# Supplementary material for: Dynamic Changes in the Splenic Transcriptome of Chickens during the Early Infection and Progress of Marek’s Disease
Source: Sci Rep. 2017 Sep 14;7:11648. doi: 10.1038/s41598-017-11304-y (PMC5599560; doi:10.1038/s41598-017-11304-y)
Supplement: Supplementary file 2 — Dataset 1 [file 41598_2017_11304_MOESM2_ESM.xls]

## Sheet: Table S1
Dynamic Changes in the Splenic Transcriptome of Chickens during the Early Infection and Progress of Marek’s Disease Authors: Lu Dang1,2,#, Man Teng2,#, Hua-Wei Li1,2, Hui-Zhen Li2,3, Sheng-Ming Ma2,4, Pu Zhao2, Xiu-Jie Li2, Rui-Guang Deng2, Gai-Ping Zhang1,3,5,*, Jun Luo2,4,* Affiliation: 1 College of Veterinary Medicine, Northwest A&F University, Yangling 712100, People’s Republic of China; 2 Ke…
Table S1. Overview of reads from raw data to clean sequences by filtering.
#Samples	CH-3dpi	CH-3d	CH-7dpi	CH-7d	CH-14dpi	CH-14d	CH-21dpi	CH-21d	CH-30dpi	CH-30d	CH-60dpi	CH-60d
Raw Reads Number	16089905	19565208	17921467	18636075	14921302	17509762	15335675	17994555	24827231	18753333	16764369	15369671
Raw Bases Number	788405345	958695192	878151883	913167675	731143798	857978338	751448075	881733195	1216534319	918913317	821454081	753113879
Raw Reads Length (bp)	49	49	49	49	49	49	49	49	49	49	49	49
Clean Reads Number	15720080	19125928	17528208	18214103	14587807	17076889	14995303	17584629	24290700	18334284	16412919	15037960
Clean Bases Number	770283920	937170472	858882192	892491047	714802543	836767561	734769847	861646821	1190244300	898379916	804233031	736860040
Clean Reads Length (bp)	49	49	49	49	49	49	49	49	49	49	49	49
Clean Reads Rate (%)	97.7	97.75	97.81	97.74	97.76	97.53	97.78	97.72	97.84	97.77	97.9	97.84
Adapter Polluted Reads Rate (%)	0.14	0.14	0.16	0.14	0.19	0.21	0.2	0.2	0.23	0.19	0.17	0.2
Ns Reads Number	15	22	13	18	12	21	10	19	16	15	17	19
Ns Reads Rate (%)	9.32e-05	0	7.25e-05	9.66e-05	8.04e-05	0	6.52e-05	0	6.44e-05	8e-05	0	0
Low-quality Reads Number	347142	412474	363733	394937	305288	395482	310242	374314	479152	383166	322204	300643
Low-quality Reads Rate (%)	2.16	2.11	2.03	2.12	2.05	2.26	2.02	2.08	1.93	2.04	1.92	1.96
Raw Q30 Bases Rate (%)	95.92	95.95	96.06	95.9	96	95.8	96.05	95.94	96.18	96.01	96.11	96.11
Clean Q30 Bases Rate (%)	96.84	96.84	96.93	96.81	96.89	96.77	96.92	96.84	97.01	96.89	96.94	96.96
