# Supplementary material for: Dynamic Changes in the Splenic Transcriptome of Chickens during the Early Infection and Progress of Marek’s Disease
Source: Sci Rep. 2017 Sep 14;7:11648. doi: 10.1038/s41598-017-11304-y (PMC5599560; doi:10.1038/s41598-017-11304-y)
Supplement: Supplementary file 3 — Dataset 2 [file 41598_2017_11304_MOESM3_ESM.xls]

## Sheet: Table S2
Dynamic Changes in the Splenic Transcriptome of Chickens during the Early Infection and Progress of Marek’s Disease Authors: Lu Dang1,2,#, Man Teng2,#, Hua-Wei Li1,2, Hui-Zhen Li2,3, Sheng-Ming Ma2,4, Pu Zhao2, Xiu-Jie Li2, Rui-Guang Deng2, Gai-Ping Zhang1,3,5,*, Jun Luo2,4,* Affiliation: 1 College of Veterinary Medicine, Northwest A&F University, Yangling 712100, People’s Republic of China; 2 Ke…
Table S2. Gene expression quantity for all genes judged by RPKM value.
Gene name	Days post-infection (dpi)
	Mock-infection						GX0101-infecton
	CH-3d	CH-7d	CH-14d	CH-21d	CH-30d	CH-60d	CH-3dpi	CH-7dpi	CH-14dpi	CH-21dpi	CH-30dpi	CH-60dpi
ENSGALG00000000003	1.00301	0.469448	0.706221	0.422573	0.156651	0.301661	0.362617	0.620557	0.531304	0.332329	0.379298	0.292143
ENSGALG00000000004	26.9578	27.8464	20.6266	20.831	30.9938	36.4031	29.4541	29.5201	30.232	46.6241	32.9984	33.3391
ENSGALG00000000011	21.1765	18.8584	25.6806	20.5324	18.9879	24.3064	16.293	18.4945	14.0181	15.4183	17.7911	17.2171
ENSGALG00000000013	13.8549	17.8295	22.3377	20.3019	19.576	21.3301	16.6598	20.315	17.4705	16.6468	25.7576	18.4073
ENSGALG00000000014	0	0	0.110226	0	0.101875	0.261571	0	0	0.259141	0.259347	0.411112	0.797952
ENSGALG00000000017	12.3525	9.50802	17.6547	14.3663	11.0291	9.31006	13.9892	19.3602	15.7569	23.8465	12.8036	8.79092
ENSGALG00000000019	3.71051	8.30401	5.86746	8.93479	10.3912	9.54652	4.1718	9.79874	8.34271	7.81202	12.318	11.1549
ENSGALG00000000033	58.4426	61.4783	56.7941	42.2842	52.2985	44.7601	64.432	62.9039	63.209	78.3386	58.2232	52.7001
ENSGALG00000000038	0.45103	0	0.495409	565.769	0.228937	0.44086	0.397459	1.06463	0	0.437113	0.184774	0.512341
ENSGALG00000000040	6.53711	2.85564	6.29659	4.75084	1.32726	5.11177	3.30869	3.27074	3.24633	7.66744	6.18015	1.59939
ENSGALG00000000041	89.2543	101.042	95.5636	127.978	112.026	102.267	89.8953	130.701	129.26	126.876	105.113	104.934
ENSGALG00000000043	50.6676	93.1976	94.2006	108.794	88.8448	67.4629	64.9448	115.054	99.1213	83.3282	75.8397	76.7402
ENSGALG00000000044	0	0	0	0	0	0	0.0625311	0	0	0.137539	0.17442	0
ENSGALG00000000048	1.68126	1.65478	5.26848	3.8593	3.36334	4.83337	0.871508	1.0894	0.830001	0.958457	0.526701	2.35916
ENSGALG00000000049	0.292083	0.296196	0.641644	0.239958	0.118606	0.0761325	0.686375	0.367705	0.0754252	0.528397	0.622222	0.0663575
ENSGALG00000000054	70.2806	63.0134	62.2815	60.9078	57.5132	62.7787	63.5012	52.5551	52.5954	44.7622	35.8127	56.5735
ENSGALG00000000055	105.326	93.344	89.0745	91.0598	90.4745	88.5792	112.825	105.853	104.32	102.852	79.0453	93.2267
ENSGALG00000000056	49.6047	59.9107	58.758	54.6186	68.3421	64.4475	65.524	48.9286	59.4231	43.4457	25.4967	58.7539
ENSGALG00000000059	3.00904	7.5894	5.67802	6.814	5.95275	3.72048	4.44206	7.93234	7.37184	4.88524	5.4366	6.66087
ENSGALG00000000062	22.9032	18.9641	19.2549	18.8344	20.4167	21.2033	18.7985	21.0043	15.5804	17.2994	21.7661	24.3457
ENSGALG00000000065	56.3009	67.3808	69.3617	70.5783	62.2399	53.2962	81.1251	75.294	94.6325	92.8236	80.1036	62.8019
ENSGALG00000000067	11.7308	13.531	13.1904	11.5328	11.7395	12.2452	17.3108	15.1063	13.2082	16.4516	11.4336	8.71522
ENSGALG00000000071	3.00605	3.55644	2.61395	3.98737	5.02253	3.18313	3.60559	2.56231	4.93248	3.15607	5.23384	4.12607
ENSGALG00000000075	3.17602	8.87575	5.98322	8.91235	9.24148	9.19289	3.03744	8.91095	6.41338	6.08444	10.8629	10.9491
ENSGALG00000000076	10.4614	6.52841	11.7597	7.58122	5.75403	5.74542	7.44082	11.3052	12.6038	13.2468	21.2423	2.94105
ENSGALG00000000080	0.490995	0.653505	0.960639	0.850865	0.981314	0.899858	0.757184	0.627774	0.792442	0.634459	0.817158	0.575168
ENSGALG00000000081	2.10166	13.4388	1.85959	8.09347	2.25209	1.36952	39.8531	63.0214	42.9651	146.5	5.30945	6.29997
ENSGALG00000000085	17.6219	18.188	19.7863	27.5793	29.5396	28.9936	15.3999	18.8816	16.4572	22.2643	18.3691	24.4874
ENSGALG00000000086	17.9361	17.4862	17.3384	18.0821	15.6547	16.0588	18.8898	19.199	20.3813	20.1148	22.7307	15.5706
ENSGALG00000000091	17.385	19.728	17.9593	20.0557	21.8497	21.7695	17.136	19.1649	14.9863	16.7589	24.3331	22.6718
ENSGALG00000000094	12.221	13.4588	13.9512	14.5852	14.022	13.3445	11.5368	19.6881	13.6082	17.4603	16.1884	12.4156
ENSGALG00000000098	2.58138	2.56319	1.65397	2.2643	1.58325	3.71467	2.59071	4.11856	2.49973	0.9034	1.23377	2.93228
ENSGALG00000000099	0.328803	0.196137	0.552356	0.258208	0.373062	0.277277	0.136353	0.24349	0.499457	0.349898	0.665583	0.285617
ENSGALG00000000102	0	0	0	0	0	0	0	0	0	0	0	0
ENSGALG00000000104	1.77693	2.42138	1.40284	0.627269	1.01469	1.6645	0.652449	1.28161	1.07546	1.57859	1.59241	1.00924
ENSGALG00000000106	14.1902	17.7639	15.3096	16.7465	18.0389	17.2454	14.4223	17.2137	18.029	16.7731	25.6282	18.5814
ENSGALG00000000107	1.0427	0.951648	1.48889	0.696009	0.740969	0.679462	0.796342	1.42206	1.00972	2.49264	2.34941	0.592223
ENSGALG00000000109	13.2882	11.0135	21.8935	15.811	10.8956	15.9027	11.2595	10.9915	8.16617	15.5198	7.5899	10.0872
ENSGALG00000000112	0.468104	0	0.308498	0.0961419	0	0.122013	0.110001	0	0	0	0.0767076	0.106347
ENSGALG00000000113	1.24126	2.79111	1.65978	3.60236	4.60208	3.16505	1.26821	3.05731	2.16011	2.23157	4.37759	4.53649
ENSGALG00000000114	0	0	0	0	0	0	0	0	0	0	0	0
ENSGALG00000000115	0.14462	0.146656	0.15885	0.297029	0.146814	0.188479	0	0.151719	0	0	0.35548	0.164279
ENSGALG00000000117	1.70022	3.95295	8.7682	6.68592	10.1877	4.45871	3.31326	2.67552	3.72123	2.43814	4.19618	9.63316
ENSGALG00000000119	0	0	0.138994	0	0	0	0.148683	0.132754	0	0.163517	0	0
ENSGALG00000000120	0	0	0.0410163	0	0	0	0	0	0.0482147	0	0	0.0424182
ENSGALG00000000122	874.642	903.443	1294.2	951.601	950.234	1120.82	815.089	582.925	638.588	602.936	509.608	810.247
ENSGALG00000000123	0	0	0	0	0.137936	0.0885406	0	0	0	0.0877878	0.222656	0
ENSGALG00000000129	39.6967	36.9484	42.3315	32.951	35.3863	36.1051	46.1066	36.2741	37.8978	45.0423	41.2599	32.9035
ENSGALG00000000132	23.2655	32.5595	34.2925	42.0788	43.9272	34.8422	26.8458	43.5341	33.9123	25.5472	22.268	43.8197
ENSGALG00000000136	2.35207	0.662554	2.29645	3.22055	2.25511	3.06539	1.99594	3.01587	5.9051	3.03933	1.60596	2.22651
ENSGALG00000000137	86.3945	81.6833	100.802	90.5217	80.3472	67.6486	80.9063	67.578	87.2469	59.8223	48.8514	67.3292
ENSGALG00000000139	5.80955	5.68095	4.78589	5.22024	4.63391	3.78571	3.29112	5.00639	4.28633	3.88758	4.16501	4.36024
ENSGALG00000000140	3.1525	0.118403	3.07794	5.15584	0.118531	1.36952	0.960316	1.95985	0.753774	0	1.91331	0.132631
ENSGALG00000000141	1899.86	2223.23	1422.48	1880.28	2463.87	2084.15	2158.72	582.738	963.918	645.891	457.025	1986.72
ENSGALG00000000142	40.6475	35.2068	43.3727	42.8011	43.7506	57.9586	34.8351	32.0948	26.2967	29.2604	34.5364	42.7564
ENSGALG00000000146	16.1619	28.3844	21.127	31.7534	34.3288	27.9379	18.7184	29.6624	32.6544	24.4874	35.2881	38.937
ENSGALG00000000149	0	0	0	0	0	0	0	0	0	0	0	0
ENSGALG00000000150	1548.19	1200.26	1668.05	1283.38	1360.48	1720.6	1273.48	828.829	1046.2	877.118	810.265	1183.45
ENSGALG00000000151	1.58201	0.895022	0.457282	0.376226	0.152149	0.325545	0.684824	0.786158	0.279518	0.43037	0.150087	0.321579
ENSGALG00000000154	5.71841	21.4114	18.7052	24.8447	24.9431	26.3708	14.7669	21.9528	16.3084	32.2367	20.286	26.1257
ENSGALG00000000155	0	0	0	0	0	0	0	0	0	0	0	0
ENSGALG00000000156	145.805	188.503	237.437	254.234	230.249	221.928	169.53	207.013	154.583	178.431	195.37	200.113
ENSGALG00000000158	118.803	179.795	138.013	130.998	165.476	144.86	225	51.8609	72.7973	40.9811	38.6063	130.836
ENSGALG00000000160	3.44358	5.36797	7.47104	10.1413	8.98516	11.3496	3.14325	5.8817	6.02628	6.06786	12.3585	10.9592
ENSGALG00000000161	3.77295	6.3768	2.18721	4.73556	5.9581	3.68788	2.95539	4.5079	3.92426	3.65653	2.74786	4.88109
ENSGALG00000000162	121.42	314.009	120.878	279.72	134.721	354.667	311.364	69.0446	65.045	131.266	80.3763	163.568
ENSGALG00000000164	0.130486	0.529292	1.05105	0.982663	1.72205	2.66424	0.204422	0.365043	0.449275	0.168612	0.213825	1.58105
ENSGALG00000000165	19.8345	25.2028	19.4894	33.3137	31.6588	25.5383	23.0241	46.693	41.1913	40.5293	96.5775	41.4647
ENSGALG00000000166	208.256	248.067	222.347	192.715	165.523	194.69	305.484	77.6744	134.252	99.0488	41.5676	149.38
ENSGALG00000000168	0	0.160884	0.174261	0.108615	0.214744	0	0.124272	0.110959	0.273124	0.205006	0	0
ENSGALG00000000169	128.767	148.407	127.142	171.975	167.457	102.803	135.738	170.895	223.742	124.941	172.753	142.899
ENSGALG00000000171	8.72788	9.78243	7.88949	10.035	7.80047	7.61947	9.37176	10.2078	8.57314	9.44336	8.69084	8.20658
ENSGALG00000000172	0	0	0	0	0	0	0	0	0	0	0.0523441	0
ENSGALG00000000177	20.28	14.8832	15.1832	14.6717	12.3376	14.1945	11.8815	17.9859	15.6917	15.8001	23.7463	13.5734
ENSGALG00000000178	0	0	0	0	0	0	0	0	0	0	0	0
ENSGALG00000000181	24.8461	70.0429	102.244	92.5822	89.4354	65.9024	94.3128	133.862	136.567	117.118	45.41	82.4843
ENSGALG00000000182	0.51796	0.337663	0.406375	0.683882	0.976523	0.385738	0.173882	0.659826	0.573232	1.33861	1.21253	1.00863
ENSGALG00000000183	10.9809	12.87	12.9255	14.7895	15.037	14.5785	10.8925	15.5393	10.8213	12.6864	12.5287	13.173
ENSGALG00000000184	0.924863	0.803902	0.362809	0.407043	0.435916	0.43048	0.310481	0.519783	0.127944	0.128046	0.0270636	0.150084
ENSGALG00000000186	2.73166	3.43878	3.4143	3.48234	3.05999	2.20971	2.10285	3.55749	3.16215	3.52983	4.09044	2.033
ENSGALG00000000187	5.49272	0.560745	4.1301	3.06638	2.28282	0.672611	0.303197	0.464082	0.380778	1.33379	0.0906126	2.80563
ENSGALG00000000188	0.0670473	0	0	0	0	0	0	0	0	0	0	0
ENSGALG00000000189	13.5451	21.5496	13.3812	12.7771	22.775	26.9339	19.6508	15.9969	15.2059	18.9073	16.0158	27.8245
ENSGALG00000000193	2.12499	1.12298	1.57797	0.645444	1.45841	0.468074	0.45716	0.753568	1.31389	2.20445	0.662107	1.15593
ENSGALG00000000194	0.555143	0.594235	0.304883	0.601764	0.43833	1.08525	0.833462	0.0647105	0.0796422	0.916614	0.480122	0.525506
ENSGALG00000000195	5.50311	9.31564	5.37825	13.483	11.3492	13.1581	6.51688	7.9098	9.39927	6.71911	18.4618	16.637
ENSGALG00000000196	140.268	126.751	178.137	142.619	173.883	140.775	137.795	117.043	125.321	128.213	84.3305	116.916
ENSGALG00000000199	9.18359	14.1634	0.315225	6.68021	37.2918	9.72457	12.926	8.02867	8.27555	2.84312	3.05683	21.0813
ENSGALG00000000201	7.62908	10.4043	11.6108	11.6413	12.9404	11.5635	7.78371	16.8351	14.9454	17.1514	17.1849	10.8666
ENSGALG00000000206	146.76	114.003	133.203	127.578	84.462	120.156	129.426	103.781	158.657	60.6307	52.4377	111.126
ENSGALG00000000208	5.58598	5.69559	2.24637	4.51389	5.39186	5.48987	4.66248	5.70007	7.88241	7.41537	4.52681	5.72119
ENSGALG00000000209	112.305	105.316	103.035	72.4963	69.4897	69.4282	115.602	124.964	109.717	179.403	123.263	69.0633
ENSGALG00000000215	8.40619	11.2494	4.9822	8.30345	14.5649	12.4977	10.6301	7.52575	10.1535	7.89992	10.9878	19.3498
ENSGALG00000000217	0.641493	1.23135	1.30857	1.36459	0.744259	1.13462	0.511461	0.793158	0.414135	0.473674	0.394202	0.910868
ENSGALG00000000218	37.0259	44.2681	34.9424	30.9901	54.1838	43.3026	47.1901	37.731	37.0814	42.2493	32.8348	46.1244
ENSGALG00000000220	13.8885	14.6303	10.1069	10.0579	20.0933	13.9439	14.065	11.6652	11.6441	11.737	13.4364	22.6304
ENSGALG00000000221	0	0	0	0.112758	0	0	0	0.0383969	0	0.0472945	0.0599764	0
ENSGALG00000000223	33.3753	40.0372	50.6588	54.2418	48.3251	46.8964	37.4735	52.4893	50.9767	46.4977	79.5117	54.0737
ENSGALG00000000225	4.88428	6.23718	10.4814	7.43082	7.75897	9.90194	4.62297	8.2554	4.72979	6.77893	5.74347	6.47293
ENSGALG00000000226	1.39717	1.0512	1.73266	0.786821	1.32686	1.46846	0.900246	1.70216	2.15312	1.10654	1.44018	0.972734
ENSGALG00000000227	26.4667	31.1647	27.8295	29.0886	25.4249	31.8801	25.8717	25.9301	27.3947	19.5496	13.2023	23.6457
ENSGALG00000000230	30.5364	33.4286	35.9515	33.3726	33.038	27.9311	28.5827	35.2683	37.1969	28.297	25.5171	31.399
ENSGALG00000000231	81.6502	81.0655	63.1518	86.0917	84.0913	92.0776	63.4731	87.7563	63.227	65.6575	124.356	125.688
ENSGALG00000000233	9.27496	13.0492	12.4362	12.7854	13.2753	10.9988	9.91598	14.4201	15.8055	15.4402	19.3065	11.7697
ENSGALG00000000234	2.14933	2.60914	2.15402	1.54665	3.26495	3.31231	2.78345	2.05733	2.10667	2.77734	2.81508	2.69099
ENSGALG00000000235	54.8935	62.1349	56.5221	66.1973	59.5246	70.7417	57.796	58.4889	73.0937	57.9351	80.5056	64.4456
ENSGALG00000000238	23.5075	28.9729	38.7849	36.1938	36.6807	32.5647	27.6591	35.4917	25.6399	40.8272	21.2271	31.2966
ENSGALG00000000239	0.260971	0.132323	0.143325	0.669997	1.05973	0.85029	0	0.547564	0.168478	0	0	0.741117
ENSGALG00000000241	5.30399	12.583	7.76074	7.73289	14.7189	10.9743	7.05081	7.85914	8.67285	8.57971	7.04207	13.7651
ENSGALG00000000242	0.208502	0.0704791	0.0381695	0.142744	0.211665	0.181156	0.204152	0.218736	0.0448682	0.404135	0.113889	0.0394741
ENSGALG00000000243	14.8206	23.2392	17.7132	19.3096	15.5095	20.932	24.548	15.9591	31.1905	20.4166	6.20532	18.3927
ENSGALG00000000244	0.963841	0.462985	0.612919	0.833512	0.669477	0.46279	0.953668	0.585405	0.654987	0.852161	0.457204	0.576243
ENSGALG00000000247	20.0632	36.5783	20.7602	19.465	38.8137	28.6497	29.0063	24.9059	23.3911	27.2881	22.0215	38.4244
ENSGALG00000000249	0.82463	1.31409	1.94093	1.45172	1.91347	1.68884	1.10733	1.35946	1.67315	0.913353	0.0965221	1.472
ENSGALG00000000251	60.5843	102.827	143.789	112.346	143.724	144.768	60.2854	4.92653	11.4529	5.69356	6.98275	102.143
ENSGALG00000000252	0.0462929	0.187779	0.169493	0.206005	0.328968	0.140775	0.126916	0.0161885	0.119543	0.0199398	0.0126433	0.0701144
ENSGALG00000000253	13.9424	14.803	9.19885	13.9335	18.1437	15.061	11.8191	14.6268	14.2566	15.598	20.7772	23.1188
ENSGALG00000000255	18.7828	22.1392	15.9162	28.8036	38.962	37.9627	22.8169	21.0868	16.6837	17.9785	21.9383	39.1076
ENSGALG00000000258	9.44945	15.1526	11.1351	15.8998	16.0421	13.5483	10.713	10.5321	10.9315	9.76521	14.2463	18.9834
ENSGALG00000000259	32.4733	29.7076	28.9902	31.3611	30.8619	29.3549	27.8721	36.2902	38.5978	38.7476	42.4576	28.4113
ENSGALG00000000264	17.1475	16.4475	13.1115	11.8109	17.7732	19.9772	12.9346	13.7354	16.2443	18.4363	26.2365	22.9437
ENSGALG00000000270	19.4449	14.6953	18.4346	16.2481	16.5876	17.4406	9.55581	19.6238	11.7418	18.821	23.4437	11.8419
ENSGALG00000000271	6.32431	11.3439	8.91412	11.0746	11.653	16.1987	6.14227	8.55232	6.18328	5.90478	11.7114	14.285
ENSGALG00000000272	7.60341	10.0236	11.7924	11.7435	16.8578	7.64997	8.39773	11.1354	10.6419	4.91253	7.07705	12.1609
ENSGALG00000000273	10.1256	15.9727	7.52363	10.4322	15.1165	13.9726	10.8086	14.1288	10.4676	16.4194	14.1797	20.1849
ENSGALG00000000274	0	0	0	0	0	0	0	0	0	0	0	0
ENSGALG00000000275	20.9536	20.4826	21.1716	20.2537	24.7079	24.7924	17.3226	21.6006	22.0336	22.9188	34.6343	21.6092
ENSGALG00000000276	6.22807	7.17364	5.19074	5.09266	6.76678	6.7482	6.08386	6.21246	4.65161	6.97355	6.76406	7.40606
ENSGALG00000000277	1.17804	0.477852	0.517582	1.45172	0.478367	1.53531	0.276832	0.494348	0.304209	1.2178	0.772177	1.60582
ENSGALG00000000280	7.18247	2.8501	4.11609	3.2069	2.43048	6.51178	4.76996	5.13256	4.56966	5.38035	7.16423	3.07434
ENSGALG00000000284	36.6786	24.4363	43.5668	28.2497	22.7308	33.6282	20.5458	47.8751	17.3462	45.4668	31.2754	21.3167
ENSGALG00000000285	49.8464	50.1861	50.4368	51.702	58.0699	49.2343	40.6115	56.7134	45.8263	46.8779	47.2776	45.9955
ENSGALG00000000287	0	0	0	0	0	0	0	0	0	0.706052	0	0
ENSGALG00000000291	26.8055	21.4653	26.4515	23.2584	24.3018	23.4767	25.5445	30.6277	21.8396	28.34	40.2848	25.6729
ENSGALG00000000293	0.327908	0.215163	0.360173	0.158465	0.293721	0.0754152	0.294627	0.303533	0.348668	0.42372	1.46978	0.219108
ENSGALG00000000295	0.0464446	0.0235493	0.153044	0.0476953	0.0471494	0.0302649	0.0818563	0.0243623	0.0599675	0.0600153	1.08454	0.0527581
ENSGALG00000000296	8.85823	12.5057	9.15749	13.1032	13.3737	14.3481	8.54	11.76	15.2154	13.7082	30.0169	17.4233
ENSGALG00000000299	0	0	0	0.0148258	0	0.0188154	0	0.0151458	0.0932029	0.298487	0.0473156	0
ENSGALG00000000300	28.5942	27.068	23.4688	25.9134	29.8005	27.681	28.1219	35.9842	31.8443	44.8961	54.6232	30.5727
ENSGALG00000000302	0.0941952	0	0	0	0	0	0	0	0.121621	0	0	0
ENSGALG00000000304	22.7582	22.5949	23.3135	27.3245	27.4959	25.9747	21.0958	26.6989	22.0384	23.4207	25.7091	24.3038
ENSGALG00000000305	1.63878	1.91622	1.32247	1.76877	1.54482	1.87425	1.63079	1.84203	1.4682	1.14524	2.27441	1.63361
ENSGALG00000000307	9.63021	7.0019	6.187	4.94477	4.01199	5.86097	6.29807	10.2459	6.80359	10.4483	5.50842	4.38604
ENSGALG00000000308	45.0273	39.8528	73.7497	41.0112	37.9575	37.532	44.6799	39.8932	35.9507	42.7641	40.0215	23.6763
ENSGALG00000000309	0.0747145	0	0	0.306905	0	0	0.263361	0	0.289405	0.579272	0.244867	0.0848708
ENSGALG00000000311	1.09553	1.9732	0.951887	3.29114	3.58546	3.13258	0.864547	1.88693	1.3934	1.22548	1.51389	4.97782
ENSGALG00000000312	13.0835	17.1309	10.6513	19.0472	18.4385	16.9008	13.9258	25.4329	18.284	18.398	22.291	25.7899
ENSGALG00000000313	0	0.0937953	0.203187	0.0949836	0	0.120543	0	0.0970332	0	0	0.303134	0
ENSGALG00000000314	3.97307	2.70077	2.68554	1.88311	1.15239	1.59323	2.20587	4.1223	4.17155	3.10295	3.3984	1.19028
ENSGALG00000000316	2.69816	4.88599	3.31646	4.28817	4.49996	6.11189	2.18898	6.53736	6.80163	4.48269	6.89534	3.94063
ENSGALG00000000317	1.04159	0.674831	0.349579	0.386258	0.381837	0.527906	1.22383	5.25113	9.37668	10.8796	0.948244	0.361527
ENSGALG00000000318	200.568	147.176	164.985	115.518	68.8904	112.779	176.745	172.233	164.037	144.976	54.6373	53.8679
ENSGALG00000000324	3.80075	7.15792	6.22895	7.24861	7.6556	7.86254	5.52903	4.62023	6.93265	7.95161	5.58564	7.40127
ENSGALG00000000327	6.93967	5.04644	3.5736	3.44806	2.51374	2.60049	3.33311	4.58173	3.32129	1.48076	1.42478	3.2679
ENSGALG00000000329	30.7672	38.2612	35.5594	37.2181	32.0798	29.7826	29.6475	42.5163	41.4158	37.1424	27.403	26.567
ENSGALG00000000332	9.57294	13.338	12.5683	12.2135	11.993	9.69404	11.2635	12.3797	15.3561	13.4666	12.5257	10.9345
ENSGALG00000000336	6.03026	13.1858	9.22573	12.717	11.6696	13.5077	5.4089	10.2237	8.72453	8.20968	7.47744	12.4156
ENSGALG00000000337	0.376012	0.127102	0.13767	0	0.127239	0	0	0.13149	0.161831	0.16196	0	0
ENSGALG00000000341	0	0	0	0	0	0	0	0	0	0	0	0
ENSGALG00000000346	38.8281	50.4468	55.1658	48.6333	49.0465	42.8662	37.9246	40.4477	23.8772	31.3032	25.6633	48.0595
ENSGALG00000000349	0	0	0	0	0	0	0	0	0	0	0	0
ENSGALG00000000352	25.1065	25.0189	21.6272	23.7524	22.6778	21.0236	27.8268	25.3434	23.9423	21.1514	19.0482	23.1299
ENSGALG00000000353	1.39829	0.250232	0.0903458	0	0.0835007	0.107197	0.289932	0.345161	0.212403	0	0	0
ENSGALG00000000356	22.0475	24.4364	24.3994	23.4945	21.8759	16.6771	21.6743	32.7187	33.4736	24.3378	36.5827	18.8778
ENSGALG00000000357	1.63744	1.75148	0.689858	0.87532	1.04747	1.754	2.003	2.21199	0.434425	5.01436	0.128649	0.866315
ENSGALG00000000360	19.5082	26.2318	26.0204	31.7416	33.3028	31.0841	16.8081	28.308	21.8727	20.2396	29.6215	31.4762
ENSGALG00000000362	4.84382	6.48827	5.32042	6.62615	4.93567	5.1586	3.35533	8.13434	4.76062	9.17851	8.98892	5.50227
ENSGALG00000000363	23.7957	27.7535	32.0742	23.3359	26.112	23.4616	21.4439	28.6953	21.1178	22.5396	28.7489	21.8431
ENSGALG00000000364	0.71971	2.6761	0.395263	0.862273	0.121772	1.09431	1.26845	0.75504	0.774385	1.085	0.491408	0.136257
ENSGALG00000000365	0	0	0	0	0	0	0	0	0	0.248001	0.157251	0
ENSGALG00000000366	32.4541	54.2211	59.4124	67.1206	73.0679	82.7998	40.3691	27.6609	37.1097	25.3521	36.3812	69.1715
ENSGALG00000000367	0.115154	0.291938	0.505937	1.00516	1.05211	1.5758	0.135302	0.0604032	0.297364	0.892802	0.188701	0.196211
ENSGALG00000000368	10.1837	11.6088	5.71187	8.71496	8.87183	10.26	9.08022	9.01667	10.1181	9.61282	10.9182	14.8087
ENSGALG00000000371	0	0	0	0	0	0	0	0	0	0	0	0
ENSGALG00000000372	661.352	705.841	846.975	660.035	730.126	537.588	669.743	661.303	678.247	341.874	326.499	651.937
ENSGALG00000000373	4.11384	5.81311	5.1853	4.50164	4.03933	4.5704	5.07134	5.80153	6.26946	4.96728	5.47038	4.36662
ENSGALG00000000374	27.9071	32.9337	30.5451	31.2823	23.6919	24.5245	33.9445	27.5761	28.8007	32.6329	16.9881	22.9383
ENSGALG00000000377	120.486	141.075	113.131	134.389	132.928	114.115	135.402	127.278	142.902	103.172	106.819	138.635
ENSGALG00000000378	1.61148	2.72362	2.55673	4.68881	4.99868	3.96703	1.57786	13.7125	5.3173	6.13133	32.6421	17.085
ENSGALG00000000379	8.04119	12.4779	8.89168	17.1805	14.1897	7.45546	8.81403	32.3849	12.2639	43.9689	22.6839	25.3185
ENSGALG00000000382	0.07361	0.0373232	0.0404264	0	0.074727	0	0	0.0386117	0.0950424	0.0951181	0.211091	0.0418081
ENSGALG00000000385	14.134	16.8462	17.694	21.1953	20.9921	25.183	16.243	21.5715	19.8993	20.4655	21.9556	21.1139
ENSGALG00000000386	12.2923	0.0625616	13.0952	17.8184	0.062629	6.87441	3.31628	7.66947	8.9015	0	7.51896	0.0175198
ENSGALG00000000388	0	0	0.136555	0.0638351	0	0	0	0	0.0802602	0	0.101863	0.141222
ENSGALG00000000390	7.45651	6.85059	7.07016	7.39551	8.54012	8.59655	6.55214	8.02311	6.87095	8.72935	13.0282	8.6511
ENSGALG00000000394	2.84881	1.74031	1.01791	1.44514	0.45297	2.19187	1.20985	1.44031	2.08288	1.68537	1.5186	1.24764
ENSGALG00000000395	14.307	2.65398	14.8842	14.9909	2.36164	11.0662	4.71506	7.93173	2.10257	1.57819	7.1954	2.64257
ENSGALG00000000396	13.1514	11.167	12.6484	11.6962	12.2011	10.3331	14.861	12.0806	12.512	12.6033	10.4662	10.7934
ENSGALG00000000397	18.9987	21.454	19.9317	21.9223	22.6958	21.0192	19.8085	29.4407	27.8775	24.7748	28.6811	27.036
ENSGALG00000000399	0	0	0	0	0	0	0	0	0	0	0	0
ENSGALG00000000400	0.944851	1.16775	1.23241	0.515468	0.689416	1.11595	0.832626	1.61075	0.838719	4.19693	0.483848	0.402484
ENSGALG00000000401	1.47534	3.16619	2.11042	3.34724	4.07521	2.86179	1.57222	2.98754	2.7023	2.03942	5.42558	5.22254
ENSGALG00000000402	2.39413	2.71195	1.87436	2.04011	1.21523	2.45632	2.87287	3.1262	5.03143	4.90379	0.772123	1.76483
ENSGALG00000000404	64.0401	70.7626	60.8062	69.6618	76.5214	67.0165	59.4714	51.9554	58.7378	48.0575	50.6829	74.3082
ENSGALG00000000405	14.7741	17.6977	18.3239	20.0713	19.7165	20.6988	13.5256	16.565	18.2412	13.9603	14.173	18.7754
ENSGALG00000000406	0	0	0	0	0.0858777	0.110249	0	0	0.109225	0.218623	0.0693115	0
ENSGALG00000000407	0.7245	0.226062	0.244857	0.343389	0.565764	0.508425	0.327409	0.526198	1.43915	0.936191	4.01831	0.253226
ENSGALG00000000408	53.2376	55.9947	54.7483	50.7505	53.3995	39.0682	53.4146	54.59	62.8047	49.7905	54.0469	52.5237
ENSGALG00000000409	26.6276	23.7983	30.5954	30.2744	29.4608	33.7834	25.4113	24.4911	25.1121	27.7483	33.8316	27.2504
ENSGALG00000000410	19.5121	25.1018	26.7145	31.8705	31.0075	34.5882	23.3181	26.7715	27.1195	22.9051	34.3063	30.7939
ENSGALG00000000412	18.5999	23.879	42.2359	27.4614	29.2451	27.5055	24.9448	30.3535	21.1046	13.3526	9.64669	23.5471
ENSGALG00000000417	2.72452	2.53265	4.05248	1.6321	1.49818	2.73707	3.00115	5.1806	2.85821	3.74064	1.90677	1.41849
ENSGALG00000000419	71.6348	71.8961	85.3212	76.7425	67.1854	67.2342	86.0735	72.0586	74.0317	76.3763	63.7657	64.2943
ENSGALG00000000420	2.28549	0.95084	2.18853	1.20361	1.18983	3.28411	0.895125	0.67627	0.226995	1.43878	3.60116	1.73078
ENSGALG00000000421	0.0793479	0	0	0.0814846	0	0	0.186462	0	0	0.205065	0	0
ENSGALG00000000424	92.0152	105.876	59.4106	125.585	99.4274	67.6835	86.5931	143.894	114.633	87.9924	163.585	129.124
ENSGALG00000000426	5.26248	6.35592	5.3906	2.97534	2.16094	5.70251	2.50108	1.86094	1.14518	2.82702	5.86207	2.14934
ENSGALG00000000427	29.1285	31.4715	36.3637	38.7776	36.7774	36.0003	25.3158	37.7887	35.113	32.9636	40.0034	30.3112
ENSGALG00000000428	248.443	291.327	185.98	151.135	211.481	204.146	278.712	219.219	260.064	257.575	184.624	205.463
ENSGALG00000000430	6.31787	8.43993	5.5331	7.56068	7.37152	7.64104	6.13658	9.36757	6.59117	5.63852	8.87597	10.1431
ENSGALG00000000433	45.8503	62.5339	54.0216	56.6272	48.9281	39.266	60.2689	64.4957	73.1973	55.912	48.6411	42.9671
ENSGALG00000000436	7.8266	15.6134	18.7436	10.409	11.9832	11.5379	10.2513	17.4984	15.7379	11.274	12.1946	10.348
ENSGALG00000000437	0	0	0	0	0	0.0943134	0	0	0	0.0935116	0.0592932	0
ENSGALG00000000438	8.61432	15.1687	9.59519	13.1359	13.1087	11.9496	20.3042	15.7832	14.815	12.9903	11.4179	19.7084
ENSGALG00000000439	142.7	150.99	127.547	163.768	117.359	110.644	186.163	183.815	182.916	160.721	96.6232	127.51
ENSGALG00000000441	0	0	0	0	0.0602971	0	0	0	0.0766896	0	0.0973311	0
ENSGALG00000000442	0.982645	2.30436	2.0912	2.71197	2.74328	3.60183	0.649448	1.48189	0.237891	0.317441	0.452882	1.7441
ENSGALG00000000443	0	0	0	0	0	0	0	1.06058	0.163163	0.163293	0.207079	0.143547
ENSGALG00000000446	1.56731	3.00216	1.33896	1.25184	2.47503	2.95046	2.04615	6.21159	2.02365	4.05052	5.42202	5.14327
ENSGALG00000000447	14.2045	28.809	22.335	31.2319	31.8318	19.5877	36.5652	67.8309	38.6592	30.4646	19.2202	33.2751
ENSGALG00000000449	5.73318	6.21144	6.43185	7.01979	5.64607	4.53422	7.45598	13.7	5.94728	7.31338	8.65212	5.45494
ENSGALG00000000451	0	0	0	0	0	0	0.237111	0	0.13028	1.04307	0.165346	0
ENSGALG00000000452	3.58618	3.92005	3.88789	3.96972	3.54604	4.73446	2.95502	11.6287	8.23839	11.6753	11.8296	4.12658
ENSGALG00000000453	4.66402	12.8427	12.7139	16.7462	14.7228	11.5802	7.8801	13.3932	11.3847	9.59009	14.951	15.9328
ENSGALG00000000454	112.399	132.932	126	127.309	129.744	90.4847	117.901	131.36	124.164	94.2235	90.1688	106.215
ENSGALG00000000456	82.47	75.1191	100.726	91.8021	71.3655	77.397	88.5163	55.0371	66.111	68.8753	51.4091	56.7328
ENSGALG00000000458	0.196844	0.057033	0.12355	0.202144	0.142736	0.0732973	0.231285	0.118004	0.145233	0.363371	0.276484	0.191659
ENSGALG00000000461	6.18132	6.31158	6.83635	6.01943	6.10201	8.50039	4.65823	9.57059	7.07289	7.87726	4.31366	7.31213
ENSGALG00000000463	4.54728	1.64689	2.27437	2.0847	1.9784	2.43403	2.38522	2.59821	2.46384	1.94116	1.79636	2.12151
ENSGALG00000000464	6.37498	7.61808	7.42961	6.20855	6.13749	5.6559	5.62658	6.75071	6.49216	7.23214	8.95071	5.57567
ENSGALG00000000466	9.1568	32.3594	32.3678	49.5814	36.2816	42.0214	18.388	27.014	20.5647	13.41	17.5514	45.0103
ENSGALG00000000468	80.2841	101.03	123.251	100.948	96.9031	108.257	79.3187	101.667	75.8863	70.5548	65.4357	87.8539
ENSGALG00000000469	0.984219	0.332693	0.216212	0.0673815	0	0	0.61676	0.550684	0.508314	0.169573	0.698891	0.074534
ENSGALG00000000470	25.4475	40.1264	28.524	40.2455	41.5648	23.9628	35.3009	34.999	29.9811	16.9008	15.7639	41.4492
ENSGALG00000000474	590.815	489.936	813.996	592.849	550.734	768.924	527.256	330.741	436.134	465.58	329.765	522.764
ENSGALG00000000476	8.52004	2.58	7.21374	2.18737	4.62499	3.00731	3.33692	5.77263	6.18792	19.5725	13.3315	1.61304
ENSGALG00000000477	0	0	0	0	0	0	0	0	0.146305	0	0	0
ENSGALG00000000478	0.385631	0.362093	0.282383	0.352013	0.260988	0.390896	0.218161	0.614333	0.350382	0.553676	0.760654	0.373155
ENSGALG00000000479	0.381549	0.128974	0.419092	0.130608	0.0860753	0.221005	0.348684	0.133426	0.109476	0.876505	0.173678	0
ENSGALG00000000483	0	0	0	0	0	0	0	0	0.15191	0.152031	0	0
ENSGALG00000000484	4.87423	6.63756	8.87206	8.43781	8.97743	8.71191	2.78171	7.23194	7.5521	8.90778	8.95722	6.48598
ENSGALG00000000486	20.0607	26.475	16.3306	25.8242	24.301	23.1314	19.3079	33.0981	20.4825	23.2106	21.8572	25.2928
ENSGALG00000000489	713.302	665.885	879.908	680.433	669.75	754.946	652.362	495.973	543.98	572.451	519.524	598.157
ENSGALG00000000490	22.3019	26.1635	22.9593	27.453	26.3397	24.1262	21.888	28.076	26.5746	25.5033	29.4994	26.4264
ENSGALG00000000495	0	0	0	0	0	0	0	0	0	0	0	0
ENSGALG00000000497	2.41476	2.81607	2.12188	1.67385	1.2257	1.0228	1.3477	2.40663	3.81935	2.49626	2.86884	1.92011
ENSGALG00000000498	1.58308	1.42013	1.51592	0.541902	0.370869	0.396765	2.95702	1.6395	0.995799	17.3355	1.33034	0.299712
ENSGALG00000000503	0.0862171	0	0.236751	0.309886	0.175051	0.224728	0.101302	0.271348	0.2783	0.278522	0.247245	0.0979371
ENSGALG00000000504	3.42385	6.88987	7.11014	4.50493	5.91973	2.50999	20.5545	13.2452	16.5087	16.3145	8.24059	5.89468
ENSGALG00000000505	0.0765777	0	0.168225	0	0	0.0332671	0.0899762	0.160673	0.032958	0.0989529	0.0418289	0
ENSGALG00000000507	1.12107	2.27372	1.28492	1.65181	0.940156	1.27049	2.69172	0.255675	1.76216	4.97576	0.678923	1.43957
ENSGALG00000000508	28.9734	29.9272	27.3905	28.9246	27.4097	23.9654	34.886	37.1712	32.6608	34.6573	28.2959	27.8172
ENSGALG00000000509	0	0.0139829	0.0302911	0.0283202	0.013998	0.0718821	0.0162014	0.0144657	0	0.124724	0.0564887	0.0156632
ENSGALG00000000510	11.5183	10.9339	10.2779	10.9261	11.2109	12.5973	9.34799	10.8878	9.16853	10.0658	14.0492	12.3287
ENSGALG00000000511	31.6296	35.0235	29.6006	38.2347	37.6531	37.5248	32.9974	38.0926	42.9449	36.2894	56.0146	41.8905
ENSGALG00000000513	14.0018	15.0295	14.8654	15.4201	14.6102	13.5717	15.5351	15.9166	16.0642	18.9497	18.3428	13.3355
ENSGALG00000000514	51.9878	48.5546	65.095	40.0107	45.7478	46.495	58.3262	44.9369	48.9419	54.1368	52.4035	39.992
ENSGALG00000000516	1.09034	2.44986	2.79445	2.41504	3.0168	0.863748	4.84813	3.45401	4.44424	2.92835	1.97941	2.81711
ENSGALG00000000518	5.71429	9.26077	7.91901	10.2556	9.75869	9.39608	5.77287	9.41239	10.481	8.14305	11.4205	9.40295
ENSGALG00000000519	0.553707	2.45658	2.50878	1.63477	2.17817	0.99224	1.95176	0.87133	1.87668	1.25211	0.623804	2.75177
ENSGALG00000000521	0.232243	1.25607	0.170063	0.596241	0.35365	0.151337	3.91124	0.771536	2.74874	8.60291	1.11	0.35175
ENSGALG00000000522	22.1395	25.115	31.2561	24.0202	18.0947	19.0728	30.7161	23.1607	24.8712	31.6794	23.8278	17.2634
ENSGALG00000000523	21.8463	37.1678	27.176	39.6659	49.0316	48.1102	19.7154	16.1535	14.3584	11.4789	26.5259	59.3491
ENSGALG00000000525	6.73821	12.976	10.0178	13.0006	15.1319	14.5031	7.03749	12.7099	10.1062	8.66307	24.5652	17.0479
ENSGALG00000000526	0	0	0	0	0	0	0.299837	0	0.329489	0.659503	0.104543	0
ENSGALG00000000527	289.096	345.869	320.454	304.272	272.41	284.158	292.857	257.031	386.769	272.638	125.759	263.163
ENSGALG00000000528	4.41685	3.09267	6.81513	3.56384	3.30953	3.56345	4.07758	5.07497	5.56709	6.79454	7.75482	4.30051
ENSGALG00000000529	126.834	175.663	230.02	165.387	186.541	204.425	157.24	65.5806	76.3588	50.911	52.634	174.067
ENSGALG00000000530	6.47677	7.46545	7.46754	8.96462	10.4547	10.276	6.90098	8.1874	8.72614	8.00533	12.624	13.9375
ENSGALG00000000533	162.496	167.72	180.93	150.405	161.495	139.7	155.253	156.143	146.837	115.587	116.657	134.834
ENSGALG00000000534	7.27934	8.72852	5.51047	5.85906	4.44386	5.96138	20.8045	18.8337	14.7968	61.3951	5.68218	4.30204
ENSGALG00000000535	11.2517	22.321	14.5215	29.4643	27.0568	25.6619	14.0466	18.9601	26.9671	18.1741	30.0769	30.4351
ENSGALG00000000538	41.1295	34.385	44.7894	35.0015	33.7068	29.1544	39.4263	42.3169	41.051	41.4251	34.7815	31.3137
ENSGALG00000000540	12.597	11.879	17.7159	13.7825	11.2344	11.5842	12.1728	18.4645	14.8967	15.5931	24.4527	11.3673
ENSGALG00000000541	40.4839	40.9041	60.047	59.8954	60.5598	71.1508	37.3246	55.259	34.1957	44.1986	50.9658	60.2112
ENSGALG00000000542	187.432	144.977	205.57	137.993	143.164	193	162.932	98.9704	119.124	125.485	115.434	137.534
ENSGALG00000000543	11.9705	19.2434	16.1779	41.3537	29.0083	32.6393	14.7779	22.7434	19.7293	15.2543	21.0622	28.198
ENSGALG00000000544	9.68557	19.5323	29.1352	26.7874	27.9333	24.8155	12.0268	13.625	16.6268	10.5245	13.2564	24.6299
ENSGALG00000000545	0.151269	0.460197	0.0830766	0.155343	0	0.394289	0	0	0	0.0977343	0	0.085916
ENSGALG00000000546	9.93912	9.01344	11.398	12.425	15.1423	13.8093	7.76827	10.0442	9.30911	8.92048	13.8117	12.5999
ENSGALG00000000547	1.37497	0.77823	0.948302	0.525393	0.357074	0.500081	0.901698	0.805096	0.743152	1.19825	0.419189	0.145291
ENSGALG00000000548	0.908793	2.13421	0.630451	1.32622	1.45671	1.55842	0.955401	1.05376	3.08789	1.35975	0.979754	2.11899
ENSGALG00000000549	0.170915	0.866605	0.938658	1.22862	1.21456	0.668243	0.803275	2.15165	1.10339	3.97537	2.52068	0.388296
ENSGALG00000000550	26.8901	34.7686	32.6118	36.2782	36.6648	33.2203	29.8655	36.1572	42.9706	31.6853	36.5047	32.6661
ENSGALG00000000551	6.13149	5.79006	4.69946	6.40489	5.97983	7.34306	5.16868	7.25431	6.78855	7.61157	10.7265	7.32435
ENSGALG00000000556	0	0.327216	0	0.828403	0.163784	0.420529	0	0	1.24987	0.416954	0.793138	0.73307
ENSGALG00000000557	0.149066	0.831408	0.327467	0.15308	0.226992	0.485684	0.788165	0.625534	0.288703	0.385244	0.549614	0.253995
ENSGALG00000000558	0.141655	1.00555	0.777965	1.26074	0.910761	0.984611	1.60892	0.891651	2.07286	9.51834	2.01178	1.39456
ENSGALG00000000560	1.48585	0.951648	1.20257	1.12432	1.5084	2.85374	2.29714	1.14858	0.201945	1.01053	0.576674	1.24367
ENSGALG00000000562	189.795	448.191	206.032	574.916	533.519	423.685	292.904	442.937	402.122	208.392	202.16	582.99
ENSGALG00000000564	31.4512	30.2691	24.5721	27.7809	29.919	30.6704	25.7313	32.1711	25.8824	24.0354	29.5537	32.3717
ENSGALG00000000568	1.25798	1.76635	1.20461	0.828113	1.17883	1.84968	0.606394	1.21822	1.83249	1.66723	2.27286	1.3557
ENSGALG00000000569	26.8125	18.7002	19.0067	8.12062	9.96147	11.2238	16.0058	21.6129	12.9796	17.5199	16.5257	6.90971
ENSGALG00000000573	5.10698	5.15387	6.15145	9.24754	7.16308	9.09943	4.20327	5.97885	10.8306	8.99019	18.294	7.2585
ENSGALG00000000576	2.50365	3.28903	4.06249	3.62287	3.00376	1.11236	3.4097	3.28319	5.65708	2.94108	2.93716	2.90862
ENSGALG00000000577	49.0642	54.4376	53.0829	63.68	60.9093	51.576	50.1265	83.2122	69.5678	70.0991	57.8868	62.5879
ENSGALG00000000579	102.747	119.196	122.754	114.215	113.317	103.936	109.031	139.818	114.952	148.409	107.546	108.312
ENSGALG00000000581	35.0132	39.7994	41.2816	39.6381	43.3945	48.1089	32.6374	42.2383	33.5781	37.4286	39.6072	45.2933
ENSGALG00000000583	3.93848	5.21114	6.22121	3.00451	3.23667	5.03513	2.33583	3.46285	2.08252	2.95662	4.17969	2.17302
ENSGALG00000000584	3.47031	3.04995	2.51698	1.97987	0.939458	1.57937	2.34294	2.36932	2.06256	2.56246	1.5616	1.00116
ENSGALG00000000585	20.0443	15.5016	12.4538	11.8514	7.9133	10.159	21.6483	10.7265	10.7182	10.5959	5.14261	5.74977
ENSGALG00000000587	4.14297	4.62616	5.30053	2.78855	2.41009	3.27605	2.46127	3.04407	2.42419	1.52384	1.76718	2.02699
ENSGALG00000000589	11.6997	19.1426	23.434	17.7192	17.9157	18.259	24.4323	18.1532	27.6101	27.6321	16.2722	17.1431
ENSGALG00000000593	0.594342	0.120542	0.130564	0	0.120672	0.464752	0.139666	0.124703	0.153478	0.1536	0	0.135027
ENSGALG00000000596	38.6657	34.5228	38.8909	38.4016	44.7661	37.3496	30.7127	38.4786	43.6273	38.9434	62.8118	39.6163
ENSGALG00000000597	24.9708	33.5302	24.5458	30.3015	34.9885	33.3841	23.5921	31.4452	31.4949	28.934	46.1116	36.0943
ENSGALG00000000599	5.54041	6.72008	8.35273	8.92487	9.37414	6.22958	5.87158	14.246	16.8319	22.0393	31.0644	8.76161
ENSGALG00000000600	27.5978	44.0579	62.1273	48.304	46.9189	48.9401	30.4543	18.7966	21.5715	13.6695	15.192	45.7603
ENSGALG00000000603	15.8015	31.9199	27.0411	41.8333	41.8999	37.0274	18.6034	34.3148	35.2552	32.5472	57.8984	38.6992
ENSGALG00000000604	0.748967	1.51903	2.13892	1.6921	0.456199	1.75699	1.05601	2.0429	1.16044	0.774246	0.613661	0.850778
ENSGALG00000000606	29.6021	35.2322	31.2397	42.7462	42.0044	36.202	24.0645	40.624	29.0137	33.6442	42.8695	37.1111
ENSGALG00000000607	0.319396	0.0462705	0.20047	0.0468567	0.0463204	0.0594656	0.160834	0	0	0.17688	0.14954	0.103661
ENSGALG00000000608	0.571708	0.184468	0.713592	1.09415	0.633145	0.474148	0.824405	0.190837	0.536849	5.20487	0.31938	0.206635
ENSGALG00000000610	0.766733	1.41899	0.863229	1.92908	1.43998	2.67302	0.765752	1.50819	0.742482	1.18892	0.958031	2.19917
ENSGALG00000000611	16.5605	19.466	17.7634	23.131	21.0922	24.7642	13.3631	17.4316	17.7648	16.8112	29.933	26.4372
ENSGALG00000000613	59.3705	50.713	47.752	46.1514	41.1827	45.9527	45.9415	62.0051	49.0728	55.9014	66.3676	43.9306
ENSGALG00000000615	22.2046	29.8662	29.4838	27.744	28.839	21.0806	25.8172	26.6397	32.5622	25.2464	33.1562	26.4084
ENSGALG00000000616	0.25539	0.295984	0.76141	0.93667	0.592607	0.380391	0.685886	0.535854	0.800822	5.75165	0.209252	0.331551
ENSGALG00000000618	24.027	17.7094	22.8508	17.8736	19.9892	18.4827	23.6864	19.9192	26.8611	25.8981	29.1454	16.1096
ENSGALG00000000619	10.9056	8.60158	5.49449	1.69106	2.08174	1.78168	12.0106	11.2454	14.5623	23.6073	13.7977	0.741167
ENSGALG00000000620	3.03854	3.64156	4.55115	9.21924	6.87034	2.52002	12.9825	67.5211	52.0721	260.39	53.6396	11.6099
ENSGALG00000000621	16.4689	14.1783	15.8596	10.8345	7.63376	10.769	11.5565	17.6673	10.0413	21.4287	17.8744	7.11279
ENSGALG00000000623	9.53829	12.9937	14.9361	14.3982	22.8286	16.1484	5.67451	7.07738	8.86636	7.85931	10.041	16.2523
ENSGALG00000000624	8.40259	7.2815	10.1243	6.7462	6.97917	6.70324	6.04332	6.83835	7.56149	8.22556	9.17947	6.18966
ENSGALG00000000625	12.3057	16.9604	25.2408	27.2291	24.5018	27.4678	11.4233	15.0495	11.6751	17.1313	25.2901	25.5629
ENSGALG00000000627	14.2296	20.5674	15.6297	18.7404	23.6851	18.1838	17.7507	20.8897	19.7447	16.5367	17.9426	23.3013
ENSGALG00000000628	3.58652	8.08333	9.45666	12.3124	13.3724	13.1049	3.80588	5.32868	5.18841	3.42126	5.8618	11.8702
ENSGALG00000000629	80.8921	61.1001	93.8525	61.7183	62.2445	58.7448	72.9336	59.3882	61.5303	67.4627	44.5172	53.6159
ENSGALG00000000630	0	0	0	0	0	0	0	0	0	0	0.0458289	0
ENSGALG00000000632	13.3665	14.2373	21.4416	17.9727	13.1788	9.52467	18.5298	18.4614	20.8589	5.96444	5.12131	13.2173
ENSGALG00000000634	6.12035	5.39045	5.81536	5.71971	5.95523	7.70046	4.50383	5.17662	4.12892	5.28156	8.69324	4.88347
ENSGALG00000000636	25.693	36.7395	34.9669	47.215	56.1125	75.8551	24.826	25.7129	32.8101	27.23	36.8399	64.7716
ENSGALG00000000637	9.11877	10.8674	14.382	12.2456	12.7385	11.3763	10.6685	10.7111	9.30835	10.4236	14.2723	11.7306
ENSGALG00000000638	10.4187	14.9712	19.8298	15.9405	17.6422	13.1385	13.5797	13.0984	16.5021	16.5697	14.8956	13.7515
ENSGALG00000000639	0.0881138	0.0446772	0.0483918	0.0452432	0.0447254	0	0.0517653	0	0.0568845	0	0.252684	0
ENSGALG00000000641	11.9556	13.0295	13.4045	13.704	11.8853	13.4479	14.9218	14.9886	15.6288	16.1541	18.2096	10.2561
ENSGALG00000000642	2.8505	3.94178	4.93365	3.59254	3.55142	5.96646	3.95819	2.08423	2.06328	3.06949	4.28181	3.38516
ENSGALG00000000643	4.52056	5.7859	4.5797	5.27328	5.52481	5.31952	2.99095	4.97269	3.85341	4.02661	6.47282	5.4342
ENSGALG00000000644	0.457846	0.280735	0.666629	0.371766	0.594504	0.804847	0.325274	0.323937	0.687388	1.12821	3.71643	0.290279
ENSGALG00000000645	0.268356	0.311011	0.33687	0.511797	0.350265	1.04922	0.135133	0.402185	0.148496	1.33753	1.06797	0.174192
ENSGALG00000000650	31.726	35.6283	45.9473	32.9423	32.3267	28.7901	42.5234	34.5161	37.3222	39.174	20.1216	28.1636
ENSGALG00000000652	19.4768	27.8054	29.6172	29.6123	27.2705	26.3725	20.8636	16.8771	24.4946	20.0689	21.8441	23.0439
ENSGALG00000000653	0.0930065	0	0.0766184	0.0238777	0	0	0.0273199	0	0.0300216	0.060091	0.0571531	0
ENSGALG00000000654	0.226625	0.114908	0.124462	2.90909	0.115032	0.295353	0.399414	0.118875	0.146305	0.292842	0.185683	0.514862
ENSGALG00000000656	0	0	0	0	0.120361	0	0	0.124382	0	0.153205	0.874289	0
ENSGALG00000000657	24.4588	27.9076	29.3266	30.0761	31.526	30.478	25.9572	27.3811	27.2609	27.0379	35.9171	29.4686
ENSGALG00000000660	54.6628	57.2259	49.2692	62.5738	54.6762	47.4587	51.8538	65.8637	71.3051	60.7667	49.925	54.6057
ENSGALG00000000667	3.34506	2.34059	1.8371	1.78627	0.74708	1.43864	1.49353	1.61426	2.76417	1.90188	1.20593	0.949943
ENSGALG00000000668	16.1613	21.8151	17.9897	26.5841	27.6378	26.9054	14.486	23.8578	14.3314	13.8756	22.5434	29.9399
ENSGALG00000000669	15.1522	24.0707	20.0603	27.6297	27.3135	27.6313	18.2095	28.7094	29.3087	27.0242	40.2656	26.4396
ENSGALG00000000670	2.87223	3.83246	3.42051	5.21608	4.63461	5.39821	3.62344	3.71102	4.3331	2.18781	6.04437	6.35361
ENSGALG00000000671	10.7188	16.2783	10.2899	21.5526	21.1301	27.4651	9.74579	17.7304	13.5714	11.367	14.6562	29.6037
ENSGALG00000000672	5.84298	6.83351	7.49536	5.64994	5.41208	8.17082	3.30737	6.89044	5.50674	6.94402	9.40009	5.42608
ENSGALG00000000673	2.95345	3.24696	4.69934	4.12429	3.05431	4.71251	2.52968	4.67661	1.92451	3.0139	3.78815	3.01003
ENSGALG00000000674	6.49603	5.39242	7.41935	6.13964	5.4566	6.70544	4.35667	8.29248	6.45758	6.797	8.26632	4.73436
ENSGALG00000000675	21.4089	24.0696	26.98	24.4665	22.8919	20.9917	21.0805	21.0047	22.7608	21.2758	18.8059	20.177
ENSGALG00000000678	46.1346	45.6468	28.2296	36.0586	35.9429	47.16	76.0955	61.5479	55.4114	73.2895	37.5204	44.6503
ENSGALG00000000680	0.0383846	0.116775	0.0421614	0.0394182	0.038967	0.150076	0.180402	0.0805376	0.198243	0.297601	0.1258	0.130807
ENSGALG00000000681	4.86987	7.62799	6.22134	5.755	6.89085	6.89355	5.96841	5.29756	5.04958	4.80189	5.64751	7.79567
ENSGALG00000000684	1.34717	1.20542	0.826907	1.13931	0.925152	2.01393	0.837997	1.08076	0.81855	0.870402	0.259717	0.945187
ENSGALG00000000685	10.8547	20.7623	15.7709	20.0063	21.5248	18.8709	18.4884	21.6702	20.1337	24.1797	19.2641	21.3248
ENSGALG00000000687	2.82834	2.90379	3.08733	2.77821	3.04959	3.25108	2.82781	3.96237	2.69918	3.56395	3.91507	3.25272
ENSGALG00000000690	6.46111	3.41695	3.62473	2.35439	0.952135	1.85615	4.12231	3.49846	3.04989	2.19946	2.27693	0.907561
ENSGALG00000000692	0.712625	1.51101	1.92128	2.26197	1.44688	1.51976	1.37014	2.6506	1.42199	2.26026	2.22937	1.47181
ENSGALG00000000693	26.4973	29.7168	42.8551	24.3859	29.065	26.9241	25.9885	24.8533	32.7626	29.4518	24.7921	19.1308
ENSGALG00000000694	31.0168	64.6132	61.3379	81.4242	74.6459	75.899	45.694	40.4819	49.7115	34.2823	40.4529	75.4155
ENSGALG00000000695	6.67035	5.11891	4.75244	2.53017	3.05025	3.60261	2.8243	5.42171	2.71565	4.11555	4.08667	2.73048
ENSGALG00000000699	9.35117	15.1397	12.6357	17.2331	16.2604	15.264	11.4496	15.978	14.8234	14.4164	15.0581	16.6434
ENSGALG00000000701	6.3007	18.5125	11.4373	25.0982	24.3901	24.8722	8.39669	16.7163	10.4688	10.7985	19.8754	34.0909
ENSGALG00000000703	2.93962	4.8178	2.62549	8.27877	6.84262	4.00526	3.57606	6.96218	8.05111	10.0911	7.40813	6.54352
ENSGALG00000000706	4.69145	4.64938	7.18305	5.43825	5.0152	7.17957	3.75838	5.59289	5.36907	6.20002	7.5422	5.32918
ENSGALG00000000707	104.586	89.7986	100.387	98.0465	94.5566	102.299	115.777	111.555	123.745	133.167	121.76	82.2098
ENSGALG00000000708	611.891	494.299	611.898	405.74	477.505	369.992	654.057	473.661	517.803	507.805	510.903	369.451
ENSGALG00000000710	5.10452	5.11513	6.25371	4.9318	4.64538	5.43227	4.79101	3.72321	3.27588	3.98102	3.58841	3.87704
ENSGALG00000000712	10.7328	25.8492	12.1163	35.8208	25.7258	17.8732	16.9893	34.8735	23.8661	16.7581	20.2746	39.1152
ENSGALG00000000713	8.64313	12.9757	10.0138	13.2443	15.3507	11.0659	7.32341	15.1981	14.9487	13.0264	19.9978	15.438
ENSGALG00000000719	727.461	643.835	860.579	643.805	609.684	892.088	591.945	346.621	486.076	420.933	393.368	570.269
ENSGALG00000000720	19.8815	68.2183	44.6287	62.79	43.0361	43.7676	115.781	113.502	114.26	103.646	56.8203	79.7913
ENSGALG00000000721	13.7781	21.7854	16.4939	22.2632	21.4896	23.0286	27.6435	17.3825	30.7071	24.1027	19.1801	22.5947
ENSGALG00000000722	0.224964	0	0.12355	0.0577556	0.0570945	0.293189	0.0660814	0.0590019	0.217849	0	0.0460807	0.255545
ENSGALG00000000723	64.4199	61.4694	39.6029	55.4119	43.5283	45.3731	93.5209	99.2043	80.6139	111.24	74.7011	50.2093
ENSGALG00000000724	35.4342	31.7057	19.7989	29.5749	37.4024	25.6344	25.4564	31.8146	28.9972	24.9992	34.7815	35.2487
ENSGALG00000000725	4.35587	8.37071	6.37047	13.8643	16.0754	12.671	4.55247	10.023	11.0307	7.27676	30.4642	18.4798
ENSGALG00000000726	28.2912	49.1207	35.9869	52.9819	49.9383	50.1839	31.5819	48.2485	34.1581	33.0296	31.5497	54.9163
ENSGALG00000000729	21.7735	21.5012	20.1837	23.951	22.6834	22.6376	22.3254	26.1789	19.6546	19.038	18.6418	26.8022
ENSGALG00000000730	0.211261	0.120507	0.29006	0.20339	0.294891	0.206497	0.0930841	0.235483	0.221627	0.426546	0.616651	0.164985
ENSGALG00000000731	7.50955	18.9054	9.73508	16.5444	14.9811	6.54361	27.9581	44.246	43.7449	46.2621	26.3287	12.746
ENSGALG00000000733	0.963572	0.839514	0.611179	0.236927	0.275547	0.495243	0.494325	1.03935	0.858623	2.77083	1.95706	0.369991
ENSGALG00000000734	44.69	51.8322	50.8509	54.069	48.696	43.5079	57.3828	60.5699	53.1238	42.7923	31.7379	43.8494
ENSGALG00000000735	0.103161	0	0.113312	0	0	0	0	0.108225	0.133198	0	0	0.234369
ENSGALG00000000736	7.54789	10.0093	14.8096	11.7923	8.31733	15.9745	9.6265	6.36179	9.32907	8.91969	4.54573	9.59986
ENSGALG00000000737	5.15427	2.30137	3.97144	3.63404	2.85053	3.60935	3.47999	4.07564	3.67515	4.026	4.63282	3.45178
ENSGALG00000000739	5.23814	5.25416	5.56593	4.67756	4.16162	4.89742	4.54908	5.43554	4.55787	4.78221	6.15785	4.00991
ENSGALG00000000740	9.76111	13.1186	17.9123	13.6873	13.4113	13.4366	9.94899	11.8442	12.2489	10.9416	7.32319	11.9786
ENSGALG00000000742	22.5159	45.6658	52.6295	52.4949	55.4249	51.1139	49.577	60.3972	55.2479	68.834	59.6568	46.3186
ENSGALG00000000745	0	0.0385555	0	0.117132	0.0385971	0	0.0446724	0.0797731	0	0.73694	0	0
ENSGALG00000000747	7.84025	7.71402	10.2007	8.01942	9.33313	9.50838	6.4338	7.21329	6.84911	8.32197	15.1674	8.3759
ENSGALG00000000748	2.99004	1.97966	2.95854	1.06581	2.53369	1.93231	1.80015	2.12578	1.97817	3.70404	2.08543	1.37544
ENSGALG00000000750	6.81668	5.875	7.1403	5.34676	4.68979	5.29508	5.14509	9.53506	4.97388	7.36953	4.78379	2.97425
ENSGALG00000000751	54.0945	58.3162	68.1132	59.5652	54.3773	60.0089	44.8768	61.8584	54.4472	63.822	77.5973	53.5458
ENSGALG00000000753	12.3936	20.5494	18.9457	23.9993	22.1634	19.8464	17.7509	23.4416	22.4264	23.886	30.3651	23.4982
ENSGALG00000000755	11.5154	13.1027	6.22461	10.8478	7.73204	7.68107	11.1331	17.0746	11.1219	11.7166	13.7811	12.9777
ENSGALG00000000761	3.56661	1.94074	2.4843	2.50132	1.05973	2.8343	2.14643	6.11447	1.7971	12.0277	0.99785	1.48223
ENSGALG00000000764	155.097	143.863	207.511	193.089	253.698	189.556	140.737	161.04	153.499	129.967	138.163	134.48
ENSGALG00000000766	80.9674	83.9321	84.112	90.3908	85.63	89.3892	86.9313	82.7523	75.3632	67.1462	74.4778	83.4713
ENSGALG00000000769	3.88037	7.28706	3.07824	3.09934	2.33437	2.15398	13.9312	10.2525	9.27813	17.6425	3.70925	3.18345
ENSGALG00000000771	12.5562	22.5508	10.743	29.148	40.0181	26.5271	16.3449	29.9503	38.3544	20.7936	22.525	52.6607
ENSGALG00000000774	4.59124	9.8862	4.74827	8.05202	9.29155	5.55622	8.51218	10.6966	6.96736	7.97455	4.25034	9.55019
ENSGALG00000000775	261.087	362.656	287.118	486.095	424.47	258.742	484.86	679.187	636.114	770.19	497.111	498.32
ENSGALG00000000776	9.65536	8.1551	10.6335	7.522	8.0599	9.54613	6.77072	10.1562	10.7471	12.7744	19.2006	8.20409
ENSGALG00000000777	13.3026	20.9918	14.1014	21.1214	23.6412	17.8557	17.8128	30.2081	24.2003	19.0327	22.0162	24.607
ENSGALG00000000779	0.0158205	0	0	0	0	0.0206184	0.0185886	0	0	0	0	0
ENSGALG00000000780	2.93798	4.07983	2.87819	4.85182	8.03411	5.86421	2.3791	3.95688	3.17826	1.7101	1.16023	7.21591
ENSGALG00000000781	2.48501	2.94	5.97896	3.70637	2.58278	3.46997	2.43317	1.61385	1.98625	1.5291	0.96956	2.82281
ENSGALG00000000783	7.13322	15.6141	4.96859	25.3706	19.34	7.82267	10.9366	40.0634	25.4964	23.2685	28.1536	31.0281
ENSGALG00000000784	9.90423	13.0706	12.9651	12.168	14.2324	13.2026	8.34261	16.2736	13.7222	14.7266	27.2351	12.0725
ENSGALG00000000785	11.8524	9.45593	9.19324	6.40305	5.70249	7.02796	8.97611	8.19126	9.28356	9.50871	11.4141	4.46659
ENSGALG00000000786	0	0	0	0	0	0	0	0	0	0	0	0
ENSGALG00000000787	20.0267	27.4168	27.7654	32.2429	32.0094	28.5942	21.0992	26.8225	29.1618	26.9422	42.7174	28.31
ENSGALG00000000788	0.0571482	0.0579529	0.0627713	0.0586871	0.174046	0.297918	0	0	0.0737876	0.0738464	0.046824	0
ENSGALG00000000789	5.71919	5.62126	8.50476	5.42141	5.09139	4.35752	5.89279	5.72301	4.65785	6.25331	2.95577	3.19834
ENSGALG00000000790	113.681	107.075	91.2321	107.834	100.159	94.6651	119.347	120.144	116.772	120.379	120.089	107.44
ENSGALG00000000791	33.8253	40.7392	46.8411	54.1943	49.3432	26.2101	44.1848	47.9412	19.647	13.5885	10.8793	39.1389
ENSGALG00000000793	23.7761	34.3445	43.33	40.8248	34.8472	27.3002	35.3918	39.7809	42.3466	35.2675	27.3733	29.7871
ENSGALG00000000794	19.1831	23.2358	27.7155	23.7555	24.2791	22.6723	20.1456	25.2546	22.8259	24.7477	24.7834	20.687
ENSGALG00000000795	18.4545	17.9051	24.3244	18.0295	17.5193	20.671	18.8704	24.436	17.0014	22.2355	17.7769	12.068
ENSGALG00000000800	10.8895	12.9891	16.1771	13.8392	15.6292	15.497	13.0399	11.2052	9.80439	10.2435	8.85389	16.3509
ENSGALG00000000802	10.9549	11.7808	16.8459	13.0813	12.8798	11.4217	10.6565	8.98029	14.2103	10.0078	11.8982	9.60796
ENSGALG00000000803	0	0.0914986	0	0	0.0915973	0	0	0	0	0	0	0
ENSGALG00000000804	13.0852	16.625	15.1988	17.7623	18.9332	16.2695	15.8165	19.5657	17.4777	15.9368	18.9163	22.7231
ENSGALG00000000806	0	0.043736	0	0	0	0.0562083	0.0506748	0.0452458	0	0.0557305	0	0
ENSGALG00000000807	0.426495	0.865001	0.93692	0	0.432967	0.555838	1.00223	0	0	1.10223	0.349446	0.484471
ENSGALG00000000808	0.0829687	0.0280457	0	0	0.0280759	0	0	0.0290138	0	0.0357371	0.0226599	0
ENSGALG00000000810	5.88622	3.88351	3.03796	3.42292	3.59972	1.75609	3.66637	0.446398	2.19761	0.36656	0.232426	1.93341
ENSGALG00000000811	36.8492	39.0772	40.8536	43.6632	41.258	50.2709	38.0757	46.0521	30.4164	36.5288	42.0555	43.9034
ENSGALG00000000812	359.606	396.817	362.625	430.809	377.866	355.85	595.563	552.326	574.595	737.65	497.174	377.363
ENSGALG00000000814	93.487	117.813	101.882	111.071	115.879	101.503	97.6478	120.274	111.815	101.715	92.1628	121.463
ENSGALG00000000816	7.14131	12.5719	9.09902	12.7898	14.5863	9.45597	15.3384	24.6333	18.5149	16.0197	19.894	18.9174
ENSGALG00000000817	21.2673	19.1465	33.0883	20.7507	18.6826	27.8553	12.7123	17.8601	8.62818	12.884	10.8636	16.7481
ENSGALG00000000818	0.411876	0.835351	0.402135	0.798938	0.557501	1.37178	1.29051	0.624136	1.94993	2.83852	0.862417	1.40359
ENSGALG00000000819	1.41546	5.38272	5.31201	3.63394	2.63439	2.15218	9.70153	12.127	7.91955	15.0896	2.80272	5.76155
ENSGALG00000000820	3.565	1.23245	2.13588	3.82741	1.97405	1.47832	0.761592	1.445	1.5692	2.09394	1.59325	2.57703
ENSGALG00000000823	35.649	45.9099	53.4132	63.4951	63.6934	58.1622	43.3749	49.9663	42.9295	39.7758	39.1514	62.5097
ENSGALG00000000824	4.82166	2.51886	4.17267	0.975295	2.74407	1.33295	3.51935	4.21529	4.33901	12.7442	6.64418	0.995836
ENSGALG00000000826	2.43312	3.06295	1.4745	2.5848	2.38487	2.73363	2.26735	2.02444	4.22484	6.07127	6.73685	2.38264
ENSGALG00000000830	9.2029	14.4987	10.3663	12.1027	14.6096	12.9118	9.76489	12.5855	16.6718	12.4986	19.351	16.0542
ENSGALG00000000833	62.7119	77.9302	83.8365	82.3763	78.0624	71.2824	69.4483	90.3746	89.7911	92.6823	94.7584	73.7154
ENSGALG00000000834	11.8885	31.8127	18.0918	35.2814	40.1943	33.0014	16.43	25.9057	16.77	14.0426	19.031	45.1839
ENSGALG00000000835	7.18342	10.3761	9.23734	10.7594	12.4505	10.6406	6.9169	12.462	8.68678	8.2409	10.1636	12.5782
ENSGALG00000000836	10.4633	17.4153	26.6085	22.8917	18.1269	18.8244	19.9111	18.9711	14.2441	14.5494	14.4438	16.9242
ENSGALG00000000837	1.05133	0.799601	0.938256	0.539821	1.40081	0.513813	1.46689	1.24081	1.18776	1.1038	1.99199	0.597123
ENSGALG00000000838	4.98055	8.67323	8.75297	11.2875	10.6702	10.2513	6.45735	8.50419	6.82984	5.85881	9.65314	12.6808
ENSGALG00000000839	0.100297	0	0	0.051499	0	0	0.0589229	0	0	0	0	0
ENSGALG00000000840	19.0575	27.6458	21.4239	29.1795	28.0597	24.3888	20.8763	25.8394	24.0956	21.3588	35.1894	29.7955
ENSGALG00000000842	66.1279	62.203	79.8979	54.561	57.4088	55.87	66.7131	61.7189	73.8994	87.5123	59.2258	49.4736
ENSGALG00000000843	11.1899	18.8177	15.8388	21.6454	23.9908	20.7691	17.427	23.8414	24.8318	22.1896	39.6305	22.7824
ENSGALG00000000844	4.22158	6.65611	7.43184	4.21648	4.99012	4.2206	4.41663	7.49257	3.54671	4.78254	4.07489	4.30276
ENSGALG00000000845	8.56781	18.7993	9.74397	16.7406	17.3187	16.8481	17.7284	17.4995	17.7195	16.8028	18.3265	17.7855
ENSGALG00000000846	7.85407	6.34777	7.78364	5.4579	5.27553	6.3109	5.68961	8.17766	6.86225	9.6148	9.09634	5.83601
ENSGALG00000000847	17.0502	17.356	17.6835	21.1266	19.1517	25.9386	12.1114	16.3229	9.57033	11.5885	13.9345	24.0565
ENSGALG00000000848	44.1422	57.1071	47.3761	61.5131	58.1941	63.3875	50.6194	55.0252	50.9953	46.5654	49.9684	65.6331
ENSGALG00000000850	3.60364	4.27641	4.63196	2.40151	1.36214	2.2983	2.29726	6.19365	4.80138	14.0689	3.89494	1.30644
ENSGALG00000000852	2.62401	5.42426	7.60457	6.34284	6.08582	5.23491	9.53396	11.583	10.972	11.0329	5.70567	6.92441
ENSGALG00000000853	37.3832	31.2045	29.8185	27.3561	33.6907	35.7117	31.6731	28.4799	33.4098	35.1617	38.235	28.8877
ENSGALG00000000855	25.8627	33.735	30.0189	38.367	36.6809	35.707	29.1049	37.2262	33.6572	31.4355	38.0476	36.0059
ENSGALG00000000856	15.7327	18.8301	22.7443	18.2135	21.3638	21.1199	16.264	16.8356	13.9201	11.6917	11.4705	18.6639
ENSGALG00000000857	43.2983	45.3226	41.076	38.3484	37.1469	30.4173	69.4711	61.9722	60.6851	59.4162	36.795	38.7013
ENSGALG00000000860	48.4036	53.3263	36.5671	62.8209	56.271	62.6468	44.8166	51.3061	58.6088	63.1231	89.6442	65.562
ENSGALG00000000862	6.86159	8.15338	6.47273	8.95302	9.71922	9.6579	7.79656	8.75666	11.3401	9.03338	15.014	10.8937
ENSGALG00000000863	3.9654	2.55005	3.29324	2.63202	2.84735	2.83609	1.47731	4.10932	4.6829	5.24902	10.5395	6.1524
ENSGALG00000000864	22.92	21.3058	20.8273	21.2346	22.8182	29.2216	19.97	19.6891	14.6538	18.2066	19.6866	24.8408
ENSGALG00000000865	19.2389	24.6712	32.4247	33.8691	31.5181	28.0585	41.7417	50.6719	45.4753	61.4932	39.4499	30.5843
ENSGALG00000000866	9.17934	3.43702	5.63588	2.51374	3.01063	2.08588	8.24116	7.40764	5.71328	11.1315	16.0063	2.08543
ENSGALG00000000868	13.6564	13.5357	16.5256	14.4203	15.7435	16.3902	15.0486	17.3216	19.7246	18.2449	13.2122	12.8835
ENSGALG00000000869	6.07098	9.26293	14.5602	14.0132	16.8496	17.0582	4.71184	5.37566	4.02718	4.2463	4.74604	11.325
ENSGALG00000000870	2.48275	2.38519	2.29645	1.3419	1.85715	1.70299	2.61007	2.87879	2.86819	3.71473	1.60596	2.37494
ENSGALG00000000871	0.937297	5.83875	3.89748	8.52533	1.63118	2.61761	6.84375	24.4422	10.8918	16.2642	2.74274	3.42228
ENSGALG00000000874	5.54177	6.93352	6.48231	8.20391	4.09154	4.59609	4.31274	7.5504	6.50484	4.92901	4.54061	5.47755
ENSGALG00000000875	6.09934	8.21726	8.63017	12.5272	11.4916	14.7986	6.40237	8.92505	9.37312	7.54081	13.2929	14.1564
ENSGALG00000000878	5.4933	8.49003	11.5191	12.097	11.3322	5.35987	7.35185	14.4536	13.6545	6.41512	9.19434	7.54143
ENSGALG00000000880	17.1576	16.9976	15.5115	18.8394	16.748	17.7167	13.3363	17.3075	12.2695	11.0854	15.7881	17.8408
ENSGALG00000000881	6.81191	6.46923	7.77907	7.55052	7.84828	7.75042	7.62263	8.39405	10.331	9.15157	13.6431	6.01836
ENSGALG00000000882	13.2028	10.9817	15.2623	9.03889	13.0016	13.2757	8.54078	12.0352	10.1516	10.7347	19.812	10.7847
ENSGALG00000000883	23.7502	29.6809	26.6272	32.1144	29.1952	27.3686	26.75	34.9856	33.0875	37.0677	32.3679	31.5923
ENSGALG00000000884	15.4747	6.05987	8.19515	3.08606	3.61179	4.27664	4.62674	9.05934	4.3261	8.12349	4.86787	3.41364
ENSGALG00000000886	1.30486	1.05858	1.64824	1.139	1.19219	2.0407	1.8398	2.12181	2.52717	2.02335	1.22949	1.85279
ENSGALG00000000887	0.0455378	0.092358	0.200074	0.561168	0.138686	0.059348	0.160516	0.382185	0.0587966	0.117687	0.0746221	0.155184
ENSGALG00000000889	47.2913	68.1472	57.6538	72.5374	74.3926	76.0286	60.6915	63.0992	73.7642	50.5547	76.4689	77.4958
ENSGALG00000000890	34.3019	41.6097	29.609	41.1336	43.4178	37.2067	36.8599	37.3522	50.5495	34.5993	65.1336	47.8428
ENSGALG00000000891	6.51967	7.66931	11.0998	7.43171	8.14088	8.66682	10.4181	6.49772	8.16541	11.4575	7.63884	5.92474
ENSGALG00000000892	0.158015	1.6024	0.173563	0.811352	1.44372	0.411873	0.371325	2.9839	2.6523	1.83767	1.68309	1.61546
ENSGALG00000000893	0.0469775	0.047639	0.0515999	0.0482425	0.143071	0.183673	0.055197	0.0492836	0.121311	0.424927	0.57736	0
ENSGALG00000000894	0.503175	1.02052	0.644799	0.775087	0.34054	0.491829	0.591213	1.18772	0.86624	1.13785	1.85523	1.04789
ENSGALG00000000895	51.1215	73.3354	68.4124	82.3823	77.5592	65.4364	70.4258	83.9322	63.819	55.3389	34.128	85.8973
ENSGALG00000000897	56.1522	23.7356	30.8997	11.4187	17.6092	13.1147	26.1295	28.1128	49.2436	49.1392	45.5524	12.8834
ENSGALG00000000898	56.7772	53.9274	53.1409	54.2821	44.6497	58.1545	48.2012	54.6145	50.5932	47.6368	41.1472	53.3221
ENSGALG00000000899	1.23601	1.00924	1.46342	0.857186	0.619235	1.27613	1.11278	1.56612	0.766856	0.331878	0.249891	0.929941
ENSGALG00000000900	2.13742	0.216752	0.234773	76.8243	0.433971	0.278564	0.75342	0.448469	0.827927	0.276196	0.525385	0.485595
ENSGALG00000000901	0	0	0	0	0.0822523	0	0.0951991	0	0.313841	0.209394	0.265542	0
ENSGALG00000000902	0.275405	0.139641	0.0756258	0.565642	0.209688	0.987049	0.485387	0.216693	0.088898	0.444844	0.451302	0.234632
ENSGALG00000000903	22.9933	23.393	17.8517	19.9206	23.0381	23.3289	14.7842	20.7433	23.6924	17.5173	35.4696	21.6098
ENSGALG00000000904	27.4597	26.499	30.7697	24.9017	20.5701	22.5114	21.7263	23.9289	24.4467	24.7524	10.7959	18.9922
ENSGALG00000000905	99.7525	109.141	137.116	116.442	104.562	91.9234	126.838	131.727	135.294	135.716	109.13	98.1918
ENSGALG00000000906	4.00305	3.5787	3.23985	3.8404	4.86586	8.51204	2.84683	1.38143	1.97223	3.47116	3.92722	7.59863
ENSGALG00000000907	224.253	182.805	181.263	164.556	156.699	170.822	193.75	179.344	207.335	238.792	340.32	147.399
ENSGALG00000000908	23.2988	15.916	29.3033	22.3245	20.4855	30.1529	13.0959	16.8745	10.0275	14.4864	24.7341	19.7111
ENSGALG00000000909	0.349686	0.157605	0.597479	0.718205	0.394436	0.202549	0	0.203807	0.100334	0	0	0.264814
ENSGALG00000000911	0	0	0	0.127327	0.125869	0.323179	0	0.260148	0.160088	1.92259	0.203177	0
ENSGALG00000000912	6.99363	19.972	13.9508	22.7016	17.627	13.7243	12.3731	20.7458	17.6446	14.2308	15.4781	21.6414
ENSGALG00000000913	13.0229	9.12956	10.5105	8.66376	10.0591	11.1427	6.45323	9.08832	12.5013	12.4381	27.2787	5.01682
ENSGALG00000000914	0.221983	0.225109	0	0.303947	0.0751171	0.0964345	0.0869408	0.465759	0.477693	0.0956147	0.242507	0
ENSGALG00000000915	0	0	0	0	0	0	0	0	0	0	0	0
ENSGALG00000000917	0.955287	0.589667	0.45621	0.383874	0.126493	0.324782	0.390411	0.827888	0.858038	0.483031	0.204185	0.566163
ENSGALG00000000918	1.51732	0.989154	2.02375	0.66779	1.10024	0.564993	1.91014	0.4548	0.839616	1.54052	1.68721	0.615563
ENSGALG00000000919	1.46115	0.262886	0.440057	3.1704	1.24407	0.61428	3.73819	0.741712	3.34715	46.532	0.405496	0.160623
ENSGALG00000000920	0.312689	0.682967	0.607652	0.691619	0.390687	0.564255	0.565229	0.630842	0.621126	2.02027	1.10363	0.300549
ENSGALG00000000921	9.54693	13.2602	11.0886	11.2623	10.1057	10.9763	8.29321	14.4555	10.8743	13.6809	10.2875	9.72669
ENSGALG00000000927	29.5693	26.0231	17.4386	15.815	12.5506	21.9538	27.3159	21.3236	20.3719	12.602	13.3849	14.5471
ENSGALG00000000930	19.1784	20.8909	24.1902	16.9196	15.3301	18.4448	14.0385	26.611	23.1402	32.2567	49.3166	11.9834
ENSGALG00000000934	7.90776	12.1564	8.5752	14.5862	15.1351	16.8702	9.40972	14.5311	10.2752	8.91663	8.83148	20.4829
ENSGALG00000000935	2.11825	1.769	1.27739	1.57815	1.13844	0.811954	1.75685	2.22223	1.7697	3.75691	1.7696	0.471802
ENSGALG00000000936	0	0	0.0730594	0.204918	0	0	0.0781526	0.0697798	0	0.343799	0.217994	0
ENSGALG00000000939	1.76895	0.956724	1.1658	1.25142	1.03757	1.66502	1.08542	1.38153	1.39578	2.43821	0.773	0.826092
ENSGALG00000000940	0	0	0	0	0	0	0	0	0	0	0	0
ENSGALG00000000943	10.0268	14.347	11.5123	16.7947	18.3813	16.8314	7.58719	16.1699	11.815	11.7824	22.7318	21.1945
ENSGALG00000000944	62.3895	61.2063	93.0923	67.8536	64.8841	70.8774	55.8376	48.2559	57.2579	59.9306	50.9101	60.045
ENSGALG00000000946	190.328	164.165	164.65	138.14	114.404	113.3	221.317	195.542	206.018	197.168	66.2467	116.228
ENSGALG00000000947	508.279	261.947	154.202	179.304	240.337	247.108	276.077	158.553	262.857	341.262	390.084	219.847
ENSGALG00000000949	6.43506	11.563	3.72012	6.26053	4.92818	13.0949	10.4792	8.64594	13.5563	23.3412	5.18002	6.54036
ENSGALG00000000950	13.8813	16.2359	15.5234	14.6855	16.9852	21.1718	7.80047	12.8567	9.849	12.2615	16.8405	15.235
ENSGALG00000000951	2.73632	7.09129	16.3636	19.1497	12.346	5.15113	28.9358	49.4389	37.0315	66.7883	74.899	9.55511
ENSGALG00000000953	13.6568	11.6469	9.806	8.72197	7.34841	10.9432	10.6597	14.7828	22.68	20.3909	33.4106	6.79731
ENSGALG00000000954	7.95878	4.84251	8.30479	3.98439	3.93878	4.6676	5.377	4.90531	10.1476	9.64149	12.7974	1.58212
ENSGALG00000000955	13.3664	20.3038	20.1034	22.8678	21.114	24.5399	14.5973	20.2483	19.1917	23.9729	24.8799	17.546
ENSGALG00000000956	0.705923	5.63742	12.3092	13.4112	2.5978	2.64502	12.3379	56.7466	25.1791	93.8412	34.7036	3.1073
ENSGALG00000000957	16.7496	22.7259	24.1044	13.7765	11.8869	14.5528	16.4913	21.9648	14.5178	30.7621	37.7401	16.1197
ENSGALG00000000958	43.5705	40.5943	43.3934	41.5574	43.6549	40.5519	42.1053	48.0016	44.9149	52.4613	31.7246	38.5223
ENSGALG00000000959	22.9345	33.2372	36.5647	29.9673	33.5771	28.5514	25.0871	37.0331	34.6948	36.6023	47.1883	34.5093
ENSGALG00000000962	5.82052	7.45858	8.83428	7.71609	8.21866	6.55129	6.40371	8.32669	5.94386	7.58959	5.28925	7.57344
ENSGALG00000000966	1.29997	1.6134	1.51312	1.17557	1.37878	1.71949	0.797904	2.38152	1.32774	2.53224	2.76613	1.60892
ENSGALG00000000970	5.0724	8.3652	12.0434	9.73397	7.48999	5.27521	6.86291	7.47145	9.857	5.89243	5.62534	6.34393
ENSGALG00000000972	6.42203	7.57915	8.02688	7.90259	10.004	8.36964	5.52915	7.66656	6.07595	6.22386	7.66596	7.73523
ENSGALG00000000974	15.7198	15.1207	9.73362	8.86291	8.37033	7.13035	28.1581	27.8092	34.823	25.6402	11.5225	11.5981
ENSGALG00000000975	21.6207	20.6541	18.6838	18.8472	20.0402	20.7686	16.1994	18.2207	12.1951	16.3695	18.9984	21.7631
ENSGALG00000000976	16.949	15.57	15.7695	16.0744	19.028	20.0102	10.3087	13.911	9.7834	13.5273	17.9715	18.9132
ENSGALG00000000977	14.3568	15.1392	13.484	16.8801	17.6903	16.8804	15.6464	18.3358	16.6564	17.5435	22.1625	17.6084
ENSGALG00000000978	9.54325	8.50458	11.647	10.9881	11.2212	9.38042	14.1578	10.5511	9.62517	9.25915	9.5568	10.4755
ENSGALG00000000979	0	0	0	0.0386137	0.114515	0	0	0	0.0485492	0.145764	0.0308083	0
ENSGALG00000000980	0.364778	0.504428	0.509943	0.681092	0.504972	0.777933	0.350674	0.62621	0.556621	0.557064	0.624927	0.527372
ENSGALG00000000981	9.26696	8.52633	10.1502	9.46304	10.4646	9.66866	7.37105	7.40063	8.57053	9.51919	13.778	8.98907
ENSGALG00000000982	1.98202	1.31227	1.88917	1.54757	1.47997	1.34492	1.30875	1.80436	1.75542	2.30715	1.85211	1.13503
ENSGALG00000000983	3.27596	3.17606	2.76792	2.43995	2.6313	2.86195	1.81883	2.90804	3.57906	4.69835	3.77549	2.57627
ENSGALG00000000984	0.221716	0	0.121766	0.341529	0.11254	0.144478	0	0.1163	0.286271	0.716247	0.363323	0.50371
ENSGALG00000000988	15.1535	25.1735	21.1409	27.5943	26.1347	19.7491	18.3123	25.3728	25.3602	21.6194	20.5701	25.7882
ENSGALG00000000990	211.427	246.811	258.375	272.495	290.034	322.748	176.95	240.842	195.871	178.94	146.205	266.454
ENSGALG00000000991	40.3307	43.7825	53.7646	45.0451	44.967	44.8123	43.5395	46.2884	49.2918	46.9925	44.5538	39.1565
ENSGALG00000000993	18.8966	19.0694	17.4397	27.0701	27.4604	29.8405	15.6122	20.194	15.9689	18.6155	23.557	31.493
ENSGALG00000000994	0.434542	1.90953	2.06829	2.67746	1.6175	2.45408	0.170191	2.43132	5.42362	6.73813	1.1868	1.48084
ENSGALG00000000996	54.7268	52.4816	64.9364	52.462	60.2073	55.531	63.9206	64.0655	49.123	63.6722	61.9806	56.3223
ENSGALG00000000997	12.7737	14.3501	9.9101	10.9233	5.06169	10.6446	12.8327	14.7458	19.6199	17.672	12.2947	5.01652
ENSGALG00000000998	58.5476	52.1917	44.6562	49.5692	43.9007	51.1996	39.8972	51.2778	69.0081	67.1938	45.9743	40.3016
ENSGALG00000000999	4.52216	4.82168	5.19419	4.75008	4.51208	4.04132	3.46129	5.4761	3.40321	5.40941	6.77523	4.25628
ENSGALG00000001000	167.478	169.153	234.29	961.627	376.94	480.244	226.776	181.189	169.206	181.378	136.118	484.549
ENSGALG00000001001	12.0729	10.0551	9.5924	8.67005	8.92881	9.65138	9.7249	11.5339	16.2844	16.7262	13.9539	7.98805
ENSGALG00000001002	32.3154	26.6565	32.9344	25.1781	27.5829	22.2102	27.2965	26.9021	31.449	32.8244	31.9441	21.7327
ENSGALG00000001003	9.23163	14.1159	9.82144	11.6145	9.86237	13.0392	7.66662	16.023	9.67291	11.9915	7.60347	12.8474
ENSGALG00000001004	0.691614	0.455879	0.607732	0.426142	1.22869	0.495747	0.325049	0.435338	2.00922	2.0555	3.14501	0.628503
ENSGALG00000001005	49.803	67.6052	72.2036	86.9559	95.1564	80.6317	59.3581	70.3898	70.7294	65.9279	51.1318	68.2048
ENSGALG00000001006	2.28662	5.90243	6.81178	6.72436	8.40597	6.45683	1.99467	2.36252	5.77058	2.86521	3.60511	8.8943
ENSGALG00000001007	123.294	124.854	113.633	100.488	79.9026	74.5148	113.291	143.556	118.497	133.121	68.7575	68.646
ENSGALG00000001009	0.919814	0.717512	0.466301	0.617612	0.395057	0.783808	0.872914	0.705168	0.365424	1.78286	2.02904	0.482238
ENSGALG00000001011	0.220214	0.44663	0.295634	0.301525	0.124198	0.382665	0.172496	0.231024	0.315925	0.695588	0.180431	0.111177
ENSGALG00000001013	28.7509	40.8586	49.0916	39.2526	41.6476	38.2526	35.8976	43.3888	37.6388	46.0301	54.6016	31.0679
ENSGALG00000001014	27.8388	28.0152	41.0818	33.3895	28.1533	35.4505	25.9679	22.4056	27.3012	24.0277	23.6801	29.0884
ENSGALG00000001017	11.0339	9.18367	13.8347	11.1173	11.1485	12.7522	9.96799	11.4664	9.67693	11.1642	12.3668	11.8244
ENSGALG00000001018	33.1914	53.4579	58.7342	63.1373	59.2191	49.0734	37.8751	49.7856	43.8843	41.0874	52.7578	47.1177
ENSGALG00000001019	15.0784	15.6049	18.7174	18.348	15.9363	14.2673	15.1683	16.9021	13.7347	13.3453	10.7466	15.955
ENSGALG00000001020	7.91661	5.80698	6.89848	5.06757	3.48259	7.15345	5.17797	7.75154	6.7122	9.58188	7.52424	2.57792
ENSGALG00000001021	0.820822	0.542014	0.712882	0.627293	0.52322	0.696583	0.91958	0.620803	0.837992	0.813993	0.625613	0.325256
ENSGALG00000001022	22.489	20.5104	24.4373	20.1768	21.4614	20.0206	21.9538	22.7846	25.4928	22.7129	32.5911	20.0758
ENSGALG00000001023	2.81229	3.03186	4.06369	2.98615	3.8251	3.75413	2.0211	1.9478	2.09759	1.99341	1.63309	4.29562
ENSGALG00000001024	82.8444	70.7558	71.8665	64.6193	66.8326	72.6508	64.7631	72.31	66.0809	60.0911	59.8231	65.9159
ENSGALG00000001025	19.273	17.7153	16.5099	20.135	21.4983	24.6391	15.8163	16.9602	20.6581	14.2002	25.0689	23.7521
ENSGALG00000001026	6.61795	4.98312	5.10725	3.20138	3.12451	4.37274	4.22163	6.27763	5.6454	6.3668	7.73851	2.46084
ENSGALG00000001027	0	0	0	0.0350384	0	0	0	0	0	0	0.0279556	0
ENSGALG00000001028	0.343102	0.913325	0.376862	1.05702	0.783694	0.726626	0.6047	0.494924	0.719875	0.609611	0.527097	1.51025
ENSGALG00000001030	7.27818	11.5494	9.3267	13.8411	14.0247	10.2759	6.57208	19.3714	11.1376	11.2335	10.8223	14.162
ENSGALG00000001031	0.129205	0.174699	0.0946118	0.265368	0.0874435	0.112259	0.253019	0.316277	0.111216	0.72348	0.247013	0.195691
ENSGALG00000001032	13.0216	16.0627	15.2101	15.8172	16.4253	14.6277	11.7604	19.4208	17.0012	18.396	23.5677	13.7982
ENSGALG00000001033	8.99916	7.98513	11.1852	8.69429	8.29426	9.645	7.23464	7.63968	7.41499	8.26244	6.64576	5.582
ENSGALG00000001034	24.7717	24.5152	20.6527	25.3366	24.5416	30.5987	18.4688	25.1528	16.5702	19.1544	26.6545	25.3139
ENSGALG00000001035	0.0641972	0.130202	0	0.395555	0.0651713	0.250999	0	0.202045	0	0.16591	0.157798	0.145848
ENSGALG00000001036	9.82472	10.7311	9.95948	11.2893	11.4018	10.6608	8.61964	9.94375	10.6456	10.682	12.0924	10.7915
ENSGALG00000001037	7.59989	7.56803	8.00925	7.76938	9.41811	11.2432	7.15978	6.93144	9.32647	7.91833	15.3709	9.52739
ENSGALG00000001038	44.1113	46.6265	35.6599	39.7143	42.7731	51.1888	27.8833	50.426	28.5838	30.1682	34.0719	42.8068
ENSGALG00000001039	430.389	359.759	555.538	416.256	418.46	617.883	387.122	212.872	296.664	283.518	220.225	392.729
ENSGALG00000001040	0.264897	0.123982	0.156671	0.355731	0.0827435	0.770133	0.0957676	0.213769	0.131548	0.0526611	0.166955	0.162026
ENSGALG00000001041	2.34428	3.64023	3.62102	4.2882	4.68534	3.58035	3.09876	5.18771	4.16191	4.82788	4.56183	3.95282
ENSGALG00000001042	3.58445	8.67605	4.97171	13.9447	10.0931	10.1614	5.81017	7.54825	6.55366	5.10511	7.24576	12.1259
ENSGALG00000001043	34.3742	26.8159	39.0779	30.1814	45.4892	34.9111	31.2434	26.6083	28.9121	32.8059	33.9983	34.7797
ENSGALG00000001045	0.0828941	0.0280204	0.0607003	0.0283754	0.0561013	0.0360111	0.0324659	0.0289877	0.214059	0.28564	0.113198	0.0627749
ENSGALG00000001046	23.0382	18.2719	25.1409	19.3626	18.1703	19.783	16.7119	22.9779	22.6085	22.7424	20.7614	15.5458
ENSGALG00000001048	25.6383	21.3124	26	16.0986	13.3465	17.012	18.346	21.524	20.5232	25.1801	34.6953	12.4156
ENSGALG00000001049	33.8463	37.3336	60.0043	51.8316	46.9326	40.9048	56.5127	62.2052	40.6343	46.805	29.3303	42.1088
ENSGALG00000001051	25.5879	27.2738	28.7158	28.1227	32.7771	38.9698	20.5808	24.1698	18.3545	19.4248	32.211	33.2981
ENSGALG00000001053	34.8484	51.2372	49.0685	66.7592	72.2096	66.9773	41.1563	53.1939	44.0696	41.5966	42.3766	59.0901
ENSGALG00000001054	45.2879	44.1021	51.1219	52.7341	53.489	48.4495	47.4631	43.5627	38.6047	39.554	33.5087	47.359
ENSGALG00000001055	18.0219	24.1239	17.7201	21.3662	23.1657	23.0986	20.5618	24.0961	19.2572	22.581	18.9821	23.3519
ENSGALG00000001056	9.08454	9.71626	10.0564	6.34092	6.91679	6.19729	8.42248	7.29678	8.70557	11.3721	10.3509	5.24035
ENSGALG00000001058	3.08922	2.33476	3.55324	3.83083	2.98817	4.55784	2.12305	3.73005	2.9727	3.314	2.72216	2.11874
ENSGALG00000001062	1.57322	1.08776	1.08001	0.403897	0.798548	0.978568	0.756198	0.581408	0.923311	2.33322	2.03605	0.528001
ENSGALG00000001063	2.55582	2.90282	3.45609	6.90571	7.81839	8.74921	2.89622	6.85215	2.97731	3.90441	3.89035	4.6839
ENSGALG00000001064	28.7862	38.1426	32.5683	38.9958	43.1944	38.0326	32.8915	53.7463	47.541	44.9718	48.057	45.0996
ENSGALG00000001065	1.37144	0.959138	1.16874	1.38409	1.32024	0.986127	1.47248	1.51318	1.09909	2.90268	2.16986	0.886373
ENSGALG00000001067	58.8643	62.9634	69.943	59.9552	69.6276	69.5651	54.2903	56.0986	55.3712	52.6788	63.6889	63.531
ENSGALG00000001069	0.280009	0.354939	0	0	0.0710644	0	0	0.0734385	0.903842	10.6738	0.975049	0.079518
ENSGALG00000001070	9.15945	9.58613	10.1252	8.32078	8.82159	10.4833	7.45065	9.42428	9.62784	12.9738	11.7382	8.20359
ENSGALG00000001071	68.8245	34.0906	33.0044	17.4612	12.5507	16.4508	65.4633	19.506	15.7114	19.875	9.22566	8.84642
ENSGALG00000001073	2.85505	2.3162	3.26141	1.99371	2.08683	2.8775	2.4153	2.83545	3.44057	3.59089	4.92805	2.24859
ENSGALG00000001076	7.72921	8.10601	8.01807	9.93864	9.55663	9.9441	8.0725	8.90562	13.2209	10.9693	14.8308	7.87939
ENSGALG00000001077	19.9313	21.3549	23.0652	17.6658	18.0056	18.4769	23.6974	21.7809	20.0668	32.1171	31.8349	16.9131
ENSGALG00000001078	0	0	0	0	0	0	0	0.173666	0	0	0	0
ENSGALG00000001079	0	0	0	0	0	0.0908177	0	0	0	0	0.114191	0
ENSGALG00000001080	16.6569	10.8875	17.0824	7.73818	7.50582	15.0261	7.25603	16.5533	11.4849	16.7286	23.6978	9.07445
ENSGALG00000001081	0.199277	0.115476	0.187616	0.0877042	0.0578003	0.0742033	0.334491	0.119462	0	0.183931	0.0466503	0
ENSGALG00000001082	18.3333	25.4572	26.0697	22.3424	22.2411	19.0353	17.9657	18.116	23.1801	22.1173	24.0589	20.0477
ENSGALG00000001084	0.296692	0.526522	0.923341	1.47263	1.05418	1.5789	0.377654	0.363132	0.287308	0.44728	0.425412	0.561706
ENSGALG00000001085	11.3291	6.78077	7.87731	5.44353	4.46677	5.19256	6.79816	12.067	11.899	35.4569	24.7248	3.58133
ENSGALG00000001091	11.2704	15.0731	9.56854	7.99546	10.0596	5.88952	35.3767	35.6422	42.109	63.5304	42.4242	17.6883
ENSGALG00000001093	23.278	33.2057	38.3332	35.1862	41.5608	31.8106	24.9021	31.2762	33.6131	30.7643	37.9717	32.9425
ENSGALG00000001094	2.87884	3.16266	2.51797	3.31222	2.35426	1.94543	2.50559	5.67678	3.47613	6.6478	3.40709	2.57375
ENSGALG00000001095	0	0	0	0	0	0	0	0	0	0	0	0.0624378
ENSGALG00000001096	66.3205	48.652	59.7825	61.068	53.8205	55.1703	54.0022	46.7365	38.0001	42.1981	17.8378	38.9273
ENSGALG00000001097	0	0	0	0	0	0	0	0	0	0	0	0
ENSGALG00000001099	27.2054	25.1534	26.2948	23.3273	27.8517	28.1058	23.4579	25.1723	26.9537	28.7228	40.3521	28.4267
ENSGALG00000001100	3.14566	3.13299	4.19557	5.24935	4.39092	6.58871	2.37603	7.66089	5.87475	10.2346	7.40995	5.04086
ENSGALG00000001101	13.0197	10.5103	10.4433	7.7407	9.69556	7.87011	10.0643	9.97453	8.40527	8.02457	12.2116	8.65967
ENSGALG00000001103	168.267	144.931	153.081	148.59	140.381	127.388	178.587	166.904	184.149	197.678	164.618	118.987
ENSGALG00000001104	26.0418	21.9796	22.3172	21.2273	21.4525	24.8536	20.5263	28.0032	20.6649	24.5372	29.6498	20.9538
ENSGALG00000001106	4.05705	4.75258	5.60871	6.60861	5.75185	5.37859	3.04095	6.23753	5.14799	5.87519	5.44467	5.24421
ENSGALG00000001107	7.44101	7.25871	6.12987	7.51679	9.56556	8.27462	7.60255	6.83049	6.68351	5.69596	8.34988	9.18751
ENSGALG00000001108	4.0258	5.46099	4.5942	7.73151	6.26303	5.79182	4.54589	5.43011	5.26547	4.93186	6.72554	7.30501
ENSGALG00000001109	2.82344	0.599273	1.15395	1.55088	0.933208	0.599021	0.925799	2.41096	0.508677	1.01816	0.591791	1.86468
ENSGALG00000001110	2.76872	5.27509	3.87055	5.385	6.94166	5.5766	2.56309	6.38139	3.57487	4.82449	5.56822	7.62446
ENSGALG00000001111	0.408841	0.331678	0.457233	0.396949	0.460322	0.513454	0.593917	0.717449	0.326325	1.11423	0.158354	0.32087
ENSGALG00000001113	0	0	0	0	0	0	0	0	0	0	0	0
ENSGALG00000001115	0.0834901	0.0169331	0.055023	0.120034	0.101708	0	0.255055	0.0175177	0.0431197	0.970965	0.136814	0.0189679
ENSGALG00000001117	1.79038	2.91594	2.32409	4.23432	5.39755	2.47476	2.35862	4.04111	4.06292	3.92595	4.97867	4.80705
ENSGALG00000001118	51.7131	53.6751	43.1198	48.3705	53.3429	50.7036	57.0741	54.5203	56.3927	76.6294	63.543	60.1249
ENSGALG00000001121	18.0121	35.2068	33.9808	43.3482	36.7104	45.8741	18.7403	32.7439	18.552	27.3615	21.7991	39.5155
ENSGALG00000001122	0	0	0	0.122227	0	0	0	0	0	0	0	0
ENSGALG00000001124	0	0	0	0	0	0	0	0	0	0	0	0
ENSGALG00000001126	20.6965	22.6291	24.7157	19.7517	23.0643	18.9421	23.8058	21.4186	17.882	14.7594	13.209	17.9595
ENSGALG00000001129	0.506369	0.623534	0.437009	0.185716	0.330462	0.565658	0.16999	0.417391	0.280202	0.18695	0.29635	0.328687
ENSGALG00000001130	2.76913	6.64421	3.77484	8.02328	5.49679	3.5767	2.49832	6.71795	10.6304	5.91048	1.64088	7.246
ENSGALG00000001131	1.03178	4.63364	4.53319	2.42185	5.68607	1.72888	6.75426	1.85559	8.56408	0	0	0
ENSGALG00000001132	0	0	0.156516	0.073166	0	0.0928546	0.0837133	0.14949	0	0	0.0583761	0.0809325
ENSGALG00000001136	1.6257	1.83177	3.76972	1.29848	2.20049	0.941655	0.848952	2.4635	0.69968	2.56754	3.40401	2.66744
ENSGALG00000001137	0	0	0	0	0	0	0	0	0	0	0.128368	0
ENSGALG00000001138	222.819	223.091	246.761	182.097	168.682	248.961	190.418	172.39	134.635	136.02	172.03	165.475
ENSGALG00000001141	0	0	0	0	0.0664682	0	0	0	0.0845384	0.0846058	0	0.0743751
ENSGALG00000001143	50.7165	116.527	92.2687	118.091	103.576	103.938	60.5392	91.2486	73.0031	54.7684	100.037	123.624
ENSGALG00000001144	3.48456	5.07958	5.74113	4.10024	6.70638	5.86586	2.90008	7.92048	4.87405	5.06555	8.14877	6.92691
ENSGALG00000001146	11.3788	10.0396	12.3571	12.0153	11.0293	15.2485	8.00669	15.5792	11.6206	14.5374	15.2225	13.4367
ENSGALG00000001149	9.88273	16.4681	19.0919	12.6478	17.7463	13.2035	17.7971	15.3173	19.8136	11.7436	8.87046	14.1596
ENSGALG00000001150	0	0.0566526	0.0613628	0.114741	0	0	0	0.0586083	0	0.0721894	0	0.0634601
ENSGALG00000001153	3.85363	3.93866	2.79965	3.52115	2.00226	2.13547	2.17481	6.14377	6.58197	7.56745	16.1601	2.1715
ENSGALG00000001156	0	0	0	0	0	0	0	0	0	0	0	0
ENSGALG00000001157	13.7645	15.7221	11.265	14.0119	14.6126	14.2651	11.698	16.9884	14.5584	15.81	16.9044	17.5772
ENSGALG00000001158	7.85358	10.9446	11.3254	10.0937	10.9075	10.1097	9.51074	11.9795	11.0112	12.7632	16.1461	10.1252
ENSGALG00000001160	4.10102	4.5645	5.60321	3.80058	2.74165	3.38934	2.58557	5.45662	4.26189	7.88432	7.21201	2.27244
ENSGALG00000001161	31.0421	52.7833	37.9539	54.74	70.6658	54.8407	29.9893	48.5528	37.0035	34.2778	51.639	65.9646
ENSGALG00000001162	50.6897	49.4366	57.9043	48.3429	44.3888	44.3479	60.0765	49.5711	55.7735	49.6666	36.8373	41.658
ENSGALG00000001163	7.95977	13.2834	7.58774	13.108	10.7255	13.707	11.515	12.7389	20.0609	18.5634	19.7612	13.6849
ENSGALG00000001165	5.74397	5.07874	5.04732	4.99728	5.58216	5.31586	4.68636	5.21344	5.28314	6.2881	10.375	5.70368
ENSGALG00000001166	7.40184	5.88313	6.70188	3.44107	4.01094	4.62776	5.05361	4.56467	4.84306	6.33331	7.90863	3.01098
ENSGALG00000001167	0	0	0	0.0847703	0	0	0	0	0	0	0	0
ENSGALG00000001168	44.0044	43.0518	46.6968	39.2498	39.2848	39.0101	40.354	40.347	44.7297	49.7735	66.6864	34.8819
ENSGALG00000001169	2.97037	1.98004	2.32719	2.62373	2.93109	3.16734	2.3918	2.30989	2.60152	2.33518	3.81231	2.0764
ENSGALG00000001171	1.53888	0.425604	0.422574	0.68241	0.74561	0.0911625	0.287657	1.72449	1.03863	1.03946	0.286561	0.158915
ENSGALG00000001172	0	0	0.0539378	0.100857	0.0498512	0	0.0576979	0	0	0.0634543	0.160939	0.111563
ENSGALG00000001174	7.65868	9.3568	9.65406	9.13828	8.73749	9.55355	6.38478	9.18243	6.49821	7.16315	7.29105	9.73545
ENSGALG00000001175	102.375	90.2833	125.738	78.593	73.9962	82.4139	80.1918	120.146	252.321	150.855	45.0061	57.4659
ENSGALG00000001177	2.84283	2.64911	4.05087	1.57804	1.32598	1.00134	1.08332	4.91689	2.3809	2.68064	2.14039	0.960053
ENSGALG00000001179	21.9274	22.4137	19.468	25.5754	25.6738	27.299	17.903	24.5471	22.3871	22.6312	26.9203	25.6641
ENSGALG00000001181	1.57028	3.71557	1.29359	3.82983	4.38379	2.21704	3.30567	2.81424	3.46361	3.55092	2.41237	3.86476
ENSGALG00000001182	11.9755	17.1464	14.0969	21.1592	21.626	24.1791	11.9166	19.1886	13.7339	15.1926	27.016	26.9755
ENSGALG00000001183	25.1834	15.1913	14.9356	10.3799	8.19916	14.6146	14.4643	16.9261	13.4446	17.386	14.2351	8.25381
ENSGALG00000001184	46.1052	36.2857	39.2065	33.2415	25.9336	25.54	34.6413	31.9397	32.1932	34.0277	21.2893	20.472
ENSGALG00000001186	9.25517	12.0842	10.2795	15.3346	14.5437	13.931	10.5271	13.5561	11.6636	10.2591	15.2269	17.2646
ENSGALG00000001187	6.36891	9.98787	10.2067	9.25664	12.5778	15.2854	8.30109	8.47059	8.08848	9.48905	16.4534	15.6554
ENSGALG00000001188	0.607404	0.239539	0.037065	0.381187	0	0.0879568	0.475786	0.885028	0.522838	3.35755	1.7695	0
ENSGALG00000001189	17.4391	26.2183	32.7764	23.7078	28.3822	22.2228	41.6963	29.8531	29.5934	47.144	37.0597	26.2243
ENSGALG00000001190	27.9918	33.8369	32.3057	38.7441	37.5113	48.5972	26.3751	34.6858	27.6303	22.3665	35.7319	42.3575
ENSGALG00000001191	2.60148	0.426753	0.210107	0.510734	0	0.747888	0.269704	2.08702	0.543356	1.48306	1.25382	0.52149
ENSGALG00000001192	3.18395	2.94258	1.71471	2.71719	2.74877	1.81615	1.34719	4.50609	4.30459	2.76944	3.38198	2.60487
ENSGALG00000001194	47.7792	44.6473	43.3944	40.1532	41.6209	39.9418	42.5955	48.6545	47.0996	47.1372	47.1103	37.0727
ENSGALG00000001197	7.70692	4.45553	5.02377	2.03409	2.44953	4.13032	9.94398	3.62702	3.53396	4.9794	3.24583	1.7591
ENSGALG00000001201	15.4137	14.1369	19.1798	18.5591	16.2312	19.7604	13.3824	15.9065	13.3605	16.3889	17.1626	17.7947
ENSGALG00000001202	0	0	0	0	0	0	0	0	0	0	0	0
ENSGALG00000001203	0	0	0	0.0941798	0.0465509	0	0	0	0.0592064	0.592535	0	0
ENSGALG00000001204	4.61927	3.99231	3.63237	3.98898	3.89004	2.32597	2.96045	4.29534	5.35425	4.47673	6.23626	2.74285
ENSGALG00000001206	0.488975	1.19006	0.537088	1.10471	0.99279	0.892173	0.459623	0.718169	0.505077	0.758219	1.04166	0.666533
ENSGALG00000001207	0.376917	0.584578	0.267885	0.683059	0.33762	0.52012	0.31261	0.302379	0.429406	0.515698	0.79931	0.327411
ENSGALG00000001208	6.21199	5.33704	3.69591	5.13885	3.04364	6.32492	3.57341	5.1366	5.23572	5.43499	4.54189	4.06724
ENSGALG00000001209	2.95977	7.8788	2.84462	12.5378	11.6432	4.82173	1.73882	8.53892	4.29924	3.82459	12.1253	3.78238
ENSGALG00000001211	0.102701	0.104147	0	0.3164	0.10426	0.535389	0.241341	0	0	0.132709	0.168295	0.466648
ENSGALG00000001212	0.217271	0.550826	0.119325	0.111561	0.661704	0.566325	0.255286	0	0.561064	0.421133	0.178019	0.370209
ENSGALG00000001213	10.3775	18.0317	10.9986	20.6283	20.5154	20.0893	8.62793	16.6805	15.7497	13.096	24.9612	21.9908
ENSGALG00000001214	0.343102	0.26095	0.282646	0.880853	0.60954	0.223577	0.30235	0.44993	1.5505	0.443353	1.96783	0.682049
ENSGALG00000001217	28.3657	26.6316	30.0426	32.3319	26.317	25.0698	28.6495	25.462	21.9749	25.3907	20.6863	25.3079
ENSGALG00000001219	9.04259	9.44034	9.02698	9.48526	11.0748	8.02513	10.4253	13.5049	11.8946	10.1811	9.67339	10.4921
ENSGALG00000001220	19.33	20.1851	24.3102	46.7853	47.8546	45.1399	15.8731	17.4896	25.3293	20.6138	40.684	30.6917
ENSGALG00000001223	27.269	29.5181	29.6886	27.6748	27.8452	30.6406	24.3355	28.0204	17.9657	23.4567	21.9496	26.979
ENSGALG00000001225	23.2355	21.4229	18.8414	22.9945	24.823	32.2233	21.2633	23.2302	20.4172	23.545	31.4043	28.9038
ENSGALG00000001226	3.70109	9.58155	7.22866	8.30198	7.16826	8.8239	3.6214	6.58612	4.89287	6.88811	12.7094	6.29912
ENSGALG00000001227	7.29136	12.1521	14.7786	11.2483	13.3933	11.8889	11.2179	8.57543	8.3378	7.49943	6.08128	10.8267
ENSGALG00000001229	8.95469	12.398	6.73684	10.5815	10.7925	10.1783	9.65668	10.9814	11.6147	7.66127	16.282	14.538
ENSGALG00000001231	12.06	28.0239	20.3669	27.7954	27.1995	23.288	39.6415	33.9373	30.8438	45.6906	17.8483	32.7302
ENSGALG00000001233	6.62755	3.48263	6.61788	7.301	6.2388	5.41806	3.6104	13.4633	12.3691	18.1402	65.459	20.4638
ENSGALG00000001234	33.4925	5.522	8.64394	4.59613	11.2452	7.72862	10.6927	6.18215	28.8455	17.832	32.7285	7.96494
ENSGALG00000001235	0	0.0245133	0	0.0248238	0	0	0.0284023	0.0253595	0	0.187416	0.6734	0
ENSGALG00000001236	6.2722	7.63262	4.70772	8.72232	8.22453	9.36646	5.77287	7.18326	6.71494	5.47079	11.4987	9.97474
ENSGALG00000001238	28.1409	32.6544	35.9846	29.8332	31.4816	29.6503	32.0776	25.3363	30.7306	30.2124	33.0943	25.1277
ENSGALG00000001239	1.77076	4.02937	1.37573	4.7457	3.28835	4.72814	2.43581	3.44352	1.44988	2.62302	2.51247	5.88724
ENSGALG00000001240	14.745	13.5045	15.8675	11.834	12.3728	13.5902	10.0671	11.0093	10.4624	16.6502	12.2989	9.50639
ENSGALG00000001242	5.68031	5.39104	7.07911	3.96363	4.28791	5.93187	3.97883	4.54576	4.37231	8.09286	5.87732	4.1362
ENSGALG00000001244	0.151518	0.192064	0.457673	0.116699	0.115363	0.296203	0.0890142	0.158956	0.0489085	0.097895	0.0620726	0.430287
ENSGALG00000001245	26.5426	24.1423	25.3374	21.8666	19.9651	23.3184	20.6753	25.3635	25.7747	25.8908	37.0132	19.5686
ENSGALG00000001246	1.23186	2.22831	1.20679	1.98302	2.70389	2.08274	0.782373	2.5148	1.76248	1.41971	2.01863	2.15569
ENSGALG00000001250	165.675	156.718	113.193	139.346	126.861	130.349	139.04	156.129	128.125	182.729	191.945	128.759
ENSGALG00000001252	0	0.126073	0.27311	0.383011	0.189313	0.243038	0.146075	0	0.0802602	0.240972	0.0509313	0
ENSGALG00000001253	6.44678	10.5571	5.98016	12.3518	11.401	12.5583	5.37995	8.9141	8.88268	7.15302	19.0194	16.4835
ENSGALG00000001255	0.400825	0.406469	0.495297	0.154357	0.237362	0.282957	0.588695	0.105125	0.301892	0.302133	0.314729	0.0189713
ENSGALG00000001256	3.21417	10.5137	9.25152	14.5909	13.7545	14.1135	8.21154	11.724	11.3221	11.2672	11.2363	18.8171
ENSGALG00000001258	27.8951	47.2912	63.3122	51.6058	49.6834	41.6461	31.1046	50.4739	48.8192	48.412	56.2453	43.7658
ENSGALG00000001261	0.129842	0.0658351	0.142618	0.2889	0.219687	0.169219	0.406827	0.0681079	0	0.97872	0.141847	0.12291
ENSGALG00000001262	64.6584	41.5767	29.8909	35.8358	20.665	38.7882	44.9248	42.2963	43.6659	50.7986	34.9162	22.1444
ENSGALG00000001263	7.73194	6.80839	7.61625	6.64034	4.83247	7.92517	6.91865	12.4415	9.4858	10.4534	10.8666	5.34481
ENSGALG00000001264	3.50458	2.34152	2.35576	1.34961	1.50093	1.98635	1.82297	1.84788	1.24908	2.52374	2.50504	1.37883
ENSGALG00000001267	20.2834	33.0764	31.7173	32.535	33.7055	27.5775	25.8241	30.1096	31.3968	28.9292	28.4488	29.6142
ENSGALG00000001269	0.0584536	0.0790356	0.0642052	0	0	0	0	0	0	0	0.0957871	0.0442664
ENSGALG00000001270	5.38475	6.73963	7.9394	7.82136	9.25851	10.9376	5.12992	6.76872	5.26142	6.77007	10.851	10.8007
ENSGALG00000001271	4.1594	2.49953	3.38419	0.6328	1.56389	1.60617	2.17207	2.90905	3.97811	4.37941	3.02931	0.349986
ENSGALG00000001273	0	0	0	0	0.0744	0	0.0861108	0	0	0	0.0600479	0
ENSGALG00000001275	15.2021	23.1704	17.7978	24.3053	28.1856	23.1343	14.8671	27.3127	14.927	16.468	25.6573	32.6759
ENSGALG00000001276	0	0	0	0	0	0	0	0	0	0.159358	0	0.280176
ENSGALG00000001277	8.1676	11.6294	8.73654	11.9474	12.4855	12.1608	7.1138	10.4118	9.3501	8.13033	12.4893	12.865
ENSGALG00000001278	9.66478	11.8204	13.5914	15.5943	17.3484	19.2563	8.6889	11.7983	11.4389	9.87745	16.8454	17.1166
ENSGALG00000001279	22.615	20.6991	20.1827	20.5771	20.7636	23.0803	18.0239	18.1428	18.5718	18.8552	30.2125	21.203
ENSGALG00000001281	48.5789	28.7274	35.0661	20.0571	15.334	25.238	24.8337	30.8219	53.079	37.0348	131.331	23.3175
ENSGALG00000001282	0.218404	0.132888	0.0959576	0.224285	0.177375	0.28464	0.205294	0	0.338394	0.112888	0.107369	0.148856
ENSGALG00000001283	100.559	112.25	126.724	122.599	132.161	149.624	126.946	117.771	107.357	125.787	186.593	121.59
ENSGALG00000001285	3.65212	4.08146	5.23947	2.67891	3.55621	3.49692	1.92663	4.22236	2.40586	3.94875	7.51138	2.70928
ENSGALG00000001287	80.5102	82.7927	83.6876	76.7882	104.878	80.1945	78.373	73.0224	77.7123	138.438	67.0098	69.3348
ENSGALG00000001288	0.395477	0.330273	0.0766571	0.143339	0.212547	0.181911	0.328004	0.244053	0.180221	0.45091	0.171546	0.0792771
ENSGALG00000001289	1.03228	1.07853	0.996412	0.899457	0.920918	0.652284	0.77184	1.14858	1.21167	1.536	1.7941	0.675134
ENSGALG00000001291	7.15518	9.52341	5.97627	9.07001	7.9069	9.3737	7.00591	12.3934	11.5	14.543	12.9465	8.88981
ENSGALG00000001293	2.2848	0.764599	0.627402	0.398874	0.394309	0.178662	1.77181	2.20519	0.708009	0.620002	0.786253	0.0778614
ENSGALG00000001295	3.78893	4.14363	5.10017	3.77652	4.44978	4.40546	3.70988	4.79328	3.78899	4.12801	3.04356	3.83982
ENSGALG00000001298	20.8474	27.069	23.2855	25.9654	30.5301	21.7542	22.3434	19.8758	18.4602	14.5615	14.3689	27.3615
ENSGALG00000001299	0	0.277623	0.150353	0	0	0.356793	2.89501	0.287207	0.176739	0.70752	0.112155	0.310983
ENSGALG00000001300	0.334506	0.20353	0.0734839	0.274811	0.203749	0.0871903	0.23582	0.14037	0.691042	1.12384	0.493335	0.151991
ENSGALG00000001301	13.9616	14.3827	10.7477	12.9584	12.2857	13.4448	11.0288	12.6187	12.6911	10.8322	11.6691	14.1662
ENSGALG00000001302	44.202	79.0892	61.0392	105.406	103.984	90.7035	40.9494	77.4721	49.1148	46.4079	70.692	105.491
ENSGALG00000001304	4.81587	12.603	3.15677	22.0157	6.46603	7.69362	21.63	24.039	33.9988	31.7173	13.174	8.11755
ENSGALG00000001305	0	0	0	0	0	0	0	0	0	0	0	0
ENSGALG00000001306	6.0549	8.22893	6.10404	8.6597	8.53251	7.72902	6.74072	8.60002	8.47826	7.66331	12.4706	9.84587
ENSGALG00000001309	32.2278	30.8317	29.833	27.7879	25.3093	21.9253	36.7949	31.8961	30.4888	28.8106	21.5065	25.6722
ENSGALG00000001310	5.33119	5.08188	5.62152	3.06586	3.13901	4.72462	2.75614	4.47431	2.34036	4.54668	5.50377	4.23912
ENSGALG00000001311	0.0377553	0	0	0	0	0	0.0887224	0	0.0487482	0.097574	0.0309345	0.0428876
ENSGALG00000001312	16.7603	21.7307	13.7963	22.9689	21.5955	24.8727	16.5024	19.2224	10.694	11.687	14.3086	29.7118
ENSGALG00000001313	50.1574	88.4649	53.1983	105.525	104.025	87.0957	49.1392	89.5588	83.8743	72.0556	92.4368	98.4421
ENSGALG00000001314	8.29106	4.152	4.38478	3.20601	2.75367	4.66904	4.26952	5.7987	6.34376	10.7798	10.9866	2.55801
ENSGALG00000001315	7.07141	9.73674	8.76482	12.0586	10.8669	11.837	6.63169	11.0257	8.12516	8.46695	15.2024	12.2332
ENSGALG00000001316	5.07647	7.34339	7.78995	6.74645	6.2903	5.35118	4.03493	9.24159	7.71122	10.129	15.2306	5.42733
ENSGALG00000001317	29.7963	25.022	22.7691	27.187	24.522	26.565	25.9421	29.117	31.546	33.3152	45.3959	24.7659
ENSGALG00000001318	38.9866	56.6156	78.3204	63.7129	66.4699	69.7895	52.0529	34.7713	43.3282	30.6761	23.5256	56.9279
ENSGALG00000001319	2.30307	1.557	2.97349	1.82568	0.98443	1.2638	1.04443	3.2215	1.82592	2.50611	2.61532	1.10153
ENSGALG00000001320	0.251565	0.204085	0.331581	0.310006	0.357535	0.52457	0.29558	0.105565	0.259848	0.325069	0.082447	0.457218
ENSGALG00000001323	0	0	0	0	0	0	0	0	0.174856	0	0	0
ENSGALG00000001325	0	0.0906111	0.0490724	0.137639	0.0907088	0.232902	0	0.0937391	0.115369	0.288653	0.0366054	0.101499
ENSGALG00000001327	0.144167	0.365493	0.475058	1.1844	0.951307	0.657611	0.423479	0.226866	0.186143	0.372583	0.236245	0.409412
ENSGALG00000001328	190.46	156.567	155.647	107.277	102.829	123.119	152.61	190.236	154.18	304.564	176.809	111.556
ENSGALG00000001329	10.281	21.702	15.0964	27.1447	30.7616	26.4452	13.3196	17.03	13.7635	10.4532	26.601	38.5084
ENSGALG00000001330	30.5108	27.3473	27.8914	23.2466	18.1846	17.9578	29.6045	20.4441	16.7744	26.9621	12.9026	14.7577
ENSGALG00000001331	9.83193	13.8495	15.0357	13.9925	14.9877	16.3982	15.0067	14.0623	18.0827	23.5711	10.2574	17.8839
ENSGALG00000001332	14.3703	18.8093	18.909	21.0175	20.5954	14.9149	16.7128	21.5904	20.3385	12.9606	18.7402	19.9985
ENSGALG00000001333	17.0616	19.7035	21.4479	14.94	18.4	15.8738	22.0344	20.7386	19.1586	20.6103	17.2662	16.9651
ENSGALG00000001334	208.783	224.651	177.06	226.137	213.464	201.54	227.883	274.789	256.746	255.624	235.584	237.578
ENSGALG00000001335	38.7954	35.2988	32.5363	33.9851	35.9461	42.4599	34.0993	33.1894	38.191	37.2243	45.52	31.3596
ENSGALG00000001337	9.27491	20.9143	17.9249	22.827	22.526	21.9823	14.3923	11.6188	13.5418	9.20363	15.5514	22.1828
ENSGALG00000001341	3.23478	7.43849	3.85333	9.40422	10.2679	8.9066	2.62306	5.73561	4.94136	3.47348	12.0201	11.4375
ENSGALG00000001342	0.209609	0.21256	0.53721	0.574008	0.283719	0.318706	0.123141	0.366496	0.225532	0.0902847	0.457977	0.158735
ENSGALG00000001343	0.313343	0.132398	0.516262	0.482672	0.424131	0.37434	0.184084	0.931387	0.741724	0.809798	0.748812	0.474584
ENSGALG00000001345	2.66784	4.27521	3.11123	4.29555	4.74793	5.40854	2.47674	5.63216	3.27451	2.85152	5.18134	4.6767
ENSGALG00000001346	16.2055	5.92203	8.17837	4.64772	5.03916	8.5622	8.40543	3.98221	7.91714	13.9604	54.3075	2.48762
ENSGALG00000001347	0.458323	1.02251	0.302052	0	0.465278	0.836246	0.323108	0.192328	0.236708	0.355344	0.150209	0.20825
ENSGALG00000001348	0	0	0	0	0.0756947	0	0.0438047	0.117335	0.0962732	0.1927	0.0305464	0
ENSGALG00000001350	12.8665	13.8502	11.5742	18.9486	16.8494	16.5032	12.1685	14.8265	14.9485	15.3695	23.9373	17.8263
ENSGALG00000001352	2.17613	1.05084	1.13822	0.851326	0.105198	0.405155	1.33932	1.73939	0.668985	2.54417	0.424523	0.353135
ENSGALG00000001355	35.7365	37.3872	35.5243	30.1144	27.7595	30.4761	38.5547	39.3703	39.5674	36.431	30.053	29.0266
ENSGALG00000001359	47.3431	49.6836	37.0494	54.3014	53.7784	46.3642	45.382	65.5777	61.0524	64.6893	36.34	58.2566
ENSGALG00000001362	25.5652	32.1271	52.1066	37.9659	39.3213	56.2965	26.9309	27.3982	22.907	24.9899	29.6143	34.5481
ENSGALG00000001363	17.0722	19.9581	20.9756	18.5821	20.7212	17.2992	19.8876	15.2828	19.6177	17.0713	16.04	20.4597
ENSGALG00000001364	90.3562	147.254	87.6957	184.196	168.423	136.069	98.7517	175.815	172.498	146.11	193.491	194.192
ENSGALG00000001366	13.3039	10.742	16.7635	12.3732	12.9961	8.7674	10.7357	12.5349	12.1863	15.6991	15.0138	10.7782
ENSGALG00000001369	2.78317	1.83453	1.60494	1.57196	1.27143	0.725444	1.06279	1.82487	1.8866	1.79819	2.22336	0.948451
ENSGALG00000001370	3.9916	2.40463	2.56116	2.19159	3.24976	5.15062	2.83257	2.52911	2.90858	4.44295	31.7334	1.61615
ENSGALG00000001371	0.185358	0.375936	0.305394	0.285524	0.658597	0.120786	0.108895	0.388914	0.239327	0.479035	1.51872	0
ENSGALG00000001373	52.9749	87.1132	122.718	98.2532	105.246	107.396	62.5699	41.4776	39.5051	29.9215	39.1733	84.9655
ENSGALG00000001374	28.7354	31.4269	27.6474	37.7269	33.5779	37.8292	28.4066	34.0382	30.3704	34.7815	29.8822	34.9554
ENSGALG00000001375	6.83232	9.68679	8.18035	10.5078	10.4862	9.03095	8.06579	10.8025	7.31651	7.90813	7.93272	10.5565
ENSGALG00000001376	6.91539	9.46723	6.4022	11.5148	12.8372	11.2014	7.1387	10.6232	14.9878	9.44663	20.5193	11.6148
ENSGALG00000001377	7.65565	11.4942	9.85712	11.9892	11.6361	11.3354	7.69583	10.954	9.4179	9.5628	12.7194	10.7979
ENSGALG00000001378	2.7916	2.12318	2.17195	0.955592	1.77123	1.06115	2.32336	1.70837	5.10625	3.90789	4.00274	1.05703
ENSGALG00000001381	25.8328	56.5261	38.5789	22.6507	16.7936	27.1836	39.8598	48.9828	45.8912	63.5088	56.2787	36.9698
ENSGALG00000001382	65.8078	66.4133	77.6291	83.5909	68.6944	79.1639	76.3455	71.8611	52.8306	59.2645	59.5607	76.956
ENSGALG00000001383	0.128574	0.065192	0.141224	0.396107	0.0652623	0.251349	0.15107	0.0674425	0.0830046	0.0830707	0.158019	0
ENSGALG00000001385	0.693958	0.879662	0.38112	0.178161	0.88061	0.678311	0.407689	1.09203	0.896012	2.01763	0.426442	0.788292
ENSGALG00000001386	25.8002	28.0912	29.0732	35.6497	35.8139	46.0459	21.904	23.0369	22.479	24.3773	31.784	37.1852
ENSGALG00000001387	0.461769	0.390226	0.253602	0.158068	0.703164	0.802413	0.271282	1.04961	0.298109	1.69063	1.89174	0.699387
ENSGALG00000001389	3.27851	1.97505	2.13927	1.86674	2.27376	2.70751	1.56374	2.41783	3.26912	3.39756	3.93625	2.69173
ENSGALG00000001391	0.178533	0.181047	0	0	0.181242	0	0	0	0	0.461397	0.14628	0
ENSGALG00000001392	7.43021	3.88514	2.04032	3.04019	3.35897	3.25307	8.38921	4.62824	15.3647	10.2763	8.89402	3.23103
ENSGALG00000001394	7.27286	12.6935	10.7056	10.0599	10.9493	9.73642	10.1731	12.0417	15.2036	17.709	35.4295	11.6898
ENSGALG00000001396	5.19002	3.63154	5.70069	3.78414	4.63652	6.4258	4.87848	2.17792	2.8815	3.68857	8.2922	3.8321
ENSGALG00000001398	6.70256	17.1132	15.6566	10.5846	10.8415	7.02701	49.3692	27.1575	25.4815	35.3945	16.5605	15.7011
ENSGALG00000001399	15.9369	19.9904	19.3348	20.5573	21.4495	18.1286	19.3125	25.2535	27.9619	24.7552	31.8255	18.1348
ENSGALG00000001403	8.94217	6.32876	12.6356	11.957	15.4134	12.8073	8.64617	12.4104	9.68162	11.4948	13.6612	12.4855
ENSGALG00000001404	0	0.524096	0.425753	0.530736	0.655826	1.01033	0	0.406641	0.500472	0	0.317589	0.880609
ENSGALG00000001405	1.59199	1.02245	2.15664	0.599447	1.61614	0.484117	1.18467	5.12174	2.53513	7.95431	4.6523	1.32616
ENSGALG00000001407	3.67835	3.92997	3.89598	2.52951	1.36697	1.62649	1.0419	2.61855	2.03543	4.79556	2.50255	1.56689
ENSGALG00000001409	5.47106	1.01987	1.81165	0.660986	0.694259	1.20585	2.45788	4.60014	3.63589	1.81939	1.15363	2.10205
ENSGALG00000001410	8.2899	5.97936	2.56495	4.01676	4.91903	2.66295	7.27096	5.38959	6.25633	5.80868	3.87446	3.58103
ENSGALG00000001411	72.2269	41.9742	71.323	34.2281	35.2002	46.5236	53.82	55.4367	38.5747	61.0908	46.3889	40.9863
ENSGALG00000001412	11.5492	21.0514	23.3696	24.2768	24.5739	17.9402	25.6932	25.4207	41.0157	44.1032	18.3404	17.5389
ENSGALG00000001414	0.441307	0.0745869	0.0807883	1.62393	0.261336	0.143786	1.46914	0.0771617	0.0949665	4.98971	0	0
ENSGALG00000001415	144.765	177.151	125.544	176.155	153.001	146.141	193.924	205.773	194.712	173.319	151.921	191.168
ENSGALG00000001416	50.4801	34.3636	19.4134	30.8164	23.9449	30.8231	38.7697	24.8116	30.5368	19.1417	26.6707	24.6268
ENSGALG00000001417	0.656978	1.11038	1.36306	0.499755	0.666947	0.539101	0.943466	1.63373	0.56551	1.35202	0.857277	0.663364
ENSGALG00000001418	0	0	0.108921	0	0	0	0	0	0	0	0	0
ENSGALG00000001419	3.89521	5.81604	4.7247	5.76702	4.97322	7.10088	2.02163	8.17284	7.09662	5.89798	13.001	6.89495
ENSGALG00000001420	10.0622	12.1606	12.5676	16.4162	16.3066	15.3895	9.01161	14.1997	12.7553	12.1546	14.9158	17.019
ENSGALG00000001422	21.3886	23.6716	38.7577	23.1352	24.8544	22.1444	23.5363	19.0784	28.1769	25.674	13.9663	22.1378
ENSGALG00000001424	3.96025	8.79698	6.21417	7.74646	7.08346	5.8986	4.87474	4.74817	3.77412	4.38634	3.2448	9.96116
ENSGALG00000001425	3.61945	2.45758	3.83731	3.49067	3.86608	4.18388	2.77352	4.12731	2.92589	4.39233	8.27781	2.8244
ENSGALG00000001426	15.5689	27.4043	21.9741	20.213	19.4903	13.7723	38.1025	43.5834	35.6212	44.5098	31.1306	22.9084
ENSGALG00000001428	86.2856	117.765	63.1236	100.725	126.03	93.9165	114.81	107.901	106.632	108.098	107.882	120.242
ENSGALG00000001429	45.4473	53.5608	41.0371	43.7279	54.1382	40.5539	57.2476	54.8729	56.0366	54.6263	45.6236	49.9974
ENSGALG00000001431	0	0	0	0	0	0	0	0	0	0	0.0284509	0
ENSGALG00000001433	14.3491	11.7959	18.9318	15.6074	14.8254	24.7868	10.7743	13.1829	10.4146	7.89945	8.69588	21.6043
ENSGALG00000001434	37.9074	42.6056	41.9843	46.3083	47.2214	41.0153	48.1588	63.712	63.2201	68.577	65.839	48.7569
ENSGALG00000001435	11.5602	13.038	13.9705	29.1829	23.9754	32.3615	10.4059	12.2724	10.5088	11.6937	7.00775	22.7218
ENSGALG00000001436	9.7985	12.9806	10.3894	11.6909	13.6558	11.7367	9.01734	12.0621	8.08084	8.34343	12.0889	14.1865
ENSGALG00000001437	15.9371	16.737	20.7257	10.5871	9.50571	15.0384	14.1692	22.5241	19.6614	30.7378	15.964	10.6902
ENSGALG00000001438	25.5539	32.991	31.4884	33.409	35.4246	25.8873	25.3572	29.2864	37.8463	29.6907	39.9394	29.0276
ENSGALG00000001439	5.89377	8.05202	7.51667	7.86822	9.24073	6.27296	7.00193	12.0914	11.7107	11.0853	18.4173	12.0323
ENSGALG00000001440	0	0	0	0	0	0	0	0	0	0	0	0
ENSGALG00000001441	86.0304	90.544	81.2268	104.42	103.971	101.716	74.3002	90.6943	86.5305	78.7268	91.3165	102.856
ENSGALG00000001442	0.924492	0.93751	0.477862	0.670156	0.552071	0.708743	0.383381	1.19808	0.561726	0.210815	0.490132	0.185323
ENSGALG00000001443	5.16371	5.91892	7.17577	3.61064	3.84026	7.63708	4.17204	7.12147	4.98915	8.71173	11.5041	4.32344
ENSGALG00000001444	9.65222	10.7203	10.8183	9.23784	9.4654	10.868	8.87224	9.43719	7.37581	7.29684	7.04769	9.47257
ENSGALG00000001445	6.80233	4.73013	5.55036	2.39503	2.95952	5.82574	3.88207	5.30121	10.0376	7.78534	18.3127	3.0908
ENSGALG00000001446	71.6398	46.1552	34.7057	37.7853	29.6462	33.692	47.8528	40.8248	49.1854	68.1367	37.2638	26.7247
ENSGALG00000001449	0.107037	0.108544	0.078379	0.0366397	0.108661	0	0.461137	0.0748606	0.138202	0.507143	0.0584665	0
ENSGALG00000001450	0	0.0632927	0.0228517	0.0640946	0.168963	0.108456	0.122224	0.0218259	0	0.0806506	0	0.0708982
ENSGALG00000001452	142.395	118.352	123.591	116.114	106.065	107.377	139.863	120.041	139.052	129.375	104.847	98.8294
ENSGALG00000001453	13.2842	8.9613	15.2257	6.99889	3.81119	6.62406	5.56476	11.6944	5.29476	14.4043	12.2093	4.06773
ENSGALG00000001455	4.22306	3.05894	4.43978	2.16839	3.49095	3.61677	2.76451	2.27847	3.1158	2.80645	5.83279	4.18035
ENSGALG00000001459	2.99471	0.578452	1.56637	0.878671	1.44769	0.929265	2.84846	2.39369	1.10476	4.054	2.33685	0.647961
ENSGALG00000001462	2.20994	3.3936	2.7048	3.24207	5.06384	3.04473	4.5997	4.30564	4.1578	2.93725	1.18989	3.94484
ENSGALG00000001463	14.4636	14.9069	17.3405	19.4158	22.5045	23.7781	10.8852	18.1488	11.6565	14.0479	22.191	23.8393
ENSGALG00000001465	919.193	676.392	914.599	689.927	611.244	811.241	853.073	462.668	586.513	665.245	394.916	536.815
ENSGALG00000001467	7.6401	14.5203	6.56505	16.3588	17.5962	15.5453	8.30512	18.0204	10.435	10.0739	14.3508	25.298
ENSGALG00000001470	11.5725	23.0591	22.2445	17.774	17.7767	18.4557	48.1868	26.0915	29.294	35.7449	20.4192	22.3706
ENSGALG00000001472	38.565	25.4327	25.3495	18.8025	13.4396	23.3263	24.1216	30.2214	17.6596	21.9592	20.0996	15.2252
ENSGALG00000001473	11.2887	12.0433	12.3153	18.7791	20.7939	19.5053	8.79254	14.4954	10.7833	9.33973	13.7275	17.4941
ENSGALG00000001474	79.2531	75.9059	62.3311	70.636	68.6429	79.3889	78.6248	77.442	65.1768	71.5621	88.0193	75.6343
ENSGALG00000001475	268.633	248.776	286.679	304.509	290.586	223.539	225.692	238.462	186.896	92.6015	115.18	192.409
ENSGALG00000001476	337.204	387.242	327.544	419.871	409.635	360.426	397.372	390.626	337.722	239.769	282.35	402.755
ENSGALG00000001478	5.63773	21.7737	16.3375	16.0958	11.8931	11.6205	41.1543	28.272	15.2812	24.6967	12.6783	21.5741
ENSGALG00000001479	18.7752	15.1399	10.8082	12.1376	11.5394	12.7505	12.9571	12.9928	14.6035	13.8113	13.6689	12.2055
ENSGALG00000001480	12.7865	10.414	11.9434	5.47977	3.27067	6.95435	3.78549	10.2454	8.0597	6.11464	17.2408	3.65974
ENSGALG00000001482	37.3868	38.0559	37.0139	40.8012	44.0313	41.3512	37.0415	38.6974	45.6288	38.5154	56.5269	44.5819
ENSGALG00000001483	44.7885	40.2079	40.8581	19.1241	24.2656	22.8571	31.3534	34.721	26.7232	33.0803	40.2124	20.3508
ENSGALG00000001485	22.0045	20.9496	24.9827	23.1153	21.1088	26.3976	21.3083	19.5902	20.5917	22.782	34.9282	25.2633
ENSGALG00000001486	13.1989	36.369	37.0682	50.7398	45.8619	53.6614	28.3037	30.358	28.5191	14.3206	23.3945	60.191
ENSGALG00000001487	21.6601	27.4944	30.0436	27.935	30.3829	33.8123	16.2274	23.5091	16.517	18.1948	24.8901	27.9736
ENSGALG00000001489	53.538	53.7567	43.9917	55.7023	53.8742	46.4654	64.2145	68.9004	73.2905	84.7907	55.4451	46.4944
ENSGALG00000001490	0.24831	0.755418	0.90914	0.764989	1.34441	1.61807	0.389007	0.781496	0.854955	0.213909	0.678169	0.940213
ENSGALG00000001491	4.67828	8.67323	6.74582	9.58735	10.712	5.37186	5.71475	10.378	8.00953	3.67507	4.74496	10.1134
ENSGALG00000001492	17.8354	19.4503	19.6607	21.9328	18.8212	22.2845	15.1621	20.0882	16.1654	14.8956	13.2491	20.4054
ENSGALG00000001493	3.58481	4.52696	3.2689	4.86215	7.20975	5.99424	1.90734	2.48354	5.23989	4.28265	12.3584	8.91256
ENSGALG00000001494	25.874	23.6352	22.9114	27.1468	25.6281	34.5627	18.8558	22.6855	17.8232	20.4075	28.6237	29.5843
ENSGALG00000001496	4.53064	2.68008	1.65881	3.48948	4.98267	5.41259	0.887224	2.37652	4.87482	7.31805	11.1364	6.00426
ENSGALG00000001500	55.26	42.5526	52.6749	37.7848	50.3627	41.0381	44.0009	49.3345	43.7706	43.8499	63.3989	42.9306
ENSGALG00000001501	30.8944	54.2989	29.3628	73.5623	58.8263	57.2663	28.7766	60.7915	44.9534	39.1975	74.5622	78.4616
ENSGALG00000001502	21.0242	23.0996	24.3778	22.0575	23.2235	19.2691	19.0902	24.1016	19.3418	20.5329	14.5636	22.5164
ENSGALG00000001503	11.1881	11.2852	10.3497	10.4504	11.5793	11.1168	9.53288	13.0691	11.0135	12.3295	10.4184	11.2442
ENSGALG00000001504	16.5933	19.1381	18.3578	20.8588	19.5647	21.9382	16.3959	18.4146	19.1531	18.445	23.6203	19.2577
ENSGALG00000001505	5.79945	6.24414	5.71472	2.76948	2.47128	2.55052	3.11264	6.63496	5.11528	5.82866	2.85495	2.3586
ENSGALG00000001506	36.3942	32.5817	48.876	42.484	57.5846	24.2716	42.2609	47.2785	44.0539	20.0238	17.4723	30.1987
ENSGALG00000001512	0.202394	0.102622	0.111154	0.138563	0.376686	0.0879246	0.0396343	0	0.0435539	0	0	0.574766
ENSGALG00000001513	24.9779	29.0826	32.9454	35.8736	41.9823	40.6702	24.8482	20.9551	20.0796	14.8967	17.5388	43.8563
ENSGALG00000001515	14.1221	18.3308	17.7866	17.4995	16.9647	12.6994	14.104	14.8153	22.0022	17.5185	12.9207	14.8119
ENSGALG00000001516	36.2755	25.7076	32.7562	21.3984	15.8009	27.4865	28.0516	33.9408	26.3597	27.8524	39.8138	19.3575
ENSGALG00000001518	0.34178	0.159966	0.086633	0.188991	0.133449	0.102792	0.463362	0.165488	0.135783	1.05315	0.56007	0.179188
ENSGALG00000001519	0.869084	2.98293	2.05606	3.15803	2.44321	2.00392	3.84893	2.6651	5.35169	3.28268	4.49157	1.51881
ENSGALG00000001521	9.84348	12.3443	11.8024	10.803	8.84863	10.1846	9.27026	13.3222	9.11981	10.2922	16.0072	13.4862
ENSGALG00000001522	63.743	51.1737	58.9686	49.1865	60.6507	69.6564	53.2967	46.3345	44.2337	47.6238	57.8022	60.645
ENSGALG00000001525	30.7446	57.9523	36.7379	51.4531	45.4	40.6458	80.3677	80.3323	60.9171	61.767	39.1829	75.5342
ENSGALG00000001527	9.20225	10.1462	7.29593	9.15796	6.60726	10.0305	7.92249	9.05718	10.5422	15.1341	8.91067	9.16078
ENSGALG00000001529	170.225	221.905	270.211	302.626	318.547	183.286	206.174	205.833	248.886	146.716	102.05	232.937
ENSGALG00000001531	4.49295	1.34214	2.5249	2.39639	2.12146	5.81014	1.55507	1.97309	2.38341	1.66521	2.59686	1.62211
ENSGALG00000001532	0.138949	0.140905	0.686792	0.998832	0.4937	1.4487	0.24489	0.218654	0.0897025	0.179548	0	0.631347
ENSGALG00000001533	0.183731	0.223582	0.726515	0.415094	0.223823	0.287342	0.259054	0.462601	0.569345	0.807214	0.361294	0.208707
ENSGALG00000001534	0	0	0	0	0	0	0	0	0	0.206309	0	0
ENSGALG00000001535	39.1167	47.0606	27.5438	44.0038	34.2999	24.1138	33.7617	79.12	58.1988	85.7759	53.3377	44.277
ENSGALG00000001536	5.36807	5.00465	4.91355	3.91218	4.36548	6.65752	4.57788	8.32625	6.22303	6.00423	8.82022	5.63881
ENSGALG00000001538	15.0355	21.3049	14.2832	19.2379	21.4516	16.8414	11.2204	23.1914	15.8979	17.0133	24.9381	23.0341
ENSGALG00000001540	45.4544	50.1631	47.7813	56.8706	58.0955	46.8548	53.0972	49.0148	56.0305	51.5046	60.7302	52.3529
ENSGALG00000001542	45.6411	34.7128	46.0422	37.9895	36.0915	32.2459	40.22	36.5412	37.219	41.7495	37.7893	33.4266
ENSGALG00000001543	0	0.135457	0	0	0	0	0.156947	0.093422	0	0	0	0
ENSGALG00000001544	14.3562	8.48866	8.00571	5.85177	4.21528	6.27507	10.3544	7.87804	8.89739	7.73434	6.46043	5.82062
ENSGALG00000001545	2.01393	1.69218	1.13765	1.59544	0.934624	3.07464	1.82543	1.32804	1.56019	3.79204	3.39449	1.89552
ENSGALG00000001546	4.41814	8.4936	4.53278	11.4586	11.213	10.7932	4.87086	8.51068	8.37474	8.51503	12.0922	13.9456
ENSGALG00000001547	136.862	223.093	137.666	248.511	231.923	165.411	175.224	206.827	179.443	118.357	107.458	260.593
ENSGALG00000001550	39.2815	38.6314	42.2622	42.3845	44.6525	54.8945	42.2709	39.7872	31.2957	35.4274	45.1701	50.4937
ENSGALG00000001551	78.3008	72.4889	84.9469	91.9398	87.9532	118.612	80.6803	73.514	70.8123	83.7496	103.353	90.7126
ENSGALG00000001552	0	0.0684898	0.148369	0	0	0	0.0793558	0.0708542	0	0	0.110675	0
ENSGALG00000001554	16.2472	16.9824	13.3478	18.3258	19.0286	17.5731	12.6353	17.2194	16.5931	17.0365	23.3233	16.7539
ENSGALG00000001555	43.0836	45.7463	54.8388	45.1547	49.7834	47.3968	62.3839	65.272	64.4629	54.8535	50.0433	45.0538
ENSGALG00000001556	0	0	0	0	0	0	0	0	0	0	0	0
ENSGALG00000001557	12.7963	12.6663	15.8473	11.9367	13.5597	11.3616	9.40448	11.606	8.29394	10.9356	8.77192	10.4819
ENSGALG00000001558	8.17109	43.2321	30.1071	33.5084	29.6293	18.6271	86.6637	71.6165	78.9324	80.6197	54.3207	50.3516
ENSGALG00000001559	0.200704	0.474902	1.61665	3.36643	5.16164	1.13347	0.550246	0.631667	0.691042	1.29674	0.602965	0.303982
ENSGALG00000001560	0	0	0	0	0.030207	0	0	0	0.0384191	0	0	0
ENSGALG00000001561	46.8931	33.0806	28.6413	18.513	20.4253	26.9211	23.3882	30.0573	30.7582	28.9108	18.903	22.5503
ENSGALG00000001563	24.7063	27.838	25.1794	30.3508	30.1482	30.6193	29.7831	39.5706	34.4316	33.4455	36.4549	34.4229
ENSGALG00000001564	12.3038	36.8232	26.2123	57.3385	57.2179	43.292	16.2038	28.8853	19.6643	12.9237	23.8369	60.1829
ENSGALG00000001565	0.565283	0.554751	0.320467	0.243438	0.499814	0.356476	0.492785	0.344341	0.706328	1.20171	0.866559	0.434988
ENSGALG00000001567	33.9414	16.4232	11.6377	11.2045	9.82182	8.80584	16.7119	12.8529	15.0719	17.9376	19.1932	7.37657
ENSGALG00000001568	17.4742	12.8394	16.4998	14.2299	15.6854	17.0602	13.2915	14.6656	13.5372	16.8756	27.1779	15.4618
ENSGALG00000001569	29.657	28.1858	32.2603	16.6255	17.017	16.4314	42.5895	45.5419	36.4421	51.2818	29.6991	15.6236
ENSGALG00000001571	48.0261	95.0189	76.942	80.9823	76.0666	65.3307	78.4242	93.3107	97.748	74.3153	24.6475	84.1487
ENSGALG00000001572	27.9419	20.4163	28.2788	18.2942	16.8461	19.4006	27.813	18.177	25.0495	29.9572	15.5959	15.385
ENSGALG00000001573	119.242	78.2709	87.809	65.027	41.0563	68.055	79.145	94.4566	79.4998	30.1731	28.2844	42.5768
ENSGALG00000001574	5.74768	11.9819	13.3123	16.6387	18.7562	18.5287	6.18898	8.78439	10.2119	8.17187	23.4679	16.568
ENSGALG00000001576	13.6039	19.4741	17.6501	22.8461	23.3261	20.387	13.5168	18.9331	13.7532	14.7473	18.3776	22.5747
ENSGALG00000001577	19.6387	22.1231	19.037	20.0787	20.6246	25.6321	18.5174	16.8966	15.8805	13.5641	21.3363	23.1108
ENSGALG00000001580	223.001	224.696	258.573	210.76	227.314	189.393	232.139	183.153	244.764	209.514	200.577	173.896
ENSGALG00000001583	7.81427	19.5631	12.4724	23.3218	21.9393	15.674	17.0719	12.2327	22.859	12.8586	15.2061	29.1261
ENSGALG00000001585	1.20547	0.386033	1.25439	1.04246	0.450858	0.49612	0.670917	0.998399	1.3107	0.491902	1.87141	0.43242
ENSGALG00000001586	15.8205	14.8365	22.4519	22.0694	26.7913	17.6077	12.6665	9.98764	13.4672	21.2572	15.7728	12.1663
ENSGALG00000001587	69.7619	63.3036	86.8599	70.0856	65.5	71.9455	78.41	57.6694	70.0741	69.9795	62.0255	56.6225
ENSGALG00000001589	45.5219	69.7483	58.033	96.2659	108.714	98.9652	66.9001	69.4152	75.6793	55.7772	47.943	109.968
ENSGALG00000001590	13.1925	21.0229	17.6449	22.1341	23.8547	21.404	15.3777	20.9641	20.2588	17.9749	29.9764	27.338
ENSGALG00000001591	16.3948	13.8547	18.1794	14.4311	17.0398	22.079	11.0076	9.82831	17.741	15.5358	33.4544	17.5592
ENSGALG00000001592	0.0661328	0	0	0.135827	0.0671363	0	0	0	0	0.0854561	0.0541854	0
ENSGALG00000001593	59.1633	44.6931	57.425	47.4639	49.3564	54.8051	42.8069	43.5201	48.5891	55.3183	69.2204	43.2498
ENSGALG00000001595	4.2391	8.23061	10.8456	11.0955	11.3359	8.42179	6.68156	8.18934	8.47704	5.41092	10.3351	11.2162
ENSGALG00000001596	8.25905	16.8245	12.9881	19.13	18.3939	20.2947	7.73763	11.031	9.01957	10.1551	16.1871	30.253
ENSGALG00000001597	79.3924	76.1679	86.6957	89.9685	81.6545	71.6444	100.218	91.6671	92.9449	109.619	101.747	62.0512
ENSGALG00000001600	8.23173	9.00204	8.1427	9.8111	10.7054	10.9948	5.64046	9.14768	8.2508	7.93195	10.6779	11.7823
ENSGALG00000001602	109.776	112.763	115.229	119.505	108.558	95.3348	132.441	124.957	124.185	109.863	67.4168	96.8088
ENSGALG00000001603	15.8704	15.1299	10.4864	39.8108	34.2364	13.6812	19.0357	78.9116	37.9943	65.101	64.6103	44.6939
ENSGALG00000001604	2.68182	1.52678	2.01548	1.54613	1.33738	1.44098	1.40968	1.80161	1.30609	1.42873	1.29141	1.60336
ENSGALG00000001605	7.11737	18.7022	12.882	20.3641	23.6301	16.8599	15.9364	23.0577	21.2114	21.5753	6.89518	20.3393
ENSGALG00000001606	22.0907	24.213	28.4632	30.6979	29.8058	32.9964	17.7825	19.0003	20.9166	17.856	25.3911	34.6328
ENSGALG00000001607	9.88854	17.2737	12.0528	19.3924	21.1782	16.0469	9.22	21.8188	20.1812	12.8603	16.0997	30.2197
ENSGALG00000001608	0.54761	0.302902	0.410108	0.255616	0.379036	0.389282	0.526437	0.0783397	1.12486	0.418137	0.509864	0.424125
ENSGALG00000001610	4.94927	9.32092	7.62902	12.0443	12.0754	9.70245	4.74014	11.1262	7.0347	5.58925	9.74598	10.3937
ENSGALG00000001611	0.959614	1.57197	1.13511	1.28867	0.449619	0.769622	0.693855	1.1616	0.285927	0.763079	0.302405	1.17391
ENSGALG00000001612	6.81697	6.91296	9.75465	5.84449	7.93625	9.69943	5.29082	6.5611	6.46005	8.24312	8.19881	5.75445
ENSGALG00000001613	66.3299	67.4	79.312	64.3222	67.575	70.2946	67.7149	57.9589	66.0857	54.6813	60.7584	64.6644
ENSGALG00000001614	0.122585	0.0621557	0	0.125886	0.124446	0.0798809	0.144034	0	0.0791388	0.158404	0.301318	0.208874
ENSGALG00000001615	5.61115	8.76231	9.63551	8.92742	8.42409	7.41584	7.49053	8.5397	7.72109	6.91026	6.41053	9.45612
ENSGALG00000001616	11.867	14.9525	17.3322	19.9567	22.42	13.1481	14.5132	18.5217	12.3997	7.81346	10.8889	16.4186
ENSGALG00000001617	9.55121	8.64422	4.85067	9.91387	5.57789	7.29468	11.1017	12.6597	16.0451	7.49808	16.9978	8.86631
ENSGALG00000001618	14.5232	11.0314	9.63391	10.7032	11.7082	11.802	10.1048	16.9092	16.9134	14.0199	15.656	12.4863
ENSGALG00000001619	19.0245	20.8566	20.7709	20.2114	22.822	23.1187	15.9425	18.6697	18.5518	19.7109	24.9963	21.9675
ENSGALG00000001620	1.15598	0.270521	0.586027	0.821846	0.902711	0.115889	1.46272	0	0.344437	1.60865	1.02	0.404038
ENSGALG00000001621	14.5755	18.9423	12.1238	8.71923	10.7743	11.25	12.1377	16.6271	13.338	28.3429	28.5225	9.80552
ENSGALG00000001624	30.2791	30.8358	34.6	24.2286	28.128	28.7376	37.2386	31.9677	33.6999	34.6405	33.9213	25.3399
ENSGALG00000001626	9.30049	1.4635	0.528393	1.56438	0.651146	1.35839	3.01455	1.76636	6.21126	1.24324	1.18246	1.63936
ENSGALG00000001627	2.16076	1.74353	1.70985	2.67228	2.24073	2.02877	1.80175	2.14496	1.67994	3.21244	4.11191	2.69202
ENSGALG00000001629	27.1634	79.0154	74.7272	151.161	113.296	95.973	82.4254	254.118	250.118	331.306	379.307	121.017
ENSGALG00000001630	8.85008	11.2468	13.1252	14.5338	14.2537	14.8434	11.1883	12.2226	12.2465	10.0366	11.5959	14.804
ENSGALG00000001631	3.25293	14.5144	9.71856	28.194	32.2303	37.6462	3.97496	24.8438	29.7364	9.92003	22.3882	79.6667
ENSGALG00000001632	8.5865	10.4784	15.0262	14.7958	16.2516	5.87976	11.9698	16.4892	12.9656	6.58201	3.10029	12.2335
ENSGALG00000001633	2.55351	2.88825	2.69689	1.71456	0.697917	0.895978	1.15396	2.1637	1.01446	2.15745	0.724224	0.557813
ENSGALG00000001634	1936.73	1448.1	2056.95	1506.68	1438.59	2145.25	1593.56	958.944	1220.64	1158.74	928.48	1363.44
ENSGALG00000001636	9.36357	21.0297	12.7036	21.0798	18.7003	14.6738	19.0789	25.8537	22.7705	20.6855	21.3999	25.2533
ENSGALG00000001637	20.7702	21.2442	18.8149	19.7359	22.6001	22.4798	19.9161	23.7934	20.3444	18.2012	27.0673	27.3564
ENSGALG00000001638	0.258047	0.224298	0.323929	0.643562	0.411656	1.39326	0.0866277	0.309388	0.142792	0.0952704	0.241633	0.670001
ENSGALG00000001639	6.56711	10.5288	7.25357	11.7925	11.9555	12.0969	8.92312	11.1617	7.24758	7.63261	14.0079	15.7114
ENSGALG00000001640	10.0286	4.96664	7.94128	4.07155	2.24923	7.5988	5.7546	3.42539	3.16184	5.12325	2.77079	2.91419
ENSGALG00000001642	13.2036	12.2956	11.8486	12.8945	11.1699	12.6528	10.5453	18.3331	11.3096	11.3743	8.52025	10.5871
ENSGALG00000001644	13.2321	26.5219	18.6791	25.607	26.8415	23.097	15.9963	21.524	18.2258	20.1538	39.4329	28.1624
ENSGALG00000001645	0.0224089	0.0227244	0.0246138	0.207111	0.318485	0.0584096	0.157978	0.0235089	0.289335	0.115826	0.165245	0.20364
ENSGALG00000001647	1.34445	2.95399	1.96898	3.45164	3.86708	3.7964	1.34931	3.52612	2.02522	2.46116	5.11769	4.19983
ENSGALG00000001648	56.9674	123.996	89.913	152.71	144.059	123.071	71.3066	149.14	115.135	108.761	85.6774	133.358
ENSGALG00000001649	32.8665	32.3472	35.3025	31.2652	35.27	34.9455	38.4747	33.9083	37.825	35.8998	43.8896	30.3899
ENSGALG00000001651	6.35769	5.99591	7.89108	6.20245	7.35775	7.37435	7.17127	6.40299	4.92528	6.90089	9.27225	4.76647
ENSGALG00000001652	102.951	83.9837	60.2106	73.4937	49.9808	68.0235	73.1548	94.9589	79.6247	99.9108	93.0854	61.1154
ENSGALG00000001653	0	0	0	0	0	0	0	0	0	0	0	0
ENSGALG00000001654	140.876	152.644	185.64	164.904	164.873	144.285	171.014	140.865	166.812	138.99	102.027	144.681
ENSGALG00000001655	0	0	0	0	0	0	0	0	0	0	0	0
ENSGALG00000001656	126.501	129.82	133.68	136.692	138.108	129.149	101.6	114.331	103.181	102.22	122.994	143.697
ENSGALG00000001658	1569.94	1117	1762.24	1121.18	1138.31	1525.28	1233.3	805.097	1079.95	1024.3	750.01	1164.39
ENSGALG00000001661	0	0.0903919	0.0489537	0	0	0.116169	0	0.0935124	0.11509	0.0575909	0.0730336	0
ENSGALG00000001662	0.0632539	0.0513156	0.0694777	0.103931	0.128427	0	0.0743211	0.0530871	0.081671	1.07892	0.0829226	0.0431114
ENSGALG00000001663	55.4494	62.1887	74.9261	60.2717	64.1756	60.0305	60.9453	47.614	46.7411	47.4765	36.578	60.1483
ENSGALG00000001664	27.8703	26.6384	22.5196	21.1014	16.9573	23.3203	25.1111	26.5498	31.3761	41.1585	54.8947	16.2713
ENSGALG00000001666	14.0438	8.60868	13.4686	10.4398	10.5331	9.01482	8.86618	9.78545	9.60766	17.6055	12.8806	8.33356
ENSGALG00000001668	18.4651	24.4965	17.5591	17.8973	27.9638	21.7573	22.5577	25.6871	23.2862	26.6713	28.3517	35.3704
ENSGALG00000001672	10.7637	8.39326	9.35126	9.05362	8.6294	8.19728	7.52943	8.07561	7.79832	8.6547	8.36633	9.20751
ENSGALG00000001677	11.4112	8.7024	7.77023	5.0649	9.31584	9.78824	8.66925	5.92327	8.24612	17.7868	32.3286	7.75042
ENSGALG00000001678	7.96531	9.30301	10.9212	10.8312	10.3168	11.3117	7.229	13.4854	11.0647	13.7709	16.6534	10.2961
ENSGALG00000001682	9.18128	13.0222	11.5837	12.2953	14.3588	16.6549	6.04985	11.5193	8.89088	12.3449	17.8916	12.8253
ENSGALG00000001684	43.4022	36.9758	39.4253	41.9422	39.2678	41.4042	21.8889	54.0365	37.4207	37.8547	56.7442	49.3344
ENSGALG00000001688	19.9613	25.635	23.5145	26.542	29.8703	29.4037	22.2823	18.9106	18.7556	36.8843	27.0556	28.2934
ENSGALG00000001689	29.3451	42.8742	38.7326	42.1017	38.647	34.9052	49.1029	51.3307	50.414	58.4953	44.4884	37.6309
ENSGALG00000001690	0.0582688	0	0.0640021	0	0	0	0	0.0611291	0	0.150589	0	0.132379
ENSGALG00000001691	28.8046	36.2277	30.9738	33.0002	37.6279	37.4275	27.4923	32.4873	31.6071	30.0116	28.3494	35.0784
ENSGALG00000001692	7.87139	8.9625	8.17568	10.4233	9.60302	9.9166	5.71143	7.99701	9.00427	6.53107	11.0997	10.6356
ENSGALG00000001693	1.644	3.3343	2.70865	2.11034	2.68224	2.37214	2.2076	3.51101	2.80496	2.8072	3.75236	2.53444
ENSGALG00000001694	0.0311595	0	0	0.0159993	0.0158161	0	0.0183057	0	0	0.0402639	0.0638257	0
ENSGALG00000001695	0	0	0	0	0	0	0	0	0	0	0	0.024999
ENSGALG00000001696	0.317009	1.41448	1.67137	1.82306	2.12401	2.31363	0.521465	0.931198	0.818621	0.409636	1.24675	1.80051
ENSGALG00000001697	0.0917559	0.031016	0.0671895	0.0314089	0.124198	0.119583	0.0718734	0.0320867	0.0394906	0.19761	0.0751795	0
ENSGALG00000001698	4.02565	6.04456	3.02927	1.48461	1.3773	2.86964	3.89376	3.52327	1.66558	1.52321	1.94988	1.6422
ENSGALG00000001700	10.2203	13.7396	15.9119	12.8545	14.9919	11.0591	11.3474	13.3778	13.4381	12.6613	7.33676	11.8226
ENSGALG00000001701	19.4893	22.3526	27.2888	31.2361	36.4412	37.0043	21.8751	23.3529	22.551	14.4023	14.1573	40.3871
ENSGALG00000001702	5.10536	7.18134	5.42681	6.321	3.36466	3.86342	3.38632	5.87429	5.8476	8.77839	7.11791	3.20368
ENSGALG00000001705	0.176278	0.035752	0.0387246	0.07241	0.0357906	0.0459476	0.0414242	0.0369862	0	1.18448	0.0288864	0
ENSGALG00000001706	0	0	0	0	0	0	0	0	0	0	0	0
ENSGALG00000001708	13.9157	19.8829	16.8982	20.1851	21.6935	18.3912	14.2366	18.7076	17.525	15.6886	24.6988	22.4529
ENSGALG00000001709	1.42726	1.05262	0.142517	0.399734	0	1.1837	1.06717	0.27224	0.502587	0.67065	0.425241	0.147388
ENSGALG00000001710	1.67297	1.27935	1.62671	1.9715	1.5313	1.07229	1.38564	3.10737	2.47877	3.72112	2.47182	1.96269
ENSGALG00000001711	3.79762	3.97532	4.97863	3.89988	4.47706	3.99139	4.31814	4.88366	4.74517	3.48256	5.42012	4.31385
ENSGALG00000001712	47.8654	47.7162	34.7088	52.4272	51.0336	40.0465	63.4823	80.464	65.4123	73.3512	90.9754	56.6262
ENSGALG00000001713	13.2131	20.5661	14.6482	22.72	21.7737	17.06	11.1202	20.7603	19.3614	14.215	16.9692	23.6657
ENSGALG00000001714	9.26263	12.0476	11.1693	12.2002	14.207	17.3203	8.39905	12.4635	7.27973	6.37484	5.85694	19.4424
ENSGALG00000001716	0	0.0627401	0	0	0	0	0.145388	0	0	0	0	0
ENSGALG00000001717	15.9856	20.4487	18.9131	14.751	19.752	18.2443	15.1334	16.8422	20.3157	24.6107	17.0083	16.2909
ENSGALG00000001718	44.4091	40.3653	44.5371	59.8661	39.6926	56.6189	40.9668	72.8831	48.7097	58.1047	88.0147	52.8501
ENSGALG00000001719	50.392	54.6148	50.9396	55.5897	49.9577	47.4087	58.0525	58.7718	59.7778	49.9054	57.0295	51.026
ENSGALG00000001720	4.96592	9.45506	5.56586	13.5297	11.2143	10.4343	4.28678	8.82458	9.68314	8.77415	12.2064	16.3473
ENSGALG00000001721	0	0	0	0	0	0	0	0	0	0	0	0
ENSGALG00000001722	13.9684	23.2898	21.9945	26.137	25.4319	21.2201	17.4864	21.4567	19.0682	19.637	29.2325	23.4277
ENSGALG00000001723	0.171871	0.174291	0.50342	0.294165	0.116319	0.14933	0.0673143	0.180308	0.295885	0.51821	0.375524	0.0650782
ENSGALG00000001724	0	0	0	0	0	0	0	0	0	0	0	0
ENSGALG00000001725	23.8678	40.6423	38.5961	41.838	48.7123	51.4763	25.0057	31.9426	33.5992	31.1629	68.0517	52.2287
ENSGALG00000001726	20.0465	17.8945	18.2422	22.2518	22.8533	21.5603	15.7026	19.6013	17.5905	16.3471	22.963	24.1717
ENSGALG00000001727	0.470255	0.381501	0.361568	0.338043	0.0477391	0.367721	0.16576	0.0493339	0.364305	0.121532	0.23118	0.0534179
ENSGALG00000001728	6.50748	10.9985	6.1753	7.09186	7.19045	9.92335	11.4951	13.3752	16.5186	16.7606	24.8457	8.59895
ENSGALG00000001729	5.63426	4.55618	4.8952	4.79995	4.91053	4.08467	4.87458	8.19155	4.51455	5.43114	1.85546	3.76601
ENSGALG00000001730	28.3559	30.2307	31.1056	33.1753	49.0568	52.5247	23.3464	20.4861	41.5852	25.1385	44.5528	39.2665
ENSGALG00000001731	11.8088	22.9503	19.108	26.4475	28.9571	20.4079	16.1369	22.9052	24.8258	18.8086	30.95	26.9881
ENSGALG00000001732	2.90281	5.48052	2.21635	4.93194	6.92392	5.44404	3.99302	4.45654	7.48076	6.00767	10.6544	8.57862
ENSGALG00000001733	14.2015	12.8338	12.3522	12.4905	14.3135	16.5159	9.56068	12.9026	12.4363	15.3438	27.7675	13.3919
ENSGALG00000001734	2.76172	2.40052	3.68348	1.8232	2.00259	2.5709	0.927121	1.24169	1.52821	2.80395	2.9093	1.1204
ENSGALG00000001735	0	0	0	0	0	0	0.046939	0.0419103	0.0515809	0.103244	0.0654642	0.0453798
ENSGALG00000001737	28.4359	33.2154	27.8136	34.9937	32.0285	32.6569	29.0968	41.9432	35.2361	29.5703	25.489	39.2088
ENSGALG00000001740	29.6016	20.6897	26.2712	29.3528	51.9634	44.9158	7.72049	18.9223	23.7552	28.9535	17.7395	18.4735
ENSGALG00000001741	18.1162	24.3908	15.8343	28.579	25.8258	23.3089	12.9527	34.6143	22.5947	26.9958	31.3922	28.898
ENSGALG00000001744	7.43593	6.28386	9.30197	5.93924	6.60517	8.34505	7.28081	8.23433	3.86706	7.20648	2.70781	6.10042
ENSGALG00000001745	8.37157	24.5652	7.19972	11.231	18.0821	10.6319	37.8384	32.9998	28.0575	36.1816	10.6536	17.1172
ENSGALG00000001749	22.2557	25.1716	22.0776	36.6228	27.2621	21.8877	31.4809	45.9856	69.4004	65.9272	31.659	32.3709
ENSGALG00000001750	45.3545	37.8684	37.911	38.4336	40.6392	42.4531	39.3161	43.2183	35.5441	47	51.9026	42.5763
ENSGALG00000001753	1.83252	2.89772	2.55868	3.89132	3.62606	4.97893	2.37211	4.13821	2.08536	1.24418	1.6796	5.25698
ENSGALG00000001754	11.7913	11.4659	12.1236	14.4311	15.1951	15.4374	11.3239	17.7926	11.7486	14.9583	15.3078	14.3727
ENSGALG00000001756	29.3382	2.64674	26.7568	40.1048	3.04213	16.2517	12.7209	18.5076	23.9014	2.2484	18.0186	1.702
ENSGALG00000001758	3.87071	6.99062	3.68469	5.71635	7.073	6.72611	3.68168	6.34245	4.47414	4.85879	5.19512	8.87751
ENSGALG00000001759	4.20383	6.23058	7.12469	6.23138	6.12143	4.36315	11.4209	11.4146	12.6731	18.4349	8.63433	6.71997
ENSGALG00000001761	3.77057	6.70321	4.80627	4.35014	8.6007	3.94339	5.85236	6.78811	4.628	4.15047	2.28844	6.66264
ENSGALG00000001762	0.0983169	0	0	0.100964	0	0	0	0	0	0.508176	0	0
ENSGALG00000001763	2.86131	6.25835	3.2661	5.24295	9.22678	7.96994	4.15299	6.35668	4.70856	7.17722	9.79129	9.43214
ENSGALG00000001764	0.0829376	0	0.0455491	0.191635	0.105245	0.0810675	0	0.108761	0.0267715	0.107171	0.101931	0
ENSGALG00000001765	8.57755	18.5274	9.70419	8.9847	17.3283	12.185	13.9081	15.3876	12.0718	11.638	11.9475	20.9486
ENSGALG00000001766	1.26629	1.84593	1.65168	1.46294	1.92826	2.37234	0.929908	1.66057	1.73718	2.2499	2.39929	2.33745
ENSGALG00000001768	3.18714	1.75557	2.46643	2.48448	1.97807	2.89815	1.566	2.33292	2.71224	1.25424	4.16038	2.41908
ENSGALG00000001770	7.36723	5.42141	4.22509	7.59909	6.91644	6.20273	3.9834	5.47177	9.89109	7.2452	11.6185	6.3691
ENSGALG00000001772	9.93872	12.3143	17.943	13.9363	16.0699	29.2263	7.77095	9.0427	9.77603	9.71376	23.1416	17.1194
ENSGALG00000001773	2.48052	3.2626	3.50689	3.20306	2.54309	2.01649	3.31852	4.74079	3.20275	5.17291	3.7227	3.57096
ENSGALG00000001774	8.55338	6.92141	6.40443	4.97914	5.16194	7.29115	5.49241	8.75153	6.18003	10.0887	25.048	4.15194
ENSGALG00000001775	4.58323	4.24754	4.335	3.85684	4.82079	4.57944	3.0815	4.18047	2.72871	2.76379	2.98333	5.32195
ENSGALG00000001777	9.39793	13.5894	9.74916	17.7531	17.5499	13.1553	15.9499	29.4561	17.9018	19.865	25.0967	20.5601
ENSGALG00000001779	6.08072	5.17973	7.88126	7.36847	6.11126	5.30963	3.0722	4.78441	4.00411	5.81451	5.58006	5.24956
ENSGALG00000001780	1.62736	1.14802	1.70977	1.52586	1.93937	3.78072	1.16389	0.593825	2.00983	0.731431	0.521753	0.964477
ENSGALG00000001782	13.2555	18.1393	11.7181	10.1966	19.4345	15.1561	16.53	16.0257	18.0057	19.6437	20.7727	20.8228
ENSGALG00000001785	0	0	0	0	0	0	0	0	0	0	0	0
ENSGALG00000001786	0.148406	0	0	0	0.0753289	0	0	0	0.047904	0	0.0303988	0
ENSGALG00000001787	0	0	0	0	0	0	0	0	0	0	0	0
ENSGALG00000001788	3.91927	8.7274	5.10375	7.38572	7.67035	7.5828	4.605	9.49495	7.30368	7.77939	6.55486	8.12381
ENSGALG00000001789	3.63726	2.75575	2.45678	1.65293	2.41919	3.62335	1.84209	1.95176	1.83533	2.323	1.66135	1.35348
ENSGALG00000001790	94.2493	64.6266	100.638	71.2899	79.6165	84.3606	83.6978	67.5794	68.7187	54.7925	37.4071	59.8889
ENSGALG00000001791	20.7106	16.9404	21.8899	12.8412	12.9918	11.7133	15.3811	13.3233	13.3703	12.6236	9.84525	9.65449
ENSGALG00000001792	59.6233	51.2117	57.08	54.8718	53.0861	49.4681	53.1158	55.7995	53.2153	56.2047	64.5353	46.7251
ENSGALG00000001793	0	0	0.521584	0	0.0964132	0	0.111589	0.0996341	0.245249	0.245444	0.155629	0.107882
ENSGALG00000001795	5.1825	1.94293	2.55297	3.67706	0.733372	3.23383	1.51309	1.02148	1.37884	0.12176	0.720575	1.78394
ENSGALG00000001797	3.62451	3.67554	3.59834	4.36632	3.93896	4.36035	2.64802	3.97305	3.26988	3.60273	4.79723	4.72423
ENSGALG00000001798	3.40005	4.89232	5.29909	3.77471	3.91808	3.35332	3.72501	6.94109	3.85609	4.57162	1.91995	4.22758
ENSGALG00000001799	8.01688	8.65891	10.9941	9.45062	9.92033	11.0046	9.25235	9.85362	9.3711	9.50116	8.5508	9.42997
ENSGALG00000001800	12.6043	12.5469	13.59	12.5631	10.7728	12.8033	13.0129	14.6815	18.0692	13.6525	17.6551	12.2122
ENSGALG00000001801	7.25695	8.79007	5.75683	4.63703	10.232	6.59416	8.78721	7.8458	8.01646	6.74649	6.45794	11.5637
ENSGALG00000001802	2.94869	3.9425	7.63289	16.6255	10.2577	10.721	2.86878	7.23114	6.13522	4.73249	5.83222	8.25645
ENSGALG00000001803	95.6337	78.6838	87.2759	85.7046	93.3855	102.744	88.2953	82.0061	87.2727	78.9582	98.6377	88.1387
ENSGALG00000001805	16.1404	15.0276	13.1668	11.05	9.29459	14.8846	10.2031	19.8043	16.0869	15.3679	14.9259	7.50533
ENSGALG00000001806	0	0	0	0.0834247	0	0	0	0	0	0	0	0
ENSGALG00000001807	32.0969	34.4078	28.9297	26.0528	28.4758	30.9224	33.8114	40.6029	34.699	42.1904	43.2308	31.3918
ENSGALG00000001808	0.376183	1.44114	0.0918215	1.07309	0.381891	0.599216	0.491113	0.306949	0.323808	0.432088	0.582198	1.187
ENSGALG00000001809	15.2326	12.2321	15.0857	9.2318	8.90569	11.4755	7.9985	14.0896	10.4016	16.2883	21.0829	7.53548
ENSGALG00000001811	40.5251	44.1511	39.8379	42.7379	44.3899	40.7893	45.1817	55.237	54.5127	70.1296	40.0237	44.9643
ENSGALG00000001812	0.910846	0.905197	1.12052	0.654761	1.387	0.30864	0.449489	0.516001	0.588024	0.329556	0.597036	0.434558
ENSGALG00000001813	18.4928	9.75721	10.5685	6.37698	9.07498	10.1385	9.62145	10.9531	10.3967	8.55327	19.2894	10.4646
ENSGALG00000001816	3.51545	4.99703	3.06928	5.43061	5.61247	6.81364	2.61248	4.28693	3.25878	3.10607	6.49928	6.72381
ENSGALG00000001817	38.8979	43.6832	36.1945	43.501	43.803	37.8419	34.1446	41.2583	35.733	27.5231	39.814	46.2199
ENSGALG00000001823	53.0672	38.0393	46.6552	38.068	37.4083	45.1487	46.278	41.5516	45.7264	44.9074	45.3785	34.8401
ENSGALG00000001824	0.928191	1.41189	1.61424	1.19148	1.09932	0.907262	0.908827	1.29834	0.798963	1.3993	1.26751	0.966501
ENSGALG00000001825	2.88218	0.649502	1.99326	1.53471	1.24622	2.43461	3.13561	1.34385	3.4457	3.17257	14.6063	0.970065
ENSGALG00000001826	5.60223	2.54589	3.95762	2.6975	2.21826	3.18103	3.33218	3.99944	3.48163	5.4669	8.89459	1.8748
ENSGALG00000001827	26.792	43.0676	31.6117	47.789	48.2511	46.4581	34.3994	44.4122	30.976	29.6579	31.9468	54.1448
ENSGALG00000001828	4.30391	10.3473	4.51492	11.7696	11.4876	7.18475	6.13652	10.1465	12.4253	7.37363	5.42824	10.492
ENSGALG00000001830	343.756	401.371	438.546	460.492	470.906	459.391	274.271	345.908	331.368	291.5	315.461	420.907
ENSGALG00000001832	3.06308	1.0354	1.77268	0.845581	0.769031	1.24482	2.67024	1.14025	1.23326	1.9152	5.47819	0.710858
ENSGALG00000001833	28.5012	27.1495	29.4995	28.4027	26.4512	28.3531	28.435	26.5387	25.4222	21.6833	16.6851	27.9215
ENSGALG00000001835	0	0.170552	0.0923663	0.215891	0.298789	0.0547974	0.988054	1.45563	1.46578	1.52128	0.826803	0.477616
ENSGALG00000001836	5.42794	7.52997	8.08449	7.02337	7.60421	7.38532	6.07151	8.15436	6.19537	7.07004	6.79554	7.59625
ENSGALG00000001837	8.84209	11.852	13.1735	12.9762	11.8027	15.7503	9.20285	9.85388	7.62421	8.34192	13.7624	13.589
ENSGALG00000001838	18.835	27.5565	27.0449	31.8227	33.8352	28.4211	19.6269	27.8731	26.7645	27.3636	42.4819	32.332
ENSGALG00000001840	14.274	10.8785	8.35542	5.85562	6.69187	7.90498	7.46543	8.11182	6.69888	10.8822	12.4038	7.90075
ENSGALG00000001841	11.0944	10.2461	8.05147	10.6811	10.961	10.3278	6.28498	10.3919	5.88333	7.80802	12.9859	11.0272
ENSGALG00000001842	0	0.172203	0.0932602	0	0	0.110655	0	0.178148	0.109627	0.329144	0.556536	0
ENSGALG00000001843	11.3101	20.3952	10.5195	13.5349	19.8616	19.4951	12.0566	16.0278	13.4255	14.4381	24.6619	28.8553
ENSGALG00000001844	6.16233	6.01179	9.25337	7.36963	6.96853	6.81125	5.13253	3.928	4.33079	4.43503	4.60168	8.24052
ENSGALG00000001845	9.88214	7.12854	9.95927	8.39584	10.1614	9.36058	8.31935	7.80215	11.5756	9.24809	10.5384	10.2129
ENSGALG00000001846	2.25658	0.754402	2.12453	0.509306	0.98178	0.904901	1.22372	1.48284	1.44079	3.55679	4.34799	0.394358
ENSGALG00000001847	2.65945	2.05892	1.71185	2.08501	1.437	2.34793	1.51198	2.58	1.45844	2.34644	3.17479	2.16016
ENSGALG00000001848	27.515	29.845	27.5444	32.7268	35.8879	33.1927	28.0834	34.7575	35.6387	31.4478	55.219	36.5469
ENSGALG00000001849	0.140368	0.561006	0.380915	0.907286	0.997488	0.387398	0.320154	0.571711	0.447765	0.341426	0.507396	1.05987
ENSGALG00000001850	67.9281	65.4126	65.837	60.5219	62.1464	59.614	72.6794	62.0674	71.9096	70.4332	53.5618	57.0418
ENSGALG00000001851	0.227886	0.173321	0.187732	0.175517	0.462688	0.0742492	0.334698	0.0597681	0.441357	0.294472	0.0466792	0.64716
ENSGALG00000001852	22.3878	21.9744	25.7538	22.447	24.5703	25.2838	18.5734	20.0352	22.5586	23.4074	27.2361	24.0995
ENSGALG00000001854	0.0832938	0	0	0	0	0.144739	0	0	0	0.0717543	0	0
ENSGALG00000001856	11.3812	5.2263	5.42496	5.51303	4.57794	3.91807	6.81239	6.53312	6.6543	7.49205	29.2068	8.04967
ENSGALG00000001857	15.9981	10.2178	12.5581	6.96857	5.42755	7.39662	11.0174	8.49959	8.28371	7.65259	5.08818	5.88632
ENSGALG00000001859	0.712061	1.6247	1.17319	1.37107	1.89752	1.39201	0.836648	2.05429	1.60893	1.03513	1.82319	1.61771
ENSGALG00000001860	11.8625	12.9549	11.3302	12.3042	13.0494	15.2532	9.13665	12.7778	11.577	15.2261	20.0891	14.9172
ENSGALG00000001861	38.8258	36.3897	43.4214	37.9381	38.1011	31.4336	41.1953	36.6585	34.7874	36.9435	23.2321	33.4118
ENSGALG00000001862	0.0683151	0.103916	0.150074	0.105232	0.173379	0.267099	0.040134	0.179171	0.264618	0.529657	0.895576	0.194004
ENSGALG00000001863	0.016554	0.0503612	0	0	0	0.0431486	0	0	0	0	0	0
ENSGALG00000001864	15.1342	16.6147	8.087	10.3845	18.4781	17.5916	12.362	13.9461	9.56494	8.01628	7.41025	21.7087
ENSGALG00000001866	0	0	0.0531167	0.0496607	0	0	0	0	0	0.0624884	0	0
ENSGALG00000001867	0	0	0	0	0	0	0	0	0	0	0	0
ENSGALG00000001869	0.0505892	0.153905	0.166701	0.0519515	0.0513568	0.197794	0.118881	0	0	0	0	0.0574661
ENSGALG00000001870	2.28986	4.82283	2.3217	4.31113	5.00685	5.43297	2.41456	3.5726	4.58649	2.8072	5.98935	8.10354
ENSGALG00000001871	0	0	0	0	0	0	0	0	0	0	0	0
ENSGALG00000001872	42.8603	41.289	27.8863	32.517	33.5855	38.431	42.0218	44.5342	46.9104	44.7063	47.0815	39.0854
ENSGALG00000001874	4.54367	4.68444	2.74491	2.48855	2.46006	4.93469	5.60559	2.42308	4.88884	5.67558	6.29778	3.56991
ENSGALG00000001875	3.04899	4.41702	4.30584	6.8213	8.4014	6.10239	7.4208	3.08442	10.123	4.08058	7.85137	9.52449
ENSGALG00000001876	19.0823	14.6199	24.9923	9.26793	7.29843	11.3632	13.7492	13.1588	13.9239	31.0325	24.0008	6.82
ENSGALG00000001879	4.80725	2.82943	3.86069	2.38153	1.5082	1.90473	2.04363	2.44559	2.46406	3.24641	3.39448	1.66017
ENSGALG00000001880	3.74131	5.71847	6.3726	356.309	4.51366	17.2424	3.75882	1.19455	0.910119	2.38221	0.844099	5.85129
ENSGALG00000001881	5.9243	4.50579	6.94104	4.93467	4.31018	4.461	5.49134	3.55643	2.9747	5.35873	4.50347	3.32743
ENSGALG00000001882	10.1823	14.3888	15.0226	15.4992	19.3892	11.8569	25.4144	12.0095	9.06289	10.3936	5.94857	17.9999
ENSGALG00000001883	0.0690577	1.12048	2.12387	0.638255	0.911372	0.990008	1.78509	1.3765	0.891646	1.87395	0.452655	0.941341
ENSGALG00000001884	4.64555	3.19672	3.23471	2.00197	3.53703	2.2704	2.53424	3.13302	2.51708	3.00147	4.07818	2.63852
ENSGALG00000001885	2.98892	0	0	1.75395	0.216734	0.556482	1.88137	0.111987	0	11.035	0	0
ENSGALG00000001886	26.055	20.9959	26.83	16.2451	15.823	17.2815	20.2269	12.6908	15.3187	15.9322	20.0137	13.2128
ENSGALG00000001889	76.332	45.3802	29.768	31.1418	30.6744	23.2146	75.1783	62.7104	58.9084	69.3343	50.3202	31.0337
ENSGALG00000001892	12.2831	14.013	13.4916	11.2123	5.88835	9.78275	7.61698	14.8547	9.91213	16.3129	14.6767	6.39502
ENSGALG00000001894	6.77203	18.4709	12.3118	36.6904	32.833	42.9115	13.5816	21.1909	15.0755	6.94025	6.88793	26.7914
ENSGALG00000001895	19.3898	38.0147	18.4579	42.9212	37.1809	32.795	20.1497	33.1794	28.4846	19.3761	27.4666	45.03
ENSGALG00000001896	6.85171	6.89746	7.58081	5.23864	4.77251	10.168	4.40722	5.03688	4.06817	8.78908	10.5722	6.93093
ENSGALG00000001898	2.18887	2.12318	3.3973	2.29668	4.20264	1.73642	1.67729	6.04032	4.30072	6.33324	9.70795	6.48631
ENSGALG00000001900	0.0296311	0	0	0	0	0	0	0	0	0	0	0
ENSGALG00000001901	64.527	56.5503	60.8923	63.5736	68.5819	69.4753	59.5568	62.9696	63.0147	61.4777	89.9725	66.8803
ENSGALG00000001903	60.8876	32.91	36.7164	26.3865	26.0226	26.1865	34.8404	42.414	57.4681	102.518	270.342	22.4093
ENSGALG00000001905	8.59941	12.7676	11.3764	14.637	15.4823	10.4643	10.8297	12.8594	10.6738	13.9975	23.7457	13.4383
ENSGALG00000001907	28.2226	47.9373	33.1265	66.3667	71.2095	48.8635	30.9423	52.2076	54.8475	41.4108	68.8961	73.329
ENSGALG00000001908	0.097795	0	0.322253	0	0.099279	0	0.344718	0.102596	0	0.12637	0.400638	0
ENSGALG00000001910	5.19222	6.46302	6.82904	7.73489	7.82733	8.5094	3.9013	7.01343	8.89071	6.50777	16.2682	7.61934
ENSGALG00000001912	0.267972	0.181164	0.228931	0.0917294	0.241812	0.0776089	0.174921	0.156181	0.153776	0.192373	0.146374	0.236755
ENSGALG00000001913	69.5103	54.2067	45.3396	48.8476	43.3306	50.396	60.7629	67.0269	54.1604	56.3648	45.332	47.0412
ENSGALG00000001915	15.6764	26.6308	21.107	35.4025	34.7672	39.634	16.9031	16.7752	19.3627	16.2686	27.7747	38.3879
ENSGALG00000001916	2.64858	1.51459	1.68427	2.2291	1.51623	1.81675	3.112	2.38166	1.64559	1.28664	1.45217	0.995334
ENSGALG00000001917	0	0	0	0	0	0	0	0	0	0	0	0.119459
ENSGALG00000001918	0.559554	0.619018	0.89398	1.097	0.516404	0.530363	0.418382	0.693753	0.788154	0.525855	0.625182	0.3467
ENSGALG00000001919	8.15097	9.29896	11.3777	9.85273	7.06793	6.97128	7.18283	6.85868	6.57764	7.57031	8.41761	7.42647
ENSGALG00000001921	7.50461	9.70699	8.0748	6.1339	5.90821	5.98808	6.20836	7.55165	6.32794	6.23403	5.52142	6.00213
ENSGALG00000001925	6.49873	4.94268	6.4927	5.53777	6.87808	7.52352	5.8893	5.47595	4.15082	5.09216	5.43798	6.1256
ENSGALG00000001926	65.9081	55.8012	62.4781	34.7938	12.6787	49.1525	73.2263	61.4896	51.889	60.7186	16.2105	15.3106
ENSGALG00000001932	0.145995	0.0493503	0	0.0499755	0	0.0634237	0	0	0.188503	0.188653	0	0
ENSGALG00000001933	0.822002	1.30991	1.41882	0.723546	0.476843	0.841728	0.5519	1.8479	1.06134	9.86312	1.44322	1.00044
ENSGALG00000001934	0	0.047063	0	0	0.0942275	0.120968	0	0.0486877	0.0599222	0.0599699	0.0380253	0.0527183
ENSGALG00000001935	0	0.157361	0.170445	0.265591	0.210041	0.134824	0.182327	0.162793	0.200358	1.00259	0.0847617	0.17627
ENSGALG00000001936	0.0284198	0.10087	0.109257	0.277259	0.375064	0.203713	0.0333924	0.0596298	0.0733892	0.0367238	0.058214	0.484247
ENSGALG00000001937	19.1429	16.1827	16.2629	23.4856	22.013	14.4833	21.9349	43.2575	27.2538	34.6307	33.007	25.6707
ENSGALG00000001938	23.9708	19.6925	13.7217	21.4154	21.6976	20.2144	14.8527	16.4276	25.648	24.1341	24.4034	27.1731
ENSGALG00000001939	7.54812	19.9196	12.793	34.1107	35.4256	27.4684	8.86879	26.1527	16.6576	14.8475	37.9879	43.6088
ENSGALG00000001942	13.3757	13.9929	16.6661	19.0293	18.9994	17.0531	13.8524	18.3584	14.5397	7.48058	8.85837	21.9201
ENSGALG00000001943	6.32384	9.04736	5.89477	13.7254	11.8332	6.90518	4.21719	16.8905	14.5648	18.7284	22.7421	11.5712
ENSGALG00000001944	1.9899	2.19398	2.02433	1.04231	1.57269	1.28798	1.36518	2.83014	3.70735	4.57316	3.49061	1.63841
ENSGALG00000001945	13.0377	12.7104	16.436	13.2366	15.281	17.4164	12.3943	10.7245	13.5818	16.3111	14.8824	13.8338
ENSGALG00000001946	7.52902	4.14473	8.26983	3.42407	3.38487	3.71467	4.54955	4.90842	2.43029	4.86446	2.46754	4.64278
ENSGALG00000001947	13.3872	27.8044	16.1445	16.842	28.8385	24.4918	20.2159	18.9429	16.6613	18.3688	7.51976	32.5826
ENSGALG00000001948	45.1897	41.5651	58.8664	51.7487	53.4778	55.7652	33.7184	38.9819	44.9137	43.6198	74.4498	43.1181
ENSGALG00000001949	69.7605	83.9102	76.3449	87.5443	81.6746	68.63	78.9249	100.874	94.1264	83.3995	55.7323	76.6406
ENSGALG00000001950	24.4046	29.1113	32.6833	32.5618	32.4827	35.7167	27.4002	30.799	28.0558	26.5365	32.4968	31.3362
ENSGALG00000001951	3.77371	4.42714	1.70677	3.26743	3.45539	2.41086	2.43434	3.64845	4.96801	4.97197	2.97071	3.86643
ENSGALG00000001954	20.6842	28.9955	28.2561	21.9552	32.4676	33.5265	28.592	31.4552	16.4953	26.2787	15.9505	30.8014
ENSGALG00000001955	0.128663	0.0652375	0.211985	0.198192	0.130616	0.251524	0	0	0.166125	0	0.368968	0.292307
ENSGALG00000001956	9.26804	5.29993	8.5726	4.5799	2.26374	4.26843	8.43333	7.0181	5.03854	7.56383	4.39635	1.89977
ENSGALG00000001957	10.0137	12.4491	8.00071	11.7374	12.4922	15.771	9.12445	11.0259	12.4769	12.1096	22.5807	13.6631
ENSGALG00000001959	1.32892	1.10699	0.886236	1.02353	0.770908	0.494842	0.613423	0.896245	4.77988	2.94381	4.78314	0.593046
ENSGALG00000001962	127.93	124.263	120.55	147.653	140.82	151.926	143.618	136.803	134.11	168.214	183.998	151.284
ENSGALG00000001963	3.48573	2.35654	3.09943	0.767056	2.10632	0.432652	1.95029	2.35083	1.60737	3.21731	0.340001	1.03703
ENSGALG00000001964	8.08187	8.90719	9.56213	10.8614	11.2119	12.3278	7.26698	9.10563	7.31457	7.62261	8.92136	12.3981
ENSGALG00000001965	26.9163	36.077	37.7279	42.9715	41.4299	37.5638	32.2332	33.2207	38.091	35.6996	36.509	38.3199
ENSGALG00000001966	2.31756	2.5338	2.94334	1.74779	2.46301	1.79336	1.65936	2.69725	1.26239	2.57359	1.80986	1.76878
ENSGALG00000001967	14.9269	22.02	18.9807	25.6772	24.5913	20.8094	17.1414	37.5804	30.9074	44.8774	48.7079	24.7103
ENSGALG00000001968	0.298132	0.181398	0.19648	0.0612321	0.181594	0.699384	0	0.250214	0.153975	0.154098	0.146564	0.270928
ENSGALG00000001969	14.3942	8.53697	13.4629	6.62942	5.88933	4.88885	8.25135	10.8451	11.6017	9.41275	11.8295	4.60798
ENSGALG00000001971	7.18892	13.0112	8.8114	13.5916	14.9827	10.9823	7.77547	12.886	11.5257	14.4571	19.3284	14.7369
ENSGALG00000001972	173.024	117.709	139.148	104.179	119.593	114.968	141.829	112.05	107.339	108.218	116.789	110.163
ENSGALG00000001973	55.2271	52.8867	48.0928	45.4433	45.4763	46.7158	60.6828	49.9762	48.0405	49.6379	44.4527	47.2608
ENSGALG00000001975	20.968	22.6434	19.1537	20.9648	23.8767	16.8507	19.8392	30.0733	31.7957	24.2367	19.689	16.6196
ENSGALG00000001976	17.1213	22.2861	17.0417	21.0876	24.441	24.2406	16.6641	19.149	18.6891	16.7227	24.9009	24.964
ENSGALG00000001977	0.615325	0.579418	0.386211	0.315947	0.847755	0.973777	0.464777	0.829967	0.283744	0.56794	0.648208	0.998528
ENSGALG00000001978	10.6726	12.6221	14.6909	12.0812	12.6634	11.2057	8.11409	13.2296	12.5466	16.7538	11.6296	13.8908
ENSGALG00000001979	0.362689	0.0735591	0.119513	0	0.0368192	0.0945362	0.0852294	0.114148	0.046829	0.0937325	0.0594333	0.0823982
ENSGALG00000001981	8.01675	9.89694	13.6295	10.0939	10.0492	11.8108	9.41941	8.44684	8.05572	8.91789	8.42477	9.2253
ENSGALG00000001983	0.44361	0.18744	0.0812097	0.0759259	0.0750568	0.240893	0.0434355	0.0387821	0.381848	0.143307	1.0904	0.209963
ENSGALG00000001985	4.76862	6.29077	5.60864	3.85695	4.28405	4.06986	3.81795	5.53396	5.61218	4.85322	10.6841	4.17049
ENSGALG00000001986	78.074	138.593	98.4479	107.572	146.691	105.866	149.602	173.219	153.227	184.109	127.008	151.267
ENSGALG00000001988	8.30224	8.65043	7.36546	7.02676	9.03023	7.16383	7.18214	9.64297	9.89495	8.28183	12.9507	10.9335
ENSGALG00000001989	11.9272	9.4222	12.8113	8.18815	8.56271	7.0422	6.27149	9.54007	9.61434	11.1547	9.77248	7.26083
ENSGALG00000001992	83.4045	173.544	160.254	210.541	187.145	152.506	140.133	156.99	185.696	160.055	128.442	204.533
ENSGALG00000001994	0	0	0	0	0	0	0	0	0	0	0	0
ENSGALG00000001995	21.0487	24.561	16.1534	24.4243	23.5412	28.7754	17.4192	27.9871	20.6261	20.4889	16.694	27.1971
ENSGALG00000001996	2.85653	2.17256	3.13759	1.8334	2.53739	2.01653	3.07663	3.4962	0.922059	6.76715	1.36528	0.676006
ENSGALG00000001998	16.9615	15.3621	31.2877	24.7977	22.1479	21.5992	18.7882	21.4616	23.4882	31.6214	36.4936	29.9303
ENSGALG00000002000	3.27023	3.9513	4.89123	3.85846	3.74366	5.98491	3.51539	5.18263	4.76142	4.13584	4.73177	4.4261
ENSGALG00000002001	10.2052	9.82061	13.4311	11.1095	12.009	14.6182	10.8385	12.9246	11.0003	13.1079	19.5355	14.3079
ENSGALG00000002002	83.0346	76.8726	94.1541	68.8316	73.8101	68.6447	86.8843	75.6258	83.0752	104.894	85.7192	57.4848
ENSGALG00000002003	7.07504	6.6266	3.23799	6.50873	4.489	7.74794	3.69464	9.02021	6.02658	7.11068	10.2653	5.023
ENSGALG00000002005	17.9257	32.9917	34.2941	43.7363	54.1752	42.5677	19.7324	13.7602	20.0235	11.8642	17.8691	39.6731
ENSGALG00000002006	0	0	0	0	0.119211	0	0	0	0	0.531091	0.0481072	0
ENSGALG00000002007	0.128933	0.261498	0.21243	0.595824	0.26178	0.67214	0.378731	0.608681	0.416185	0.416516	1.10923	0.51261
ENSGALG00000002008	0.186673	0.425927	0.973941	1.1502	1.75292	0.608212	0.383834	0.146877	0.241024	0.180912	0.382372	0.26506
ENSGALG00000002009	5.68091	9.84803	9.99225	5.24262	9.85865	7.30371	8.97501	6.52354	7.03761	5.40641	5.56667	8.41526
ENSGALG00000002010	20.977	21.7761	24.5939	24.2493	24.2821	25.3468	22.7617	25.935	26.246	23.4032	27.769	24.957
ENSGALG00000002012	35.76	39.1168	37.1186	26.7189	22.144	38.9952	26.9448	54.1149	16.2891	31.275	23.4993	28.7647
ENSGALG00000002013	62.2184	62.0884	76.124	63.8938	67.6227	84.0427	53.1215	50.5528	45.9313	57.8719	66.8871	66.9733
ENSGALG00000002014	42.568	49.7533	35.566	48.013	54.7126	48.3373	42.9276	48.3387	45.9409	48.6423	59.1888	62.7595
ENSGALG00000002015	1.1224	0.43777	0.379334	0.177326	0.350593	0.225044	1.01445	0.362306	0	0.780958	0.778147	0.196149
ENSGALG00000002016	24.6206	35.5234	33.8332	47.9768	64.1986	44.1721	30.8486	50.0557	46.3305	40.7666	36.765	57.6298
ENSGALG00000002018	15.2435	19.0176	17.4043	17.9609	18.8548	16.7296	12.3489	21.2522	15.9785	21.9783	22.1034	17.6802
ENSGALG00000002020	44.6162	40.2101	29.8178	37.622	33.8104	34.8881	25.4729	44.6308	47.3835	40.1132	65.8007	36.833
ENSGALG00000002021	9.33614	13.2997	5.85987	15.3596	16.4089	19.4928	14.962	15.6245	29.8081	36.5615	19.2018	19.2265
ENSGALG00000002022	22.7991	31.7391	19.4676	20.352	28.8291	24.5687	26.1256	31.7361	30.8936	36.9561	32.2119	25.3035
ENSGALG00000002023	1.08246	3.06201	1.43928	2.36948	3.64367	2.45022	1.47267	2.062	1.61831	1.87726	2.00721	4.07711
ENSGALG00000002024	49.4178	37.2093	24.8784	44.0243	30.8949	30.4849	33.2901	41.4317	35.0935	34.6425	27.3983	32.8392
ENSGALG00000002026	4.90332	7.83523	5.71219	6.71381	7.39116	6.97128	4.88832	8.10571	5.94728	4.03201	7.54803	5.40107
ENSGALG00000002028	1.15923	0.719723	0.727593	0.510189	0.456316	0.955802	0.472548	1.06722	0.51928	0.978246	1.7833	0.618093
ENSGALG00000002029	8.70856	16.407	13.5979	17.5793	18.7215	17.3026	10.1319	18.8543	18.5198	17.2106	31.3044	19.2028
ENSGALG00000002030	34.124	42.2677	37.741	37.468	43.536	28.8688	32.6583	28.7879	33.3877	20.3842	11.9577	33.7195
ENSGALG00000002033	67.5998	61.3529	73.0108	64.2841	51.2645	56.3509	72.6032	60.2551	70.2008	72.55	51.5539	44.1675
ENSGALG00000002038	9.45092	8.21485	8.31157	7.44834	10.0087	7.69307	5.09111	8.26786	11.6351	13.2673	16.7477	7.56132
ENSGALG00000002040	7.59365	10.2539	6.56291	8.2496	6.22796	10.0528	6.33951	11.4465	7.9211	10.6387	15.1288	10.8278
ENSGALG00000002041	36.2432	35.6585	35.7789	26.6682	20.3389	24.5806	27.088	51.3637	31.3777	32.4052	40.4245	19.007
ENSGALG00000002042	49.9295	38.2397	35.6311	22.4899	25.3056	25.2786	44.0869	29.6012	43.4767	39.6962	19.7198	28.3584
ENSGALG00000002043	16.5251	22.7795	19.0686	27.5065	25.1454	23.004	15.4478	25.8139	24.3847	21.6586	34.0576	26.2388
ENSGALG00000002044	18.2835	14.6658	21.374	16.3006	19.8739	20.6103	14.5749	14.3703	20.1152	25.2211	38.6794	16.161
ENSGALG00000002045	132.543	140.467	139.461	133.386	137.721	118.245	169.069	135.637	150.824	128.217	110.882	124.248
ENSGALG00000002046	0.645722	0.381975	0.413733	0.0552591	0.109253	0.0701291	0.2529	0.169355	0.416865	0.695329	0.220445	0.12225
ENSGALG00000002048	0.236314	0.319521	0.259566	0.121339	0.199916	0.0513301	0.13883	0.78506	0.864504	0.458043	0.451784	0.223698
ENSGALG00000002050	34.5114	31.9436	34.5995	32.918	31.3747	33.7204	30.4007	34.1271	26.2448	33.1777	36.8474	34.3868
ENSGALG00000002051	0	0	0	3.07726	0	0.111581	0	0	0	0	0.140298	0
ENSGALG00000002053	21.188	18.2336	18.4624	21.8535	19.4118	16.6405	13.4079	33.6818	24.6493	25.984	31.4606	20.0043
ENSGALG00000002054	0.357608	0.394178	0.666043	0.526906	0.331466	0.688958	0.25576	0.195737	0.100376	0.16073	0.089175	0.388558
ENSGALG00000002055	38.3777	24.9176	36.1061	21.4356	15.851	17.9931	17.5735	33.968	17.7198	22.6187	32.0505	14.0026
ENSGALG00000002056	12.1511	11.0869	10.4365	11.1335	13.1393	8.25543	9.84012	12.1725	10.6953	7.79173	11.2534	11.1392
ENSGALG00000002057	27.0563	25.9932	30.1998	28.1224	25.6876	25.554	24.5827	26.4309	25.8823	25.7614	27.5534	27.3746
ENSGALG00000002060	36.0021	47.3492	48.5721	47.6384	52.6726	47.4461	40.4054	44.4874	53.3204	44.4365	35.7777	57.8501
ENSGALG00000002062	16.6983	18.8213	18.8371	20.8557	22.1251	20.439	18.1838	18.2085	20.0549	17.398	22.3714	20.9975
ENSGALG00000002064	43.1074	45.8594	57.2033	46.2157	56.5716	48.1005	48.6786	43.7696	47.2769	47.4088	46.4356	46.6473
ENSGALG00000002066	59.8496	59.7824	50.927	64.7131	61.8829	54.0636	60.4614	107.636	61.1253	69.085	100.302	87.5295
ENSGALG00000002067	20.4366	16.8105	22.239	16.7636	21.389	23.5834	14.5709	16.9262	17.9725	21.9113	22.5508	17.6805
ENSGALG00000002069	5.91203	7.43718	7.80893	8.18463	10.7879	11.021	4.96802	8.08647	8.35808	16.0526	13.3363	8.58588
ENSGALG00000002070	16.7442	18.2029	20.6935	19.2658	21.3934	17.6485	15.3768	19.7231	21.3387	20.4361	35.6507	16.7074
ENSGALG00000002074	0	0	0	0	0	0.158392	0	0.3825	0	0.157045	0.199156	0
ENSGALG00000002075	0.180988	0	0.0993982	0.278793	0.0918672	0.235876	0.106327	0.189872	0	0.233871	0.370728	0
ENSGALG00000002076	17.2415	24.9096	16.6004	30.8554	36.654	35.6798	16.6982	22.1368	21.3301	16.4997	28.1056	41.7518
ENSGALG00000002078	5.49382	6.6742	5.35602	7.42138	8.46871	6.35504	6.49838	14.8149	13.7227	12.471	9.19146	8.32433
ENSGALG00000002080	28.3349	61.7488	34.0337	75.474	73.703	56.8478	53.9849	42.3661	45.378	25.365	36.5345	107.936
ENSGALG00000002081	2.46026	1.49001	2.6648	1.0878	0.589708	1.06879	1.76655	1.4339	0.882386	3.09081	1.03589	1.08683
ENSGALG00000002082	0.15581	0.0790022	0.171141	0.0400015	0.237262	0.710721	0.045768	0.204324	0.402353	0.352339	0.351071	0.530972
ENSGALG00000002083	0	0	0	0	0	0	0	0	0	0.0494764	0.0313717	0
ENSGALG00000002084	5.16802	8.77527	8.11875	6.78826	7.44262	7.28354	5.71921	11.2847	7.21588	8.07579	7.48402	9.62495
ENSGALG00000002085	11.0116	21.1821	17.3321	24.3067	24.8928	21.0088	12.9383	18.1619	14.3643	11.9554	18.9282	25.017
ENSGALG00000002086	2.10739	3.51088	3.14144	3.40078	1.06968	6.08152	5.48281	5.05334	4.08147	2.91765	1.48	1.88089
ENSGALG00000002087	16.2342	23.6205	15.4807	20.3424	28.8699	19.2881	16.5599	19.4198	17.7272	18.2709	21.1927	30.4161
ENSGALG00000002088	0.0818871	0	0	0.0840921	0	0	0	0.171813	0.211459	0.105814	0.201281	0.0930184
ENSGALG00000002089	35.4102	47.4969	37.8097	39.2612	42.2491	36.0367	50.0595	53.8726	61.9318	46.1213	51.3219	41.5057
ENSGALG00000002090	14.1394	16.4554	16.3526	18.2817	18.8321	14.5264	12.6798	18.6762	14.9508	12.5707	16.9096	19.2827
ENSGALG00000002091	1.25594	1.46466	1.65542	0.773854	1.08374	0.736571	1.47568	2.17402	1.37837	2.43436	1.02904	1.284
ENSGALG00000002093	0.0556298	0	0.0611035	0.0571278	0	0	0	0	0.143654	0	0.0455799	0
ENSGALG00000002094	19.3417	19.3378	24.4864	20.5153	19.2204	23.6098	16.751	18.3383	14.8316	17.4248	19.3816	20.6816
ENSGALG00000002095	161.597	124.885	107.966	120.711	126.63	115.633	136.848	147.433	168.366	171.939	138.62	112.107
ENSGALG00000002097	0.105646	0	0	0.325471	0	0.137685	0	0	0	0.819085	0.0865599	0
ENSGALG00000002098	0.160158	0.0649653	0.0351834	0	0	0	0.0376361	0.033604	0.082716	0.165564	0.131224	0
ENSGALG00000002099	51.2774	36.7025	10.7051	23.4372	22.3734	14.1061	48.5676	22.5557	58.3662	62.3997	100.119	23.644
ENSGALG00000002102	16.5045	45.0692	31.5174	52.9514	52.6739	25.7274	61.4719	92.2315	95.5465	36.5206	24.6592	77.3202
ENSGALG00000002103	6.00802	3.38479	4.88828	5.59852	1.69422	2.32002	10.4581	1.16721	5.3152	5.0319	2.73479	2.14852
ENSGALG00000002105	3.44894	5.43033	9.27135	11.6041	10.1813	16.3827	5.22544	3.52302	8.96486	5.45357	9.51869	9.89753
ENSGALG00000002106	10.0234	11.8097	10.8506	13.3576	12.8518	14.0071	9.42857	15.834	12.9419	13.7383	20.3654	14.1173
ENSGALG00000002107	84.0538	121.28	119.758	139.686	138.867	105.163	99.2118	101.482	96.496	62.9337	68.4753	134.326
ENSGALG00000002108	0.285078	0.173455	0.297472	0.336668	0.173642	0.204343	0.284713	0.20935	0.312869	1.12354	0.210219	0.129532
ENSGALG00000002109	0	0.032415	0.10533	0.0328257	0.03245	0.0416589	0.0751154	0	0.0412719	0.123914	0	0
ENSGALG00000002110	2.89323	4.60099	2.74455	2.90361	6.14127	5.0561	2.62684	2.75932	3.82052	4.33337	6.19574	7.91752
ENSGALG00000002111	6.17381	10.3732	6.28266	16.5339	13.6103	11.6748	4.97825	11.0805	10.0815	6.53079	10.3401	16.6732
ENSGALG00000002112	4.56526	18.6909	7.93333	15.9189	8.47359	6.48258	24.2182	8.435	12.1849	14.2197	17.2231	13.6999
ENSGALG00000002113	38.2532	71.5215	56.339	84.1985	81.7315	88.5582	75.8608	95.106	95.4539	59.7239	66.7965	115.641
ENSGALG00000002114	1.99371	2.30064	4.19097	3.38879	1.74479	4.52469	1.73671	1.76702	1.55339	2.35416	1.04208	1.99139
ENSGALG00000002116	1.31136	1.74539	2.61071	1.76751	1.74727	0.961343	1.5408	1.0318	0.740764	0.847262	0.470073	1.39652
ENSGALG00000002117	19.8071	23.8309	18.6887	23.9604	23.3144	21.8365	17.0511	23.693	16.8853	16.11	19.4046	24.8224
ENSGALG00000002118	13.2672	22.9918	17.5487	23.1552	26.4944	18.1431	46.363	70.5398	33.2951	33.8046	11.1	19.6343
ENSGALG00000002119	18.3454	20.5506	13.0543	20.3728	19.6137	19.421	15.1101	19.0541	17.1552	17.5233	18.6017	24.1277
ENSGALG00000002121	0.184986	0.140693	0.304781	0	0	0.0602716	0.163014	0.388133	0.238847	1.6135	0.0378917	0.210132
ENSGALG00000002123	6.41652	4.02806	5.78932	3.60843	2.0162	2.28972	3.9491	3.28561	3.25473	4.04698	3.75524	2.60313
ENSGALG00000002124	4.59634	6.45158	3.75566	4.89279	5.26357	7.41478	3.22715	5.2924	3.36536	5.07017	5.78674	6.36725
ENSGALG00000002125	1.31136	1.1636	0.540146	1.01	1.24805	0.961343	1.1556	0.945815	0.846588	1.90634	2.41752	1.48962
ENSGALG00000002127	10.6789	11.9843	16.7342	8.18826	10.1182	7.42263	9.36865	10.9043	6.43446	5.15167	1.98325	8.57222
ENSGALG00000002128	0.128627	0.208702	0.0565134	0.0792546	0.104463	0.100582	0.0604531	0.0539766	0.398589	0.265938	0	0.292225
ENSGALG00000002129	10.1615	7.9626	8.14268	8.5378	8.74486	9.63137	5.99682	9.73961	7.21605	8.3558	9.27183	8.42098
ENSGALG00000002130	16.111	25.5516	15.2784	32.6087	27.1481	23.0112	19.0949	44.4164	29.3887	37.8242	33.6917	31.8672
ENSGALG00000002131	14.0743	16.0025	18.4573	16.2928	16.2795	19.7878	12.0268	12.2596	12.7756	12.896	9.99414	10.3677
ENSGALG00000002132	0.0713302	0.614844	0.235046	0.695884	0.832744	0.418331	0.502863	1.08506	1.28938	1.05998	0.75977	0.688725
ENSGALG00000002134	8.07969	15.4359	14.5006	13.4831	16.6975	14.4788	10.9343	12.2604	14.6237	12.1184	19.1508	16.4713
ENSGALG00000002136	3.05139	2.89789	3.08563	1.56678	2.13888	1.86214	1.565	3.73471	3.00178	3.50487	4.90106	2.09071
ENSGALG00000002137	32.4673	31.7572	35.8363	32.5671	34.209	36.9339	23.3645	26.6909	21.524	28.3625	30.4067	34.6715
ENSGALG00000002138	22.1095	17.9998	14.9928	10.4997	8.06123	14.272	12.5621	14.7554	11.325	15.0226	7.82443	7.72315
ENSGALG00000002139	114.596	166.881	122.765	181.909	181.187	192.602	105.487	144.07	137.873	126.396	210.162	200.289
ENSGALG00000002140	23.4268	37.9123	30.6448	39.2539	40.9236	32.9846	33.5914	51.2846	36.6727	46.5998	34.5716	43.6536
ENSGALG00000002141	15.2148	27.0685	18.361	33.9901	37.6319	31.135	19.6018	31.7133	19.5155	17.634	21.9934	41.1609
ENSGALG00000002142	2.34125	4.36993	2.01257	2.99665	4.23685	4.37792	2.27247	2.70535	3.15436	3.72686	9.14659	6.16697
ENSGALG00000002143	10.1627	15.0452	10.2324	15.88	16.6854	16.4742	8.66078	14.347	11.0562	11.9567	21.0738	19.9173
ENSGALG00000002144	94.9247	112.757	126.909	113.456	115.872	129.707	95.4175	102.677	96.6197	88.0239	94.8728	115.809
ENSGALG00000002145	19.4962	14.471	12.5684	13.2646	13.5819	19.3577	11.8674	14.8667	12.4585	15.383	20.3192	14.2602
ENSGALG00000002147	55.027	49.1449	51.2953	57.7756	45.3516	65.1694	45.0876	40.4421	33.2206	27.7248	36.9279	49.6955
ENSGALG00000002150	0.709261	0.739798	1.00163	0.874033	0.658308	0.501795	1.04765	1.27556	1.54373	1.07361	0.564525	0.943791
ENSGALG00000002151	7.3943	6.42721	6.04559	6.62282	7.39362	5.43426	5.29122	6.70741	7.0348	6.89672	8.56384	6.06276
ENSGALG00000002152	0.0980553	0.124295	0.188481	0.251739	0.398173	0.127792	0.432044	0.0514343	0.158256	0.443471	0.160682	0.222769
ENSGALG00000002155	69.9163	59.2892	42.9713	31.0001	30.8214	27.8107	48.1073	57.7868	62.7208	71.0655	79.1761	24.437
ENSGALG00000002157	1461.03	1183.75	1825.88	1199.72	1136.66	1601.91	1321.14	714.909	939.344	1016.33	755.837	1043.23
ENSGALG00000002158	10.782	14.4873	11.8952	18.6602	16.6599	19.3213	12.8548	17.9484	12.9796	13.0924	16.655	21.0192
ENSGALG00000002159	55.3569	44.7255	34.1501	50.1655	42.7375	39.4996	40.6121	55.2258	48.7658	46.9081	52.8522	46.3209
ENSGALG00000002160	635.323	2177.24	1862.32	3086.3	2796.82	2494.16	2164.57	4247.38	3427.87	2934.83	2045.96	3397.42
ENSGALG00000002162	35.4382	34.9704	22.4395	37.7352	43.9952	26.2345	41.9267	85.6718	51.1375	73.9514	65.7718	54.365
ENSGALG00000002164	9.54075	9.15961	10.7372	9.35596	8.93132	8.25547	8.22377	9.55785	7.77488	9.70108	13.8402	9.68284
ENSGALG00000002165	0.992416	0.58061	0.482144	0.587965	0.716857	0.79593	1.09878	0.560609	0.492834	0.591872	0.422202	0.715415
ENSGALG00000002167	3.29779	11.8138	14.2135	11.5218	13.1002	11.0251	14.9095	16.095	14.9955	9.58807	5.16908	10.9532
ENSGALG00000002169	55.9826	43.3269	32.9442	34.1031	27.7609	43.3086	41.05	52.6487	47.2845	70.0221	89.6227	30.5662
ENSGALG00000002170	83.623	62.0372	71.4689	58.3358	36.5819	73.0196	65.5496	70.2074	46.759	15.9339	27.269	60.3804
ENSGALG00000002172	25.4938	28.2209	20.9482	28.0788	31.1407	31.7035	24.9524	29.4759	24.2477	28.5106	50.6258	38.0229
ENSGALG00000002175	2.15315	2.7172	2.4526	3.7016	4.24211	2.12019	1.74281	2.92813	1.58567	0.618284	1.20225	3.53288
ENSGALG00000002179	11.3808	14.3223	15.2034	10.8713	9.8621	10.3224	10.7519	15.0588	13.3375	13.1494	10.2488	9.92883
ENSGALG00000002180	10.118	14.7288	7.97668	13.4909	15.7387	12.7611	8.38894	15.922	12.3265	11.7037	22.9316	19.2793
ENSGALG00000002182	0.723479	1.04492	0.674261	1.10318	0.53415	0.685736	0.798544	1.47199	1.30212	2.03972	2.29926	0.597691
ENSGALG00000002183	2.23698	1.95914	1.11686	1.14861	1.03224	1.19266	1.31419	2.98682	1.70672	3.15339	2.41603	1.27053
ENSGALG00000002184	0.122798	0.0747161	0.107904	0.0252209	0.124661	0.0320077	0.115427	0.0772954	0.0317104	0.0952069	0.0201227	0.111592
ENSGALG00000002186	0.0558152	0.0283005	0	0.0286591	0.0283311	0	0.0655809	0	0.144133	0.180309	0.0457318	0.0317012
ENSGALG00000002187	29.4541	35.6961	16.9857	20.2987	30.4508	31.8385	30.4362	35.9184	30.0666	38.6434	33.0319	35.0642
ENSGALG00000002189	80.3561	82.8134	62.9659	78.0273	66.8735	73.9896	79.1721	83.0873	65.7057	85.5115	47.134	72.7722
ENSGALG00000002191	0	0	0	0	0	0	0	0	0	0	0	0
ENSGALG00000002192	94.5368	255.758	144.247	340.778	312.089	291.516	161.203	236.195	219.64	132.747	132.666	430.21
ENSGALG00000002193	1.10684	0.633161	0.498767	0.466315	0.288111	0.887697	0.766959	0.625245	0.5863	0.953496	1.02315	0.419099
ENSGALG00000002194	21.5748	19.2352	24.1241	22.7254	23.3098	18.2152	22.0914	22.0521	25.5651	25.8004	24.0392	21.5466
ENSGALG00000002197	1198.01	1077.01	1327.39	1104.17	1386.3	1374.96	962.483	608.027	847.872	673.937	760.831	1152.52
ENSGALG00000002198	0.899724	1.44648	1.3257	1.17184	0.824266	1.45858	0.541464	1.35828	1.30336	1.38947	1.90589	1.09681
ENSGALG00000002199	1.16866	1.16659	1.54439	0.750078	0.982478	1.28509	0.686565	0.785421	0.966654	1.03821	0.897684	0.518562
ENSGALG00000002200	0	0	0	0	0	0	0	0	0	0	0	0
ENSGALG00000002201	1.51762	0.753124	0.673873	1.40927	1.01617	1.74642	1.36582	2.64224	2.58487	11.1196	0.859835	0.47683
ENSGALG00000002203	2.78317	0.987826	2.29276	1.28615	0.847621	2.72042	1.47156	2.62781	0.179676	1.07892	2.85046	0.632301
ENSGALG00000002204	0.0668284	0.271077	0.330318	0.549024	0.27137	0.740311	0.117782	0.175272	0.172572	0.17271	0.191644	0.151826
ENSGALG00000002205	38.1492	55.274	44.6535	54.962	47.6799	41.8373	44.198	51.7881	69.6888	52.0844	60.1135	49.3875
ENSGALG00000002206	15.0405	26.3448	28.6291	23.3438	45.6326	29.4027	26.4077	10.9376	7.0617	7.84032	5.04135	25.4334
ENSGALG00000002207	0.606072	1.99747	1.99712	2.17837	2.46107	0.789875	11.5719	31.4732	21.911	20.9495	3.97264	4.6471
ENSGALG00000002208	0.139369	0.282663	0	0.143122	0	0	0.163754	0	0	0	0	0
ENSGALG00000002210	487.93	499.825	679.779	530.908	555.28	485.13	557.254	486.737	497.566	530.145	501.922	370.823
ENSGALG00000002212	12.5319	14.2631	17.3527	12.7325	10.4889	12.1625	16.9959	13.9863	10.156	15.0738	6.28092	10.9038
ENSGALG00000002213	0.558321	0.778501	0.383285	0.179174	0.212547	0.181911	0.410005	0.18304	0.135165	0.0901821	0.343092	0.0792771
ENSGALG00000002215	0	0	0	0	0	0.0722824	0	0	0	0	0.0454427	0
ENSGALG00000002216	14.9096	12.1421	11.8479	11.4192	12.3243	13.3793	10.9611	10.8573	8.57677	11.7587	12.6085	13.0334
ENSGALG00000002219	11.1315	13.8184	11.4739	18.9207	19.066	16.1868	10.2765	24.8228	18.3374	19.5212	22.0825	24.7288
ENSGALG00000002221	7.14293	7.32789	6.29184	7.84803	7.98348	8.20652	7.61046	7.79912	7.27069	7.20479	14.5233	8.06664
ENSGALG00000002222	28.5496	37.8488	40.063	37.965	38.0691	33.4271	40.4866	42.0874	45.0385	37.6687	37.8851	37.6548
ENSGALG00000002223	0	0	0	0	0	0	0	0	0	0.0768002	0	0
ENSGALG00000002224	5.7939	4.30868	7.63678	8.92487	5.68575	8.05441	3.63074	4.25481	3.49107	6.48857	2.53183	3.29075
ENSGALG00000002225	15.5838	21.7294	18.9893	21.5046	21.9177	24.6116	21.4575	19.0168	22.7062	36.7434	47.5492	30.9174
ENSGALG00000002227	9.71749	15.8002	6.61001	11.8937	20.4948	23.7806	10.2601	8.17789	11.9856	9.44883	18.3141	30.2954
ENSGALG00000002228	3.56866	3.32044	8.16288	5.93162	4.25774	5.89757	2.07491	4.28419	2.1376	2.80486	2.07993	4.68064
ENSGALG00000002229	25.5265	30.77	22.1708	30.2381	32.8479	27.0765	31.0216	33.2332	31.4041	28.1476	33.2917	33.8706
ENSGALG00000002232	69.8245	57.9025	43.1528	51.673	57.6992	50.2596	42.4705	38.7705	64.1962	45.9346	92.6985	54.6944
ENSGALG00000002234	9.08515	16.8683	15.6232	25.4597	15.4882	21.0573	11.5773	16.0056	21.4088	24.7801	24.9792	19.4669
ENSGALG00000002235	13.8547	25.9874	23.8496	28.2936	28.6426	22.951	15.6855	27.944	25.7125	19.6973	30.3835	26.1704
ENSGALG00000002237	11.9054	27.31	13.2572	31.1973	28.7564	19.3681	18.7155	45.2216	22.4746	26.6302	44.2656	26.3013
ENSGALG00000002239	16.4991	13.8181	18.2078	16.0663	16.4735	20.2884	13.5473	13.2363	15.0374	13.7952	25.1283	16.3164
ENSGALG00000002240	9.94032	7.80867	5.3823	3.16304	7.10644	3.83173	5.09952	7.49073	9.03842	11.3975	16.1743	5.24819
ENSGALG00000002242	1.32144	2.2015	2.48821	1.35702	2.15596	2.27575	4.21431	1.73288	2.37647	2.43935	1.8174	1.82272
ENSGALG00000002244	0	0	0	0	0	0	0	0	0	0	0	0
ENSGALG00000002246	5.23508	11.5024	5.90992	16.1282	15.0578	13.5507	8.71398	9.38228	10.9839	5.1675	7.92334	24.5302
ENSGALG00000002247	0.403458	0.818278	0.812453	0.138107	0.341317	0.350543	0.47405	0.423263	0.347286	0.434454	0.771331	0.229151
ENSGALG00000002248	31.781	29.2707	29.1413	35.1768	31.2684	39.2905	22.9752	37.6739	23.5601	31.3883	35.1018	35.2
ENSGALG00000002249	5.88667	7.13602	4.71935	8.09498	7.24675	9.47966	3.85582	6.56604	7.90641	6.38262	12.7233	9.03112
ENSGALG00000002250	1.71226	2.39338	1.84686	1.71085	2.36464	2.23154	1.66748	1.55357	1.59338	1.47505	2.41405	2.24291
ENSGALG00000002252	0.334587	0.791696	0.490011	0.229064	0.226443	0.290705	0.786257	0.234007	0.72001	0.144117	0.822424	0.760139
ENSGALG00000002253	2.58772	2.7991	2.02122	2.12592	2.91888	2.32328	1.95942	3.13704	2.89568	2.82368	4.19335	2.80884
ENSGALG00000002258	37.5391	167.498	1135.35	1521.99	3288.06	3305.91	46.0145	2.98024	173.44	122.711	12.1367	544.665
ENSGALG00000002260	10.2359	22.4259	12.2147	27.6414	26.1704	25.3627	18.7084	59.9226	40.7907	64.8272	70.7174	36.8916
ENSGALG00000002262	36.7379	46.6295	37.007	50.5387	47.8629	46.1879	42.9791	50.879	46.5454	49.526	55.2755	50.9689
ENSGALG00000002263	13.1502	18.7563	27.0485	37.3657	42.9074	45.377	13.818	15.9268	9.38681	9.67059	10.4534	32.7904
ENSGALG00000002266	0.0537944	0.0818278	0.118175	0.0276215	0.136527	0.0701086	0.0316033	0.0282175	0	0.0695126	0.198342	0.061107
ENSGALG00000002267	3.52783	7.29001	4.89852	7.24565	6.2167	7.11344	4.45792	7.75116	8.16462	6.27886	15.0524	8.46844
ENSGALG00000002268	12.2143	12.0989	16.6711	15.163	15.1988	11.9893	11.4751	17.3015	15.9703	11.8208	12.9003	15.7481
ENSGALG00000002272	21.6308	16.0896	19.8696	15.8143	14.853	18.2095	14.6751	17.1634	13.61	15.4298	12.3251	17.9295
ENSGALG00000002273	29.0999	27.2271	25.9591	25.0956	20.2384	25.1437	25.313	31.0344	26.3632	31.1624	22.789	19.9064
ENSGALG00000002276	6.51374	6.2516	5.55764	4.12099	4.66423	5.22993	4.78339	3.96586	5.48171	6.16244	7.71957	3.96385
ENSGALG00000002277	27.9175	19.6726	24.8236	20.5286	27.4914	25.6036	16.2564	19.6803	17.8005	20.805	53.2114	22.9315
ENSGALG00000002278	6.39928	10.2073	8.42007	11.5003	12.113	10.0775	7.67558	9.93025	10.5863	8.52749	18.4058	16.6207
ENSGALG00000002279	15.3336	15.765	18.4765	16.5572	18.8644	15.2747	15.8045	17.3604	16.4266	15.4195	13.2103	15.6934
ENSGALG00000002280	4.42679	6.88847	6.74862	9.36631	9.84022	12.4836	3.49744	7.56666	5.12442	5.27644	7.47298	7.80291
ENSGALG00000002282	4.38681	4.63923	4.95611	4.44058	7.88883	7.75904	2.57717	7.69216	5.66408	11.6611	38.3563	4.91194
ENSGALG00000002283	11.1019	7.59544	8.72809	6.208	7.21766	8.37404	6.61152	7.57844	6.87263	9.58022	10.4046	6.3919
ENSGALG00000002284	39.5742	41.0555	43.8494	33.1982	38.8532	30.5949	39.9213	51.2588	45.0458	52.6514	57.739	39.5317
ENSGALG00000002285	16.363	17.862	16.9836	17.5744	19.2528	17.1516	15.0515	16.0638	15.8293	19.5275	35.3007	16.1999
ENSGALG00000002286	405.544	317.491	292.124	262.125	260.796	279.511	400.015	302.079	395.672	366.446	353.352	269.977
ENSGALG00000002287	0.021763	0.0441389	0	0.0670472	0.0662798	0.0567262	0.0767125	0.0228313	0.0280996	0.028122	0.106988	0.148328
ENSGALG00000002288	19.2828	22.4554	23.9901	24.9998	23.8479	23.6609	17.1622	19.3059	19.2146	19.5142	24.9723	22.3415
ENSGALG00000002289	0	0	0	0	0.0421645	0	0	0.0871461	0.0536274	0.16101	0	0
ENSGALG00000002290	0.0598201	0	0	0.0614309	0	0	0.0702866	0	0.154475	0.154598	0.294079	0.0679518
ENSGALG00000002294	9.0486	12.1271	6.59266	4.73952	6.92405	10.815	6.89197	10.2083	7.74966	14.3365	18.7583	10.8726
ENSGALG00000002298	0.746824	0.445494	0.386027	0.496252	0.17839	0.515283	0.877493	0.50696	0.794105	1.53271	0.395938	0.149708
ENSGALG00000002299	0	0	0	0	0	0	0	0	0	0	0	0
ENSGALG00000002301	16.6556	36.3521	23.658	51.3252	54.5421	43.1174	19.0953	35.5552	31.7362	26.6907	53.9248	63.2805
ENSGALG00000002302	9.36687	9.84709	10.2595	11.6813	13.2241	13.4989	7.14054	6.50029	10.8148	7.73344	13.1736	12.7562
ENSGALG00000002303	0	0	0	0	0	0	0	0	0	0	0.0390281	0
ENSGALG00000002304	12.9891	12.3277	12.8771	13.0311	12.6453	13.6729	9.31361	13.6617	10.2777	10.6301	10.8609	13.6198
ENSGALG00000002305	4.3011	5.90836	3.38408	6.32779	6.4102	6.67889	3.83504	5.28028	7.60149	5.83376	16.6956	9.94481
ENSGALG00000002307	0	0	0	0	0	0	0	0	0	0	0.0350582	0
ENSGALG00000002308	14.6475	18.0959	10.6986	9.62071	15.0207	11.6282	17.6471	21.0607	19.4883	18.6391	15.7784	17.3987
ENSGALG00000002310	30.907	25.7567	24.3029	22.5924	25.9123	19.976	27.6243	31.0374	25.1952	28.1028	18.6702	23.8108
ENSGALG00000002311	0.0192726	0	0	0.0197916	0	0	0.0226446	0.0202186	0	0.0498077	0.0315817	0.0218924
ENSGALG00000002312	0.541525	3.77944	1.46953	2.78054	5.43274	2.53241	2.50767	0.401017	0.246775	0.0411619	0.0521993	4.99347
ENSGALG00000002313	4.21904	5.55757	4.58639	8.84396	7.50639	3.79796	3.57738	13.0046	10.7826	10.0043	20.741	8.05347
ENSGALG00000002314	0.0858075	0.0522094	0.0188501	0.0352473	0.0348438	0.0447321	0.0403284	0.0540118	0	0.11088	0.0281223	0.0194944
ENSGALG00000002315	28.7482	25.0193	28.5606	25.116	25.2206	21.8649	26.9721	21.1116	34.6809	32.1581	32.2733	20.8609
ENSGALG00000002316	11.6484	19.9902	19.9299	21.6237	21.0351	19.5601	17.8977	18.2127	21.0414	22.1437	28.2191	19.0843
ENSGALG00000002317	5.50471	4.92549	5.45356	3.02044	4.57469	3.48156	4.3119	5.37861	5.26092	3.34736	3.16159	2.81998
ENSGALG00000002318	0.264367	0.089363	0.290379	0.271485	0.196811	0.344541	0.227789	0.221875	0.11378	0.296064	0.534297	0.240243
ENSGALG00000002319	0.552048	0.27991	0.757958	0.85037	0.980743	0.8094	0.648637	0.361967	1.33647	0.891688	1.8658	0.627091
ENSGALG00000002321	34.529	49.6164	48.3451	56.4819	48.3537	44.2892	34.1562	53.1906	53.7458	56.2576	53.563	46.4317
ENSGALG00000002325	0.0503404	0	0	0	0	0	0	0	0	0	0.0824921	0
ENSGALG00000002326	15.1768	14.3428	7.32014	6.61971	7.09051	8.38208	20.0035	19.1886	23.2217	40.3507	31.773	10.9919
ENSGALG00000002327	0	0	0.0676838	0.06328	0	0	0	0	0.0795623	0	0	0
ENSGALG00000002329	9.26474	65.7663	60.674	66.9585	60.5135	39.185	117.484	37.411	44.0121	36.1413	17.6168	78.4347
ENSGALG00000002335	1.74351	1.01248	0.982083	2.83107	4.12992	1.53426	0.892965	0.984898	2.32812	0.982054	2.18553	2.53912
ENSGALG00000002336	9.39548	15.1406	11.4341	17.2944	18.0763	16.8142	10.0095	14.2788	13.5553	12.1153	22.2713	21.983
ENSGALG00000002338	13.2066	17.4963	17.6838	21.9006	25.4565	12.2111	11.9435	17.7244	13.813	5.66966	11.9093	22.1404
ENSGALG00000002340	12.3059	19.7022	19.4605	20.9561	21.5932	19.649	9.95851	22.3829	20.2031	19.9454	34.3614	18.4408
ENSGALG00000002341	22.9668	19.2442	17.5856	25.1611	25.0289	22.9989	23.3792	32.4118	23.5778	30.0079	31.3069	26.2631
ENSGALG00000002342	33.9712	30.085	30.8722	24.5787	14.9753	25.5622	26.1918	36.1385	21.1888	19.6349	24.0519	17.4658
ENSGALG00000002345	20.3346	20.4892	16.2699	16.0119	18.9944	21.0826	19.4651	19.8334	23.9904	26.3601	23.9535	20.3683
ENSGALG00000002346	5.20855	6.79354	6.64566	7.70804	9.18651	4.38829	5.62533	6.58651	7.26852	3.21792	4.62681	7.47043
ENSGALG00000002347	3.07076	4.70721	3.21603	5.2802	8.04714	6.60801	2.85287	5.31922	6.36221	4.33713	9.47892	8.19319
ENSGALG00000002348	11.1298	7.17988	9.22027	8.12462	10.3458	12.3731	7.90934	7.73723	9.38406	8.55981	9.36087	9.84005
ENSGALG00000002349	0	0	0.0508479	0	0	0	0	0	0	0	0	0
ENSGALG00000002350	0.924734	0.642816	0.802749	0.65096	0.817635	0.816411	0.665939	0.735419	1.25175	1.77313	3.06736	1.18598
ENSGALG00000002351	0.0327374	0.0331983	0	0	0.0664682	0.0426656	0	0.0343444	0.0845384	0.0846058	0.0804694	0.111563
ENSGALG00000002352	86.4913	58.9428	65.6763	49.7651	49.6895	53.4611	57.0207	73.3773	42.8204	62.9791	51.0417	40.6736
ENSGALG00000002353	4.28764	4.53435	6.52604	5.47242	6.59123	5.98708	4.74995	4.11256	3.63796	4.74895	7.57814	5.28795
ENSGALG00000002354	12.8914	14.2583	15.8362	12.6049	13.5485	16.674	10.9119	11.0374	11.4879	11.7068	20.3267	12.1724
ENSGALG00000002355	44.7328	33.236	38.9182	24.9244	18.4344	30.1307	29.5062	48.5549	35.9124	41.149	49.9694	16.6528
ENSGALG00000002356	2.73314	5.78781	3.57599	6.39771	6.93653	6.49545	3.3058	5.81894	4.25547	4.05111	3.98478	8.99442
ENSGALG00000002358	0.599174	0.151903	0.658129	0.461481	0.760332	0.390442	1.76002	1.10003	0.193407	2.32274	0.368196	0.680623
ENSGALG00000002362	205.208	200.452	258.926	274.181	253.682	271.036	238.952	148.922	128.68	129.257	65.3861	169.397
ENSGALG00000002363	55.6401	69.6083	58.5752	94.2336	83.5835	73.4532	60.7534	71.1923	79.982	65.6895	88.987	83.2595
ENSGALG00000002364	8.82057	17.6951	12.0354	22.0826	22.6919	19.4211	10.4926	18.8089	13.8292	13.1677	22.1301	28.4096
ENSGALG00000002367	0.262011	0.05314	0.0575582	0	0	0.0682941	0.123141	0.0549744	0.0676596	0.0677135	0.0429353	0.0595255
ENSGALG00000002369	0.884008	0.330273	0.255524	0.191118	0.425095	0	0.437339	0.536917	0.300368	0.781578	0.0381213	0.475662
ENSGALG00000002370	0.154724	0.0313806	0	0.127113	0	0.0806591	0.0727184	0.0324639	0.159819	0.199933	0.557798	0.140606
ENSGALG00000002371	2.84115	2.3178	2.21413	1.01058	1.85301	2.23408	2.16333	2.49772	2.11085	2.4407	4.8118	1.47845
ENSGALG00000002372	16.7406	16.7252	16.5381	17.9543	16.4918	16.3954	13.4429	20.9398	21.7427	19.0721	26.1746	15.3593
ENSGALG00000002374	25.6977	17.0866	16.2622	17.9685	19.5341	22.7063	22.316	19.4545	24.2332	30.4364	30.8579	29.8988
ENSGALG00000002375	7.81104	13.5137	12.9084	12.9314	13.6845	13.82	5.96551	14.0672	9.16847	9.89454	18.9864	15.2855
ENSGALG00000002377	665.184	619.861	656.692	661.787	656.379	587.652	584.265	397.493	531.019	484.846	355.068	562.857
ENSGALG00000002379	91.1699	71.4073	79.5542	64.374	67.507	76.8666	90.6988	76.5384	63.9845	76.7605	43.553	61.1035
ENSGALG00000002383	6.47234	15.0231	21.7225	11.3731	24.8951	23.2437	13.8576	2.41424	3.71415	9.10691	2.76938	13.3973
ENSGALG00000002384	10.0608	8.1128	9.91902	8.15334	8.98292	9.08356	7.54841	9.02868	7.74711	9.39792	7.99495	8.88112
ENSGALG00000002386	0.670727	0.680171	0.704692	0.718736	0.917741	0.38006	0.411173	0.305936	0.26357	0.301463	0.310618	0.563146
ENSGALG00000002388	58.0595	43.1205	46.0998	38.002	45.7337	40.6194	44.3984	40.4135	35.2563	45.3232	36.9115	35.8741
ENSGALG00000002389	0.582074	1.10184	0.820495	0.72726	0.561361	0.708026	0.626924	0.905793	0.964491	2.41942	1.7328	0.705279
ENSGALG00000002390	0.176819	0.537927	0.453174	0.363162	0.538508	0.230443	0.623271	0.494664	1.21761	0.913937	0.144876	0.0669519
ENSGALG00000002392	4.90233	5.11931	5.73726	4.10538	6.16165	6.35103	3.29147	3.64294	3.16485	3.77068	6.28803	3.71249
ENSGALG00000002393	0.105223	0.106705	0.173365	0.0540283	0.32046	0.342836	0.0618169	0.110388	0	0.0679842	0	0.119527
ENSGALG00000002394	13.2634	18.5183	16.4159	10.9557	19.6603	17.8494	14.1724	14.8219	14.8915	18.8154	17.9152	17.7958
ENSGALG00000002395	0.0966156	0.24494	0.477549	0.198434	0.196163	0.629581	0.45408	0.202716	0.436612	0.187268	0.752032	0.384122
ENSGALG00000002397	12.849	8.60907	10.333	9.07158	13.8592	7.92433	14.9624	8.42485	9.77635	13.4902	10.0578	12.1196
ENSGALG00000002398	13.7225	16.29	14.7334	18.5334	19.2786	19.8124	13.3535	17.364	15.8496	15.4	25.1645	21.4426
ENSGALG00000002399	22.7036	22.1	22.75	14.3162	23.7412	21.209	18.7868	19.4603	18.1467	23.7492	28.2993	20.7482
ENSGALG00000002402	22.9907	25.3047	23.581	30.232	28.4629	27.1442	18.4951	26.2202	21.1516	20.8579	37.1822	29.4373
ENSGALG00000002403	6.6543	6.66861	7.78199	7.27566	8.58317	8.23873	6.32385	11.7239	12.4581	14.0613	39.0951	10.6936
ENSGALG00000002407	0.0360489	0.0913912	0.118788	0.215948	0.237873	0.3367	0.155306	0.100849	0.0698174	0.388183	0.123068	0.225221
ENSGALG00000002408	4.29432	4.40899	4.50156	3.98909	4.73935	3.83173	4.12448	5.38371	5.15354	6.23983	7.16843	5.28289
ENSGALG00000002412	7.17195	7.00576	8.23132	6.07243	6.8053	6.86717	5.15926	7.70827	8.01286	15.5089	13.2876	5.91895
ENSGALG00000002413	0.416469	0.168933	0.0914895	0	0.253673	0.325663	0.195735	0.0873825	0.107546	0.322894	0.545969	0
ENSGALG00000002414	5.18728	12.34	5.31212	16.7018	14.2934	7.67536	7.42383	11.7022	18.9346	12.0955	15.8502	17.8988
ENSGALG00000002415	10.1099	12.2165	8.14688	13.4386	12.949	9.17389	8.71481	13.9764	15.0054	10.9883	16.954	11.5379
ENSGALG00000002417	23.7539	25.3693	27.7918	24.812	25.3553	22.09	25.7558	26.758	30.2493	30.3787	27.5081	20.9199
ENSGALG00000002419	1.42519	2.46899	1.7611	1.38226	2.6525	2.65713	1.39546	1.74435	1.96794	1.61142	2.53006	2.02366
ENSGALG00000002420	65.149	40.7525	47.9071	24.5077	20.0501	26.8722	36.2595	41.9195	33.1159	54.7054	61.7702	20.7733
ENSGALG00000002421	130.748	46.9075	33.0163	35.8262	29.9614	45.3654	60.9372	48.1183	65.3547	57.1555	73.1833	26.272
ENSGALG00000002422	0	0	0	0.372455	0.245461	0	0.568196	0.126831	0.156097	2.03087	0	0
ENSGALG00000002424	2.38303	3.3493	3.2604	3.97133	5.47501	3.37816	2.28419	3.79387	2.51008	3.40347	3.01441	4.17918
ENSGALG00000002426	13.5934	12.1083	15.2336	12.9219	13.7064	10.6535	13.5976	12.2372	9.84295	13.4113	12.417	12.6243
ENSGALG00000002427	4.11753	4.78792	2.35179	2.19877	1.78347	3.93525	1.99969	1.32469	2.19745	1.56072	0.674734	0.997814
ENSGALG00000002428	0.0718868	0.400945	0.15792	0.147645	0.364888	0.281064	0.802413	0.0377078	0.0928175	0	0.0883499	0.326635
ENSGALG00000002430	47.8777	54.1076	48.9912	52.1023	50.4783	53.3949	54.1556	52.1021	57.6659	52.3254	73.5774	54.5213
ENSGALG00000002431	157.122	100.171	25.618	111.811	136.948	39.483	46.2985	164.74	57.8175	106.979	43.5265	104.365
ENSGALG00000002432	0	0.111613	0.120893	0.339081	0.893867	0.143442	1.68117	0.346398	0.710547	4.55112	0.0901795	0
ENSGALG00000002433	119.424	121.509	37.9088	224.013	173.611	87.3643	44.5027	134.663	114.318	51.344	380.592	229.296
ENSGALG00000002435	0.198884	0.0201684	0.152917	0.0612718	0.0403803	0	0.163577	0.208647	0.154075	0.102798	0.146659	0.0903677
ENSGALG00000002436	0	0	0	0	0	0	0	0.232599	0.429406	0.143249	0	0
ENSGALG00000002437	3.44525	2.78488	4.22299	2.76889	2.58513	3.57905	2.64003	2.88102	2.06301	2.90342	2.82284	2.26874
ENSGALG00000002439	15.1232	11.5142	12.262	8.08369	13.8513	16.0413	16.8164	9.25911	10.9028	12.8842	15.2446	14.0901
ENSGALG00000002442	0.213866	0.0542194	0.117455	0.274532	0.108556	0.139363	0.188464	0.224365	0.138068	0.069089	0.481882	0.182204
ENSGALG00000002443	0.0517254	0.104907	0	0.0531183	0	0	0.121551	0.108529	0	0	0	0
ENSGALG00000002444	0.201692	0.194306	0.32123	0.238192	0.21499	0.170859	0.13034	0.179854	0.104167	0.143344	0.132204	0.137466
ENSGALG00000002445	8.55001	10.2118	10.3453	13.8811	13.86	15.6355	7.08002	12.1874	12.1609	15.6429	20.727	16.0021
ENSGALG00000002447	93.3845	82.0363	67.9578	73.5571	63.8806	70.5333	83.223	106.342	88.2617	102.039	64.5738	65.3378
ENSGALG00000002448	83.1046	101.73	93.1456	131.648	115.08	110.33	99.2402	87.6927	107.301	101.56	83.1475	115.441
ENSGALG00000002449	0.0950701	0	0	0	0	0	0	0	0	0	0.077895	0
ENSGALG00000002450	5.18277	10.6159	9.50045	11.1029	9.23361	8.85696	6.65418	11.4505	10.5473	10.8662	14.9611	9.39628
ENSGALG00000002451	0.952175	0.570571	0.404084	0.555577	0.702999	0.282032	0.99164	0.408647	0.391176	0.475378	0.141847	0.712879
ENSGALG00000002452	54.5781	36.6178	44.7565	17.3501	17.3477	27.056	24.3924	15.118	22.8837	32.926	71.0695	21.8574
ENSGALG00000002453	0.21196	0.188076	0.582038	0.408126	0.430352	0.656071	0.155653	0.152875	0.171046	0.273892	0.097688	0.406304
ENSGALG00000002454	0.374483	0.284817	0.308498	0	0.0950415	0.122013	0.110001	0.196433	0	0.362928	0.0767076	0
ENSGALG00000002455	0.401933	0.0815184	0.176592	0	0	0.209531	0	0	0	0	0.131728	0.182628
ENSGALG00000002457	12.5874	13.6062	12.5091	9.37513	12.0763	11.7778	17.0109	14.0759	11.8469	11.7968	9.18003	10.1608
ENSGALG00000002458	21.3456	28.0911	22.4939	22.217	18.5738	18.5321	19.9511	27.5119	29.7157	28.0802	18.778	18.4862
ENSGALG00000002459	0.641972	0.759513	1.17523	2.08765	0.977569	2.50999	0	0.561237	0.138148	0	0.175332	1.09386
ENSGALG00000002460	23.6497	25.2193	25.2461	29.03	31.2111	27.3063	23.7063	23.6476	19.9913	20.3414	20.2855	28.1658
ENSGALG00000002461	56.2355	31.1535	28.0251	12.4887	15.1296	12.4826	24.8423	18.4284	18.5756	9.65469	24.6174	10.4736
ENSGALG00000002462	61.7214	59.3306	64.9697	57.5356	62.285	59.3721	57.0884	62.1496	61.6667	60.885	47.4856	54.3574
ENSGALG00000002463	16.5095	14.3981	17.1366	11.6135	11.8996	10.3278	21.5319	17.6663	18.6519	21.4401	18.5319	10.5959
ENSGALG00000002466	2.20807	2.17823	1.02293	1.75849	1.67737	1.19415	3.10622	2.33221	6.67166	3.1638	1.21842	1.7404
ENSGALG00000002467	16.8606	20.9663	19.3995	16.0219	9.29399	14.815	12.1015	26.9326	12.2147	14.7876	9.37643	10.1396
ENSGALG00000002469	21.5778	23.7489	17.8863	24.1089	24.3878	24.2972	24.4405	24.9913	21.8797	21.5998	23.4314	32.0931
ENSGALG00000002470	0.610355	0.660213	1.11735	0.585005	0.702232	0.530305	0.573717	1.32332	0.735529	2.89188	0.633447	0.369773
ENSGALG00000002471	9.21746	9.01529	8.45909	9.87261	10.2668	12.0802	6.45764	8.89272	6.89604	9.01652	11.7166	10.4509
ENSGALG00000002473	6.5117	12.6437	11.8653	12.3373	12.4524	6.5129	6.52413	5.0838	6.77827	6.3923	3.47416	10.6653
ENSGALG00000002475	6.54206	14.8931	9.97208	17.1383	15.8579	15.6601	11.2947	21.2899	19.3071	17.4247	28.6606	19.5642
ENSGALG00000002477	3.04899	2.79745	4.70453	3.80204	2.65307	4.16287	3.49716	4.56951	1.59344	3.56464	1.60596	2.14404
ENSGALG00000002478	103.457	122.751	109.017	146.239	150.221	147.327	103.331	110.57	94.8602	83.7835	84.8342	158.722
ENSGALG00000002479	0.535154	1.04661	0.545824	0.785092	0.543274	0.448361	1.21266	2.16549	0.9871	1.23486	0.438475	1.04212
ENSGALG00000002480	0.173457	0.351798	0.209576	0.178128	0.123262	0.135637	0.264948	0.454929	0.62709	0.537934	0.355302	0.295554
ENSGALG00000002484	4.57221	3.51367	3.21728	2.86122	3.11857	3.63116	6.46342	2.06106	1.61423	3.32334	3.2194	1.58247
ENSGALG00000002485	36.3232	34.8884	41.6149	36.0603	31.5344	33.2576	36.6651	37.435	36.0691	40.5068	30.693	26.6459
ENSGALG00000002486	3.58269	7.6828	7.3691	6.25692	6.85711	5.20453	5.36246	7.56498	5.98116	7.10644	6.37572	6.48042
ENSGALG00000002487	60.4394	46.3632	64.0723	45.0681	53.3016	59.1925	51.4363	37.0851	35.7155	47.906	67.791	47.4278
ENSGALG00000002488	119.789	106.542	111.582	108.487	112.833	127.109	95.6472	95.9359	65.3328	84.7882	83.234	103.823
ENSGALG00000002489	6.10582	9.26959	7.96164	12.1738	12.3607	12.9833	5.24425	9.55213	3.82654	4.8908	7.51877	14.4801
ENSGALG00000002490	92.4616	88.6689	83.9508	81.9086	83.0914	73.4932	97.8947	89.8349	99.7773	98.4709	74.139	77.5225
ENSGALG00000002492	2.45242	2.42318	1.45047	3.16422	2.90457	2.7864	1.40381	3.46339	2.67932	3.20962	4.50821	4.35726
ENSGALG00000002493	0	0	0	0.0849225	0.0839505	0	0.485823	0	0	2.99204	0	0
ENSGALG00000002495	527.8	486.496	628.133	518.642	495.623	422.186	517.88	521.198	630.365	524.966	465.875	406.895
ENSGALG00000002496	4.35913	0.221025	0.478804	10.7436	4.64654	0.852168	23.9872	0.914622	0.0938057	135.563	0.297635	0.0825282
ENSGALG00000002497	6.38392	11.5757	11.5165	11.6789	14.0346	11.0749	7.84861	14.1042	12.5005	12.1826	19.6754	12.0542
ENSGALG00000002499	8.26433	10.0445	8.61027	11.2118	12.0088	12.5394	7.83012	12.3888	9.7029	8.87306	14.0571	14.2197
ENSGALG00000002500	27.4816	22.7795	34.9103	25.0927	24.9268	19.9323	32.5707	28.3918	35.2517	36.9782	17.0834	14.7943
ENSGALG00000002501	7.43758	11.4255	7.92675	12.9314	13.6057	15.6434	7.52757	12.9787	11.1244	7.70765	13.4549	13.3839
ENSGALG00000002503	3.4648	0.103341	0.0559664	10.2557	5.06916	1.66014	27.5393	0.267271	0.263154	275.017	0.500975	0.115759
ENSGALG00000002504	2.9264	5.87585	3.02148	6.0705	5.88219	5.56827	3.64472	6.26289	5.51654	4.46212	3.2609	9.37424
ENSGALG00000002505	3.68492	5.11352	4.26052	6.17413	10.2381	6.06624	5.01328	6.51083	8.01318	5.76406	10.4878	10.5747
ENSGALG00000002506	10.1606	11.1779	6.35803	13.0902	9.47086	9.63056	15.4114	15.2461	28.0667	22.3598	33.0983	13.6053
ENSGALG00000002507	0.296979	0.903482	0.652401	0.12199	0.241188	0.61927	0.139576	0.0623115	0.383448	0.767507	1.80063	0.337349
ENSGALG00000002509	66.5357	42.6747	36.8466	29.5454	21.9248	31.8837	36.9942	36.3019	31.1651	30.2038	29.9241	23.5793
ENSGALG00000002510	20.151	24.9758	30.8707	26.0788	35.3507	31.4455	19.5575	27.2906	27.0072	32.6628	53.2248	26.8726
ENSGALG00000002511	15.526	10.9514	9.52392	10.5115	6.89569	11.9531	10.335	9.62182	5.9008	2.18423	2.4878	8.00044
ENSGALG00000002513	0.453584	0.367977	8.96786	5.96222	6.3084	5.43851	0.532946	0	0.058565	0.820564	0.0371641	1.9064
ENSGALG00000002514	65.8185	85.9942	76.7737	83.4859	80.927	85.6295	67.7858	80.4673	69.4096	64.641	74.9626	87.8463
ENSGALG00000002515	5.74046	8.14981	3.17787	2.35802	0.606067	3.35165	5.5038	5.2514	2.13462	3.67921	0.639663	1.46066
ENSGALG00000002517	11.8281	6.228	11.7427	8.17562	7.85113	7.11473	9.08693	7.63615	4.69908	13.2267	7.45484	3.61738
ENSGALG00000002518	0.0801766	0	0	0	0	0	0.0942048	0.0841123	0	0.103603	0.197076	0.0910755
ENSGALG00000002519	3.26352	3.83202	4.02485	2.99862	3.60366	3.05935	3.49817	5.28575	4.87906	3.84717	4.9726	4.22745
ENSGALG00000002521	13.1425	9.79219	16.86	10.6632	6.36542	9.28324	8.92925	10.7091	9.7799	10.2414	7.19251	5.95452
ENSGALG00000002522	0.147568	0.0408126	0.162088	0.0137766	0.0953321	0.209805	0.141863	0.281477	0.329105	0.346703	0.219835	0.0457168
ENSGALG00000002523	17.2208	30.1793	18.3643	28.1579	30.325	25.4213	26.3891	34.3198	43.8221	58.908	45.1603	33.1726
ENSGALG00000002524	48.614	53.24	47.7263	44.0252	45.5826	45.5143	49.1448	42.7843	53.3308	43.6281	51.3817	46.8534
ENSGALG00000002525	23.1334	35.582	24.5075	40.1093	36.5004	29.0489	54.8444	44.9479	57.9116	42.8345	58.0028	37.4216
ENSGALG00000002526	5.91028	6.49408	7.10729	5.24738	5.21441	5.1641	6.58383	7.82398	7.95842	8.79226	7.57535	4.77385
ENSGALG00000002527	3.69587	7.77344	4.36023	8.85591	7.41126	6.30335	3.75279	8.37686	5.77349	4.83472	12.7857	9.48498
ENSGALG00000002528	57.0369	52.3868	78.4323	71.6996	82.7816	82.2619	45.4717	59.0968	49.8547	59.5771	77.7916	61.6859
ENSGALG00000002529	35.1493	18.9893	20.1305	12.8199	20.313	13.7888	18.9331	21.0381	36.4096	26.6568	24.0478	15.9408
ENSGALG00000002531	24.4513	43.2875	38.5647	48.3982	46.4807	49.9095	33.6256	44.6735	41.4197	35.8233	44.1595	50.9341
ENSGALG00000002532	30.7076	23.9002	30.8947	16.6948	12.6179	19.8981	18.5455	29.5079	11.4947	24.4527	13.9191	11.1876
ENSGALG00000002535	0.874731	2.66114	3.64092	4.06592	4.86065	6.36005	1.78509	2.9462	2.55605	2.08216	1.7729	4.28833
ENSGALG00000002536	35.8078	26.2389	21.4107	23.2533	24.8033	29.441	26.072	27.2847	27.7195	28.8457	41.3063	26.0553
ENSGALG00000002538	2.26764	3.52122	1.7124	3.71137	2.87756	2.67828	1.24894	2.67632	1.37245	1.83139	2.20635	2.33441
ENSGALG00000002539	1.63733	1.12781	1.32338	0.729672	0.909491	1.28838	0.907456	0.64819	0.997196	1.07783	1.84777	0.631664
ENSGALG00000002540	3.17301	4.3975	3.48521	6.24536	2.52324	7.85703	6.58644	5.04862	5.80389	15.9222	5.28622	2.46296
ENSGALG00000002541	19.6992	17.4306	26.3045	12.4948	12.5479	17.619	18.3806	12.9671	11.9694	11.2302	17.8811	10.5304
ENSGALG00000002542	33.341	28.7864	18.1882	23.5592	23.9239	20.65	34.2974	36.8038	32.7331	73.5351	93.2167	22.4603
ENSGALG00000002543	18.5205	13.0571	9.88775	13.412	13.2585	16.0113	10.9238	12.1145	15.7673	14.3497	20.1623	17.0987
ENSGALG00000002544	5.79759	5.64613	5.44229	3.69812	3.16317	5.02612	3.54102	7.42187	3.00084	5.1484	3.55743	3.13328
ENSGALG00000002546	50.9322	51.5468	41.7634	28.4538	21.8318	28.928	36.5161	52.1417	30.8353	38.417	23.9587	22.9355
ENSGALG00000002547	0.186107	0	0	0	0.0944655	0	0	0	0	0	0	0
ENSGALG00000002548	38.7909	91.4795	65.4553	97.0684	100.754	78.8618	54.1651	104.675	82.289	103.897	69.6959	113.906
ENSGALG00000002549	15.8863	25.875	18.2293	46.6183	27.9301	80.7347	58.6568	43.3879	81.3024	61.3551	45.4481	48.4919
ENSGALG00000002550	22.7392	13.9933	22.4149	17.1644	11.6408	21.0233	15.2999	11.0102	8.53196	1.2557	2.7071	10.1555
ENSGALG00000002551	0.354319	0.718616	1.08415	1.76732	1.56724	1.97903	0.594733	1.24789	1.53584	2.48546	3.13119	1.32245
ENSGALG00000002552	37.8178	55.1034	34.3971	41.2209	22.2941	48.6383	34.2225	47.8875	44.717	28.6777	9.07829	35.0452
ENSGALG00000002553	5.72732	4.96529	2.69608	1.7067	2.40096	2.31591	2.58361	3.05788	2.542	2.5275	4.2946	1.77169
ENSGALG00000002554	5.23124	8.54178	5.74596	8.28578	7.20083	12.1332	4.27131	7.9995	3.66339	3.20802	5.01264	11.8847
ENSGALG00000002555	0.127638	0.113256	0.140197	0.163844	0.129575	0.0415868	0.0937317	0.100428	0.144201	0.0824665	0.169942	0.0724945
ENSGALG00000002556	4.70701	1.89416	3.3647	2.9156	1.66866	2.5317	2.54582	5.32998	2.50818	4.53763	1.71407	1.69742
ENSGALG00000002557	0.372009	0.0685904	0.0371466	0.104189	0.0686643	0.308527	0.119209	0.354791	0.742318	0.305904	0.138547	0.115249
ENSGALG00000002558	3.56794	2.96572	1.60615	1.74191	1.60321	0.686063	5.5667	2.33175	3.32292	8.31393	2.53997	2.05969
ENSGALG00000002559	47.8071	80.1081	85.1579	94.2929	93.0482	94.065	55.4607	44.7087	57.3692	36.6023	49.6591	94.2816
ENSGALG00000002560	0	0	0	0	0	0	0	0	0	0	0	0
ENSGALG00000002561	5.5263	7.23638	8.07377	6.0608	6.91738	4.75489	6.3041	7.20476	9.07506	4.85313	6.50616	4.69291
ENSGALG00000002562	8.12382	10.7963	10.5158	9.8112	7.76315	8.38719	5.18102	14.5238	8.41185	14.9635	12.9055	6.76881
ENSGALG00000002563	167.243	161.22	181.905	144.52	148.814	117.808	176.188	125.064	176.124	150.942	64.6974	91.224
ENSGALG00000002564	6.69755	3.63087	3.74768	3.46058	2.86506	10.2109	10.7895	8.83814	6.63528	21.6091	1.65663	3.82792
ENSGALG00000002567	0	0.0273158	0	0	0.0273453	0	0	0	0	0	0.0220702	0.0305982
ENSGALG00000002569	277.83	345.695	302.849	361.161	341.948	286.771	362.775	323.314	325.817	249.513	201.569	314.583
ENSGALG00000002570	8.24792	12.0957	5.15693	7.3624	9.21038	6.03612	8.72192	8.51967	13.2708	8.0344	7.79755	10.1619
ENSGALG00000002574	2.95939	2.42021	3.67001	3.23515	2.61664	3.48364	2.35551	2.40361	1.72564	3.57738	2.89406	3.03635
ENSGALG00000002576	16.1543	31.6882	11.989	17.7422	15.0697	10.5673	42.9448	27.2857	34.226	67.5395	29.8446	25.4352
ENSGALG00000002577	0.0791094	0	0	0	0.0803098	0	0.0464754	0.0414964	0	0	0.0972266	0.0449316
ENSGALG00000002578	8.20034	9.67228	7.85735	8.89895	8.91518	8.18598	11.0018	9.51807	7.95974	12.2497	9.38738	7.99377
ENSGALG00000002579	0.272801	0.276643	0.092198	0.538745	0.298244	0.574324	0.246563	0.374252	0.623177	0.43386	2.59625	0.500583
ENSGALG00000002581	9.45102	6.56627	9.33926	5.33971	5.84298	5.02918	6.45529	6.48417	7.60036	9.00092	7.3685	5.46075
ENSGALG00000002583	20.1095	34.3814	33.9749	47.0697	50.4108	44.5431	24.1913	48.2579	33.9592	29.2954	30.6074	49.2185
ENSGALG00000002585	13.5696	6.85652	6.52406	4.60481	3.47962	8.32227	9.48905	6.28045	4.12248	5.36956	5.73219	4.98694
ENSGALG00000002587	42.8203	38.5563	33.7519	28.9956	26.7022	22.1764	39.4004	44.53	42.5725	47.6806	36.1059	37.0296
ENSGALG00000002588	28.2608	25.4154	17.0469	26.545	16.2344	25.6249	33.2671	24.9176	38.7233	28.0493	32.9931	16.7362
ENSGALG00000002590	0.208612	0.0846196	0.206224	0.107115	0.232955	0.326253	0.147067	0.240737	0.296287	0.215653	0.273479	0.450242
ENSGALG00000002591	65.2901	86.249	97.2505	97.7869	94.9959	84.8381	79.7867	70.934	68.1654	71.7246	43.8119	71.1943
ENSGALG00000002594	18.681	13.8056	9.32077	7.0843	7.56099	5.64899	21.9495	22.6082	10.7201	32.8958	12.2549	8.73782
ENSGALG00000002595	181.621	91.8231	150.195	90.0217	86.8598	95.7752	107.316	115.093	110.474	195.687	130.101	59.3291
ENSGALG00000002597	0	0.117288	0.06352	0.0593871	0.0587074	0	0	0.0606686	0	0.149454	0.710737	0.197073
ENSGALG00000002598	37.9781	22.1184	14.007	20.1086	16.4829	17.2554	20.7967	17.6184	24.023	25.3929	28.1481	21.2141
ENSGALG00000002599	7.62128	13.1442	9.77655	5.48427	12.2548	5.00254	12.2883	18.5003	10.9895	9.63249	9.29829	14.155
ENSGALG00000002602	0.737592	0.943877	0.919476	1.17826	1.12912	1.35037	0.790986	0.878201	0.816301	1.07414	0.398098	1.29668
ENSGALG00000002603	27.0327	26.4027	27.9137	25.0102	26.2415	26.3014	24.2244	24.7984	26.4592	26.3193	31.5649	23.1013
ENSGALG00000002604	33.8914	45.9289	42.1896	55.0536	51.0872	57.1528	39.0972	37.8176	41.6376	46.581	60.1654	47.7147
ENSGALG00000002605	34.7973	43.546	34.6198	22.1574	38.7612	34.0472	49.3362	35.6178	43.1536	49.0648	34.5771	34.7217
ENSGALG00000002606	12.7591	11.2056	9.86967	10.3744	9.84339	11.5783	13.2816	16.4744	11.7984	13.7977	20.0902	11.4949
ENSGALG00000002607	0.23441	3.09023	3.60464	3.3701	3.09356	1.52749	4.13135	0.737749	1.5133	0.302902	0.192062	0
ENSGALG00000002610	3.52994	2.0954	4.25554	2.47561	2.70948	2.69296	1.41624	3.88387	3.66842	7.78768	7.75965	2.15159
ENSGALG00000002611	0	0	0	0	0	0	0	0	0	0	0	0
ENSGALG00000002612	126.218	119.135	114.018	104.812	116.306	114.079	125.947	109.299	115.144	106.973	118.486	113.708
ENSGALG00000002614	1.84062	3.26644	3.53802	5.85956	4.95165	10.075	2.05453	14.3857	5.70368	7.61097	4.07186	5.43614
ENSGALG00000002615	70.5545	102.28	100.505	100.16	88.8077	98.288	78.6468	74.1713	102.378	56.308	56.9097	93.0184
ENSGALG00000002616	19.6203	22.3767	18.4167	20.5114	19.9456	19.9039	18.7107	23.4628	19.2278	19.3133	19.5046	22.1948
ENSGALG00000002618	1.44747	0.920517	0.700631	1.18412	1.04604	1.0871	0.490041	1.02951	0.348442	0.507229	0.281418	0.975393
ENSGALG00000002621	0.791179	1.15333	1.30354	1.62497	1.90756	1.22445	0.464804	2.23067	1.53231	1.46963	4.65927	2.13448
ENSGALG00000002622	3.87745	6.05626	6.26608	5.90414	6.60573	7.02824	4.50351	4.95616	6.21486	5.18318	5.58707	5.92334
ENSGALG00000002623	2.02716	1.82729	1.81428	1.23363	1.06707	1.56559	2.38184	4.56839	3.87761	4.65683	1.23032	1.194
ENSGALG00000002624	36.47	39.3963	37.6288	35.2187	38.2311	30.1606	38.1553	29.3094	31.1524	25.7729	23.2868	35.9799
ENSGALG00000002626	19.6718	23.4964	22.6098	20.6181	19.3012	21.8713	16.2034	34.2539	21.9954	28.1058	40.4611	23.4978
ENSGALG00000002629	16.8349	30.4892	17.2441	41.0152	40.245	30.7552	19.5484	37.0317	31.6806	30.6851	40.0053	49.5749
ENSGALG00000002630	4.65111	6.38313	6.47108	4.84004	6.16967	5.09178	4.15332	5.98542	4.96441	6.65119	5.03032	5.77647
ENSGALG00000002631	4.06552	4.82451	5.22564	4.53031	2.63439	2.14193	2.54088	8.89316	2.23372	6.14762	3.75629	2.75125
ENSGALG00000002632	8.54162	13.3457	9.31257	11.8255	12.2682	12.8637	9.96177	22.8337	9.80321	18.4774	15.4486	16.315
ENSGALG00000002633	0.138323	0.420811	0.303866	0.710237	0.421265	0.901359	0.487574	0.725564	1.07158	0.357478	1.02	0.628503
ENSGALG00000002634	25.6646	30.583	23.6378	28.7657	30.0585	27.6563	23.3496	26.6625	33.2016	27.0986	36.1651	26.6577
ENSGALG00000002637	4.76015	0.567903	0.30756	1.58152	1.27916	4.56159	0.822502	3.37817	1.08461	1.80912	0.917693	0.79518
ENSGALG00000002638	0.588816	0.343789	0.27438	0.421438	0.253591	0.441828	0.419296	0.14975	1.08279	0.783918	2.51455	0.222952
ENSGALG00000002639	15.2705	13.1105	12.2797	11.5448	13.9489	19.0063	8.80607	14.1528	9.35436	9.44252	7.24099	15.8565
ENSGALG00000002643	31.0581	54.0661	45.9912	44.0476	37.3229	50.381	41.8213	28.0135	25.6352	51.1171	42.3054	42.3428
ENSGALG00000002644	1093.46	886.519	1078.26	856.943	872.169	1022.43	859.625	572.766	693.877	655.135	487.847	768.079
ENSGALG00000002645	0.176819	0.286895	0.310748	0.0363162	0.107702	0.0460887	0.207757	0.0741997	0.547926	0.594059	0.231801	0.281198
ENSGALG00000002646	1.13933	1.51849	1.96654	1.63801	1.68536	1.48485	0.573717	1.33186	0.630454	0.967466	1.36024	1.70096
ENSGALG00000002647	0.23373	0.169301	0.183377	0.240024	0.271173	0.261097	0.274625	1.3311	0.517342	1.85529	11.4903	0.417218
ENSGALG00000002648	3.89166	5.11806	11.0204	5.46391	6.48164	7.13234	4.001	4.8801	4.74997	6.1681	5.08184	5.14595
ENSGALG00000002649	8.67924	11.1808	9.40812	12.2582	12.8348	12.7958	7.01267	10.8738	10.3239	9.77285	35.8923	12.9384
ENSGALG00000002651	14.1281	21.5887	17.3251	23.4522	20.3349	21.4395	16.7137	12.6897	16.6174	10.1284	14.5886	24.2928
ENSGALG00000002652	0.157206	0.31884	0.230233	0	0	0	0.369424	0.109949	0.338298	0.135427	0.0429353	0.238102
ENSGALG00000002653	14.5251	15.6238	12.7796	13.2309	15.3174	14.5567	17.0665	16.266	16.2874	16.0155	15.955	15.2197
ENSGALG00000002655	15.2352	28.4938	10.7702	40.5753	25.3135	27.9971	12.7907	36.833	28.1453	21.9007	21.7694	60.1526
ENSGALG00000002656	14.9235	18.0071	15.7695	20.9512	21.0949	24.2092	14.2793	26.622	15.6914	18.4704	27.7053	26.2508
ENSGALG00000002658	13.9116	19.2873	14.4223	18.5134	19.2776	20.7542	13.0271	25.1857	16.8758	16.6175	21.0734	20.308
ENSGALG00000002659	33.4409	34.062	38.1419	40.4285	42.0718	38.6255	29.0772	39.6426	32.6542	25.2761	32.2157	39.7822
ENSGALG00000002661	216.57	281.514	234.12	289.962	278.439	242.104	238.6	338.507	234.822	247.417	188.584	275.708
ENSGALG00000002663	5.50938	6.82231	5.91887	7.42718	8.17778	7.1516	4.84855	4.78965	7.0143	3.82903	6.53731	9.51212
ENSGALG00000002664	113.743	92.4985	76.1088	70.457	71.534	90.9463	99.477	69.1173	87.9014	98.6865	82.6467	70.0649
ENSGALG00000002665	8.97521	10.9906	14.2605	11.5936	10.7732	8.23948	8.75481	11.903	17.1276	16.5577	9.57378	6.79684
ENSGALG00000002666	8.25871	7.81379	7.34123	6.77614	6.17998	8.04475	4.2016	10.2719	6.37601	10.4518	9.20831	5.85126
ENSGALG00000002667	160.349	171.791	172.574	103.787	89.233	148.378	102.966	226.064	195.884	188.272	260.767	79.8351
ENSGALG00000002670	83.0717	74.8252	79.4377	71.8627	73.0622	82.8402	81.0863	70.9243	70.3462	64.7625	61.5122	70.1742
ENSGALG00000002671	0.362909	0.368018	0.183977	0.372681	0.311736	0.254675	0.360804	0.849305	0.396485	0.288583	2.1043	0.38053
ENSGALG00000002672	22.1148	35.1388	28.9776	28.4974	27.9024	27.46	27.3845	47.8363	47.7036	64.1688	68.1745	29.7675
ENSGALG00000002673	4.49879	9.95375	6.23296	9.13487	8.51133	10.4604	5.28592	10.5655	8.84501	7.86115	8.71248	9.87224
ENSGALG00000002675	1.52084	3.03394	3.86128	2.20187	1.13895	2.07954	2.40211	8.16056	3.86291	11.9524	1.6955	4.44638
ENSGALG00000002677	8.40813	11.1501	9.49593	10.2729	13.5915	12.4472	9.87927	11.2862	10.7449	11.8121	14.1846	13.9838
ENSGALG00000002678	2.70117	3.95929	3.88684	2.5801	1.50879	2.72097	1.74627	2.36353	1.88851	1.24985	1.2274	1.64807
ENSGALG00000002679	4.16902	10.033	7.03971	6.00658	8.71724	6.60923	7.05524	1.30557	2.57093	1.56791	2.6766	7.98715
ENSGALG00000002681	6.23835	6.7948	6.52588	5.8979	5.59584	7.14086	6.90324	8.48371	6.47787	8.48765	5.27361	4.12434
ENSGALG00000002682	15.213	16.223	22.545	16.8005	19.5805	21.3214	15.3212	17.448	8.45714	12.6373	13.4786	17.5552
ENSGALG00000002683	11.78	14.9323	14.7586	17.2952	14.3878	14.153	10.8133	18.827	16.6357	12.6057	16.5891	15.0539
ENSGALG00000002686	14.6493	13.8739	13.8579	13.3207	13.7579	15.5596	13.3074	12.2203	14.0818	13.6761	15.8892	14.4048
ENSGALG00000002688	0	0.4477	0.484923	0.302248	0.597577	0.575372	0.518728	0	0.570027	0.570481	0.844028	0.334331
ENSGALG00000002689	11.6701	16.9447	16.994	14.6173	14.6295	16.2463	14.1275	16.9732	14.8397	12.2239	13.6908	15.3655
ENSGALG00000002690	2.78981	6.19991	3.1947	6.61372	6.17647	6.49815	3.48716	4.73262	5.28817	3.75836	7.41671	7.51804
ENSGALG00000002692	0.449694	0.456025	0.211689	0.131944	0.3913	0	0.37741	0.336977	1.16125	0.498077	0.578998	0.0729747
ENSGALG00000002693	10.4983	16.2886	14.7601	16.8723	18.2246	17.1027	9.7448	18.2827	11.0474	8.88563	16.2573	19.0807
ENSGALG00000002695	22.0605	27.9715	23.4115	29.7054	29.1533	25.2494	22.7286	29.4382	16.381	24.2247	23.3094	32.6552
ENSGALG00000002696	1108.88	1190.28	1138.63	668.056	1191.13	1381.35	1151.29	686.939	815.391	860.612	517.429	1097.25
ENSGALG00000002697	11.5967	12.5293	16.0114	15.86	15.6235	18.0092	12.0339	9.32341	12.3144	10.2935	15.4069	14.3426
ENSGALG00000002699	8.14509	15.3751	18.1625	18.2153	22.5645	21.0387	10.262	10.5525	8.521	11.6346	12.2417	16.2473
ENSGALG00000002701	41.7855	40.5625	53.5663	49.3584	46.4857	34.283	42.2281	45.4834	37.3889	26.4379	24.347	40.0261
ENSGALG00000002702	13.2366	21.7249	22.3942	22.1611	20.7293	24.6908	13.7835	24.0214	19.2775	21.9274	26.3423	18.1001
ENSGALG00000002703	50.2541	44.8627	50.6254	49.707	53.8346	47.6325	37.2356	45.6834	42.8592	34.9723	43.5919	43.2247
ENSGALG00000002704	19.8984	13.2009	14.273	8.59382	7.64591	11.3911	9.85998	15.1686	11.1052	20.6361	17.5606	6.89188
ENSGALG00000002705	10.6728	11.7724	9.87193	14.0367	11.2149	15.1296	7.9201	13.7503	12.8132	13.7913	13.0403	18.5044
ENSGALG00000002706	11.6543	16.4069	8.84233	15.8653	16.4132	15.3789	11.6882	16.6434	13.5689	11.6646	18.2514	21.0312
ENSGALG00000002707	3.38324	2.85907	2.7871	1.95432	2.57594	1.8372	1.4907	2.14438	1.54711	3.55208	4.27356	1.68138
ENSGALG00000002708	1.23821	0.703162	0.979232	0.762932	0.20112	0.710038	1.0475	0.779396	1.34293	1.85601	0.852196	0.50635
ENSGALG00000002709	28.8425	40.789	32.4227	40.8894	33.0671	44.9524	33.4443	40.2404	47.3618	45.6531	33.0669	38.1982
ENSGALG00000002710	29.199	41.3802	15.8757	78.5615	54.0227	30.5385	30.3625	35.4569	65.2221	32.7314	73.5065	73.3018
ENSGALG00000002712	9.65829	14.7663	9.21359	7.27953	6.62651	8.16061	24.848	23.9831	26.1993	64.4627	15.7785	9.96466
ENSGALG00000002714	0.183056	0.0696126	0.0754004	0.0469963	0	0.0596428	0.0806567	0.0720157	0	0.118272	0.0374964	0
ENSGALG00000002715	44.0905	55.5945	63.5706	64.4184	74.2291	66.5785	44.4959	49.0277	67.8722	57.886	66.0896	64.8374
ENSGALG00000002716	24.1791	21.7246	24.7693	20.6704	20.6458	21.9332	29.2438	30.448	26.5821	26.981	28.1255	19.4966
ENSGALG00000002719	23.1657	23.0274	21.4019	23.8903	24.6134	26.6731	21.433	20.0121	26.5521	22.1972	29.2216	24.5679
ENSGALG00000002720	0	0	0	0.309364	0	0	0	0.063208	0	0.15571	0.0987315	0
ENSGALG00000002722	11.5596	18.0221	17.1885	9.20599	9.69934	7.73761	29.0122	39.5985	35.3842	75.1432	20.5533	13.1756
ENSGALG00000002723	4.29136	6.80129	4.96763	8.31245	8.92165	7.97058	4.74028	11.592	6.80163	5.51205	5.93736	10.5084
ENSGALG00000002725	9.90857	10.8628	13.825	14.1355	13.9194	15.1472	10.6353	14.6091	12.1712	17.6484	9.87387	11.6205
ENSGALG00000002726	7.79185	10.4628	6.82714	11.3311	10.8014	11.9057	5.66147	12.4776	10.3843	8.42518	13.1059	15.6063
ENSGALG00000002728	0.770545	0.694573	0.752322	1.2309	0.73878	0.836856	0.452682	1.52692	1.32653	1.93606	3.40222	1.6047
ENSGALG00000002729	2.30307	2.14715	2.61129	3.08988	4.82688	3.38882	1.61489	1.48085	2.87772	2.73601	3.68271	2.65834
ENSGALG00000002732	9.30123	3.90816	4.02958	2.70187	3.38571	3.57382	3.52677	4.43183	4.16262	5.1715	8.37995	2.98868
ENSGALG00000002734	13.829	23.6235	26.2389	43.0392	39.9667	38.9991	14.7308	22.3728	19.879	15.571	22.8696	47.6559
ENSGALG00000002735	17.5901	17.174	21.208	16.7195	17.1095	18.2331	17.3994	20.9426	23.768	23.9984	25.3388	14.9627
ENSGALG00000002736	0.0387723	0.0393182	0	0	0	0.151592	0.0911122	0	0.0500613	0	0.127071	0.0440428
ENSGALG00000002739	21.1867	18.393	18.3955	18.557	19.3688	23.4629	16.7538	21.38	16.5001	18.2225	21.1249	20.2212
ENSGALG00000002740	1.82864	0.412087	0.580254	0.250385	0.701303	0.105921	0.429719	0.298419	0.577151	1.47028	1.16533	0.138481
ENSGALG00000002742	0.688684	0.232794	0.277364	0.447911	0.20974	0.568442	0.458535	0.457577	0.17784	0.355964	0.0752357	0.23469
ENSGALG00000002744	6.21979	9.23896	4.8496	5.41569	5.44263	3.99594	5.4553	5.88178	7.37472	4.86757	12.4891	6.84636
ENSGALG00000002745	34.884	35.6257	30.0713	39.8539	37.0015	37.8622	30.9745	42.3839	32.2303	33.5859	37.1611	42.2293
ENSGALG00000002746	14.7723	14.7735	11.8956	11.6335	12.9494	10.512	11.4737	13.5959	11.9648	11.7108	15.3337	14.67
ENSGALG00000002747	14.8037	16.5243	13.6839	25.7546	19.5305	21.3379	12.8674	17.5266	19.4749	18.7879	17.1312	24.183
ENSGALG00000002749	8.06396	6.50155	8.16885	5.12083	3.90514	6.57309	4.95506	8.25055	6.36486	9.94151	17.0665	3.43101
ENSGALG00000002750	37.6657	25.4145	21.5253	18.2542	13.8368	22.948	22.4847	31.168	26.0058	33.9265	41.9945	16.1012
ENSGALG00000002752	0	0.225652	0.122207	0.228511	0	0.290002	0.130726	0.116721	0.143654	0	0.0911597	0.379151
ENSGALG00000002755	1.82932	2.28619	2.56117	3.29413	3.50491	2.66951	2.05857	3.51387	2.77778	1.91437	1.57273	3.01455
ENSGALG00000002756	10.6937	9.55093	14.6555	8.05995	6.27456	11.7632	4.95674	14.5122	5.32025	13.6915	8.3599	5.57219
ENSGALG00000002759	1.94886	5.53719	2.68059	5.69749	3.72515	5.51452	2.22795	5.34154	4.26182	3.60728	4.31562	5.20536
ENSGALG00000002761	17.5346	16.9148	14.6472	16.0548	18.9674	21.5273	12.0153	17.947	11.9859	16.7174	23.325	19.4997
ENSGALG00000002762	3.76012	5.0629	5.62152	9.33165	6.23472	7.65015	2.60172	9.9494	5.96076	5.72257	7.70207	7.42724
ENSGALG00000002763	54.0253	29.5109	36.4516	25.5953	23.2521	32.3034	25.4019	41.4124	22.343	29.1818	31.5911	24.9752
ENSGALG00000002764	61.2918	67.976	59.5937	85.2859	82.5239	69.1407	54.8278	55.753	56.1853	54.3159	79.3491	83.2959
ENSGALG00000002765	30.5975	32.4022	33.3541	32.5751	38.9782	36.9485	23.7215	35.046	24.4461	34.286	39.4999	42.1135
ENSGALG00000002766	17.8698	20.869	3.89727	8.81112	4.32239	3.02675	28.1215	19.4914	23.4893	28.593	2.22001	5.86251
ENSGALG00000002769	28.7035	18.0796	23.4304	15.8925	19.9037	23.7124	18.1836	16.4549	20.3193	26.4159	19.534	19.3019
ENSGALG00000002771	443.786	385.008	528.086	422.513	501.92	493.668	360.861	186.746	403.104	292.633	296.81	360.575
ENSGALG00000002773	96.429	114.724	132.432	114.838	100.674	103.225	116.98	111.156	118.609	98.9755	91.0895	92.4914
ENSGALG00000002774	175.322	122.555	105.267	126.597	109.23	119.187	123.574	154.816	129.069	171.495	188.193	120.056
ENSGALG00000002775	0.411059	0.277898	0.451505	0.797353	0.417297	0.833344	0.268323	0.622898	0.589715	2.36074	0.261954	0.363173
ENSGALG00000002777	37.5744	44.4451	22.2808	22.4501	35.4771	32.8062	42.9754	42.3408	35.0798	57.5169	37.1158	33.8472
ENSGALG00000002778	19.6207	29.7966	28.0146	36.8706	36.0569	32.1587	26.1366	35.1161	25.2588	26.1265	31.4883	38.3738
ENSGALG00000002779	8.71898	11.3236	12.6222	11.4278	11.0059	10.815	7.84064	12.4367	13.0351	13.935	16.8099	10.2083
ENSGALG00000002781	9.34484	13.7946	13.3036	16.4195	18.5528	10.1059	11.0577	13.9753	15.6383	5.97343	8.49832	16.4685
ENSGALG00000002783	36.7875	36.4198	16.9304	45.587	35.6245	24.7756	46.6047	48.8885	62.8229	40.1006	65.3348	53.8111
ENSGALG00000002784	17.5804	18.4097	23.2263	15.7813	17.3063	12.6043	20.7527	25.0641	28.202	29.4953	19.6423	13.4997
ENSGALG00000002786	16.9949	37.9562	20.9634	38.9218	38.6133	35.948	36.2125	39.408	37.0072	26.8407	37.2981	68.3338
ENSGALG00000002787	16.9596	17.9485	15.1206	18.3056	17.8213	17.4942	14.9028	18.2085	19.6146	17.5553	17.5618	20.9046
ENSGALG00000002789	2.28573	0.712511	0.527526	0.611937	0.361154	0.521601	0.919602	0.438532	0.470821	0.919408	0.76515	0.474836
ENSGALG00000002790	10.4145	6.9817	8.09959	6.13703	4.75409	5.28341	5.66665	7.07606	8.30273	10.7028	9.33481	3.0171
ENSGALG00000002792	0	0	0.114336	0.106897	0.211346	0	0	0.109203	0	0.672544	0.170577	0
ENSGALG00000002796	31.4355	29.9895	27.3336	34.5242	38.3015	42.1406	30.1069	32.5743	27.0312	24.1068	32.1758	36.8029
ENSGALG00000002797	59.5548	66.8778	50.8913	60.8802	55.6724	49.7194	62.9073	76.0085	83.052	103.705	108.736	57.1858
ENSGALG00000002798	8.26238	9.71291	11.1274	9.89001	12.3946	11.3854	8.00757	10.6831	11.3476	11.9346	16.3638	10.6409
ENSGALG00000002800	1.16759	1.00643	0.769485	0.419661	0.414858	1.06518	0.617346	0.734943	1.80906	0.754375	2.82214	0.530523
ENSGALG00000002802	0.0518418	0	0.0569428	0	0.0526285	0	0	0.0543866	0	0.0669895	0	0
ENSGALG00000002803	32.3797	38.3803	41.5438	42.3179	42.0373	40.2383	30.6188	40.0473	36.5937	35.9746	54.7042	39.7443
ENSGALG00000002804	0.382253	0.387635	0.979684	0.392546	0.129351	0.664238	0.598845	0.802034	0.164517	0.658591	0.939588	1.8816
ENSGALG00000002805	46.7762	50.2613	69.2768	69.3197	180.73	97.241	45.5554	39.0629	41.8939	44.6055	46.7872	79.763
ENSGALG00000002810	16.1076	22.2889	16.7338	20.0452	22.474	20.3721	15.4764	22.7253	36.4725	22.5572	24.77	21.7223
ENSGALG00000002813	2012.84	1675.87	2243.71	1726.77	1688.4	2284.17	1688.8	960.562	1241.25	1101.44	1062.68	1544.18
ENSGALG00000002816	40.6939	57.6336	38.8748	67.2616	63.0628	53.7432	46.399	70.3461	85.725	63.6855	62.834	85.4282
ENSGALG00000002817	0.190731	0	0.209498	0.391733	0.580875	0	0	0	0	0	0	0
ENSGALG00000002818	14.9691	15.5293	13.112	14.0455	13.8847	13.5372	21.4944	20.4205	13.5893	18.8978	17.8962	14.1471
ENSGALG00000002820	10.0552	10.8715	9.90759	11.9204	10.583	11.7556	10.2508	12.1	11.5509	11.1779	13.1454	11.0021
ENSGALG00000002823	11.9992	24.3363	25.2968	20.471	22.7908	17.0255	37.748	33.0948	28.9867	32.8861	25.8472	28.9095
ENSGALG00000002827	13.5569	15.1087	12.0425	15.8607	15.7715	15.3263	12.8286	14.2462	11.5421	11.8452	12.9528	17.4668
ENSGALG00000002828	0.0538416	0.118299	0.0492827	0.0645067	0.036439	0.0467801	0.0210873	0.0753127	0.0695182	0.150743	0.0661721	0.0101934
ENSGALG00000002829	68.2191	50.801	72.9475	35.059	32.824	40.8443	39.547	57.229	46.1011	60.8039	60.6555	27.2558
ENSGALG00000002830	16.0958	27.4356	24.8266	32.1793	33.3755	28.5647	14.687	28.0235	15.2551	15.931	23.57	38.9018
ENSGALG00000002831	3.30152	3.708	1.98865	4.55701	4.3607	4.16397	2.33584	5.77263	6.4171	7.11031	9.9186	4.43585
ENSGALG00000002832	53.7861	94.1937	80.1328	72.4707	63.1217	50.709	199.339	125.759	156.747	148.985	100.328	73.3387
ENSGALG00000002835	51.2299	40.1441	41.6103	34.6452	40.1298	37.5283	37.5041	38.0145	48.3262	33.9067	40.4392	32.1937
ENSGALG00000002836	11.1357	12.2621	10.8106	12.0709	11.9328	12.0208	9.51572	16.8155	13.2162	11.1918	16.0822	12.6495
ENSGALG00000002837	1537.79	1346.87	2103.07	1464.55	1510.2	1960.66	1427.55	912.19	1133.01	1004.02	775.752	1308.29
ENSGALG00000002839	106.669	108.53	120.671	124.6	168.554	139.48	129.084	124.187	141.696	141.045	98.3472	119.557
ENSGALG00000002840	5.98264	6.3135	6.01034	2.19776	2.14792	2.85256	4.94344	4.13318	1.44443	1.03705	0.916603	3.75708
ENSGALG00000002841	8.33434	6.2698	8.58395	8.48258	8.25996	10.604	6.77053	7.18676	6.83338	8.59647	10.8611	9.60774
ENSGALG00000002843	15.7148	15.3729	17.749	10.7776	10.0906	10.8554	18.2033	14.5638	16.0602	13.7768	16.1971	10.2186
ENSGALG00000002844	91.1479	78.4301	71.628	78.3023	77.0893	111.471	62.5068	80.4421	66.9761	64.9128	67.4273	85.1963
ENSGALG00000002845	0.100703	0.0612725	0.0663669	0.186146	0.306693	0.498723	0.0946579	0.0422584	0.0260047	0.0520509	0.0495061	0.160149
ENSGALG00000002846	7.37187	10.7753	9.82835	5.89967	6.19343	6.82466	3.94256	13.9741	9.32134	5.45273	12.9966	5.77515
ENSGALG00000002847	39.5377	35.4836	44.4052	36.2377	31.2071	36.4563	38.6742	35.2568	36.5005	45.2149	45.191	28.9685
ENSGALG00000002848	0	0.0387474	0	0	0	0	0	0	0	0	0	0
ENSGALG00000002849	16.467	10.1594	14.7986	8.15956	9.58588	9.30473	11.23	14.7384	12.7866	15.0288	6.98192	10.857
ENSGALG00000002850	15.7394	17.1725	12.2058	18.8896	19.2894	22.9347	13.0567	13.4881	17.8492	15.315	25.6366	25.9353
ENSGALG00000002852	11.778	10.8375	9.34208	4.14928	6.27574	6.92457	8.68779	12.2926	5.94728	10.5727	8.34255	7.68779
ENSGALG00000002853	18.7951	17.6711	23.4167	15.1101	14.7191	14.942	20.9163	15.5207	15.6699	16.4457	10.4718	13.115
ENSGALG00000002854	0.724287	0.712883	0.421175	0.371895	0.810968	0.666312	0.412992	0.849234	0.880162	1.22495	1.87632	0.665455
ENSGALG00000002855	3.27416	2.62602	3.46554	1.25323	1.66192	1.16376	3.21751	2.27951	2.0753	2.07696	1.07306	0.54098
ENSGALG00000002856	22.4332	29.0285	20.4045	29.2289	31.4309	26.8297	19.1465	27.0105	33.8041	31.7254	61.1942	31.7146
ENSGALG00000002859	14.5861	12.9231	14.3349	12.1408	12.6253	10.4053	9.56132	14.0135	9.91213	13.0944	16.3541	11.3366
ENSGALG00000002860	0	0	0	0	0	0	0	0	0	0	0	0
ENSGALG00000002861	9.4649	9.46847	8.8157	11.0661	10.8096	11.7936	9.31755	9.99661	7.96824	9.75131	11.2919	11.5506
ENSGALG00000002862	15.7796	11.5518	15.3184	13.9513	13.7306	20.2517	9.21729	12.3289	7.33465	10.2146	16.5983	14.6128
ENSGALG00000002863	55.0727	69.6686	81.228	108.714	141.415	105.066	54.2082	66.5656	79.4253	55.6708	62.7883	93.479
ENSGALG00000002864	0.0460538	0.0155674	0.067447	0.0472939	0.0467526	0.180061	0	0.0322097	0	0.11902	0.0251559	0.104628
ENSGALG00000002866	13.2744	13.779	9.26143	21.8519	14.9795	19.973	10.9781	14.7627	13.5717	12.7727	19.6053	17.0203
ENSGALG00000002868	1183.23	909.411	1299.65	1007.52	960.484	1351.2	886.542	540.69	676.266	612.312	471.242	878.947
ENSGALG00000002869	1.38111	1.72835	1.61383	2.98748	1.99869	1.76166	3.34909	4.10009	3.68029	9.53082	6.66923	2.50349
ENSGALG00000002870	42.068	41.2337	47.7524	41.3833	45.7008	56.1862	41.8035	36.3252	33.1641	39.9342	60.347	44.5389
ENSGALG00000002871	13.1449	19.1687	20.2255	18.3239	17.2594	22.653	14.0407	15.1293	10.52	16.3891	21.6739	15.3945
ENSGALG00000002872	9.777	15.1498	10.8316	12.7667	20.9203	23.0675	9.95266	11.5169	10.0391	10.3466	13.967	20.7281
ENSGALG00000002873	29.1758	32.4686	33.9394	29.8372	32.9026	29.9857	35.666	27.7216	27.6382	26.6444	22.2948	30.5317
ENSGALG00000002874	11.3268	14.3704	15.1034	28.1906	38.1113	22.304	9.03706	19.7182	14.976	12.6231	17.2439	30.8178
ENSGALG00000002877	8.43585	8.64343	9.55444	8.93279	9.54173	9.24424	6.31065	8.29874	9.15836	10.2972	16.311	8.68732
ENSGALG00000002878	25.0533	19.9447	15.6615	18.4919	26.9026	24.8285	16.1122	21.8528	19.5128	20.4174	47.8385	30.9383
ENSGALG00000002880	31.4708	27.3885	36.4002	27.3769	25.9605	28.0682	27.4935	27.0313	29.4608	29.4341	20.8572	23.3183
ENSGALG00000002881	72.5758	60.6445	69.3006	54.6555	60.5135	52.7159	99.6002	70.6565	69.2183	73.5249	42.6559	48.3657
ENSGALG00000002882	19.2362	16.4617	16.6714	14.4198	12.1124	17.9827	13.1606	18.8181	15.1957	13.1102	10.7069	15.3972
ENSGALG00000002883	10.1677	10.8271	10.8392	9.30351	11.1276	10.6751	8.72687	9.5514	7.9658	8.32044	10.4534	11.4137
ENSGALG00000002886	136.737	71.5935	61.7852	38.3863	26.4404	34.7297	77.7099	66.9811	114.586	83.0478	161.482	24.1069
ENSGALG00000002888	0.852517	2.43795	1.7417	1.99608	2.1117	1.93324	1.70285	2.48633	3.14811	2.07103	2.29109	2.84711
ENSGALG00000002889	11.2991	10.2637	11.1969	10.3788	10.6733	11.9777	9.4316	10.3739	9.06878	11.5752	8.6978	11.084
ENSGALG00000002891	69.8615	51.9271	55.822	61.1763	56.2784	48.5006	51.522	65.2203	59.9694	62.0675	60.5891	56.0368
ENSGALG00000002892	3.6383	3.63188	2.56012	3.29843	4.01092	3.51922	3.70712	3.69762	3.15622	3.56276	2.65497	3.87457
ENSGALG00000002893	71.2315	20.7948	14.2255	12.0333	6.73037	8.84131	26.9924	9.05795	23.59	29.0877	65.5636	2.8898
ENSGALG00000002894	21.9425	22.174	13.6445	19.8409	23.1799	15.0284	20.3083	19.094	25.2418	22.17	23.7557	22.3229
ENSGALG00000002896	4.20719	3.40474	5.28132	5.04411	4.06063	5.26702	3.70139	4.69636	6.15466	14.2206	27.1186	3.41364
ENSGALG00000002897	0.142238	0.192321	0.104156	0.0486895	0.0481322	0.0617916	0.0557083	0.298441	0.0612175	0.0612662	0.0776945	0.215431
ENSGALG00000002898	1.30671	0.978055	0.956854	0.511198	0.615892	0.486569	0.511779	0.522229	0.78333	0.844258	0.548067	0.600803
ENSGALG00000002899	8.97409	9.49368	9.76582	9.52863	11.2191	12.2732	5.66265	8.54289	9.19092	9.41299	8.3287	10.4457
ENSGALG00000002900	0.495729	0.418924	0.998261	0.67877	0.419376	2.90731	0.194155	0.260032	0.960099	2.88259	0.744648	0.563116
ENSGALG00000002903	45.3293	40.9964	54.2649	45.5039	47.8268	40.6565	43.7603	38.471	46.1972	38.5009	51.9025	44.7655
ENSGALG00000002904	5.29752	9.56053	6.01601	13.2777	11.3939	11.4678	4.21993	10.3616	8.69485	6.26528	11.2558	22.3367
ENSGALG00000002906	55.8823	63.4914	75.8998	68.4618	71.6593	86.7083	55.3322	65.6477	33.4357	50.674	55.4538	73.1176
ENSGALG00000002907	0.0860158	0.436135	0.377917	0	0	0.112102	1.71812	0.180476	0.222121	0.333446	0.211429	0.390834
ENSGALG00000002908	3.33384	5.51965	7.39848	8.3145	7.4941	3.1035	5.47602	7.10206	6.01756	3.34087	4.26458	4.71447
ENSGALG00000002909	61.2666	27.878	28.3253	18.6542	11.402	64.4165	52.6914	25.9478	13.9258	22.9488	24.2188	9.67236
ENSGALG00000002910	45.8993	56.5124	46.333	57.459	62.018	54.7801	53.5198	61.499	61.7435	56.7319	67.9997	65.315
ENSGALG00000002911	0.834951	0.423354	0.84068	0.285812	0.28254	0.770784	0.654026	0.364974	0.179676	2.11288	0.0285046	0.118556
ENSGALG00000002913	31.2341	72.4228	42.7878	66.4928	68.5819	59.2301	33.194	55.778	38.7423	38.5464	53.0518	73.551
ENSGALG00000002917	13.1412	12.3719	8.93372	9.35337	15.8825	10.2496	11.5705	13.0282	12.8015	19.5433	26.0229	15.3666
ENSGALG00000002919	5.4661	7.59082	8.48964	8.61658	7.45763	7.44142	6.09522	9.24082	9.17041	10.1675	19.7972	7.59334
ENSGALG00000002921	19.9868	19.181	17.5795	17.9299	14.2264	15.569	17.1854	24.6634	19.3793	19.1969	23.7797	16.0927
ENSGALG00000002922	39.5414	46.1663	33.999	45.4337	40.3067	41.788	33.1744	53.1538	50.7824	54.6705	59.3126	49.4082
ENSGALG00000002923	1.43129	4.35433	2.8584	4.27587	3.56647	3.73071	2.7519	0.682522	1.17602	3.36272	1.81238	2.21707
ENSGALG00000002924	4.83307	5.46893	4.69359	4.81189	7.3596	7.4126	4.12051	5.10123	5.40316	4.95049	7.65427	7.76642
ENSGALG00000002925	17.713	17.1692	20.2042	17.1535	17.3927	16.5409	15.9798	17.0472	18.2116	17.9653	16.3117	15.8215
ENSGALG00000002926	0	0	0	0	0	0.0558683	0	0	0	0	0	0
ENSGALG00000002928	18.7629	24.1467	24.3536	27.9001	32.838	29.303	18.4377	28.6386	26.0403	22.9674	36.9725	30.5069
ENSGALG00000002929	31.7853	36.2821	29.7045	42.5897	42.5168	44.6329	27.4302	38.6533	37.1	36.3233	58.6945	50.9119
ENSGALG00000002930	48.1842	50.9526	43.463	43.0478	53.8948	62.2598	36.2257	19.0696	19.4251	18.4819	16.7509	37.5976
ENSGALG00000002931	1.4955	0.303312	1.14986	1.84293	0.759098	0.389808	1.93288	1.56891	5.40662	3.09196	1.1028	0.169879
ENSGALG00000002932	615.549	599.47	901.329	675.126	621.957	795.075	597.363	403.698	514.188	422.425	337.295	539.303
ENSGALG00000002937	58.1868	67.191	62.018	65.7064	70.0941	55.0339	64.0137	56.4244	63.4282	59.6861	70.9713	60.762
ENSGALG00000002939	0.124239	0.251976	0.88701	0.31896	1.38736	1.21437	0.0729881	0	0	0	0.152691	0.635072
ENSGALG00000002940	12.8177	11.469	13.2507	11.4735	7.44548	12.2384	11.8389	13.6626	5.84108	8.50288	5.95306	18.2196
ENSGALG00000002941	13.658	16.6974	19.5697	17.1691	19.8228	18.5704	15.3284	19.7542	14.582	14.8118	14.9784	17.8166
ENSGALG00000002942	17.1634	15.6589	13.3533	15.9965	16.129	18.5972	15.7641	14.7527	21.749	14.401	22.7564	17.604
ENSGALG00000002943	31.3756	56.3813	45.9689	65.4047	66.1109	53.8159	37.1185	58.953	53.3978	48.6715	75.2205	70.9787
ENSGALG00000002944	1.98668	1.11925	0.404103	0.3967	0.466857	0.479477	2.11814	3.20349	2.56512	2.63847	1.56748	0.605976
ENSGALG00000002945	3.46577	4.40472	4.28887	5.06666	5.39277	5.54249	2.8274	5.23951	4.65074	4.88912	5.1213	4.71052
ENSGALG00000002946	1.38115	1.61069	1.28949	1.41835	0.560844	1.08001	1.46053	0.941818	0.713317	1.2493	1.75404	1.41201
ENSGALG00000002948	53.1784	76.8609	52.7761	51.865	81.7849	57.0643	87.7816	76.4823	77.6178	84.2152	57.7794	76.5761
ENSGALG00000002952	8.31302	6.20326	5.34076	4.93958	4.98919	4.15648	6.88027	6.69166	7.02062	6.35062	6.51135	5.10757
ENSGALG00000002954	8.04009	11.7728	7.46937	12.3849	13.3492	14.0528	7.06306	9.49896	8.5862	9.07852	21.3635	13.8276
ENSGALG00000002955	4.88027	7.13425	11.9044	10.7393	8.94351	12.4728	6.81395	6.51614	5.68746	19.8605	12.619	5.14769
ENSGALG00000002957	2.40687	2.44076	3.8664	1.20494	1.67983	1.13709	1.83819	2.20939	2.75805	4.08205	8.82493	1.02527
ENSGALG00000002958	0.244265	1.02621	0.344957	0.680859	0.531368	0.682165	0.410005	0.695552	0.270331	0.766548	0.114364	0.832409
ENSGALG00000002959	37.689	29.1773	26.0798	33.4334	28.472	28.3768	22.4158	31.1635	32.7318	26.4608	43.4532	32.2123
ENSGALG00000002960	0.490596	0.165834	0.359245	0.671742	0.885404	0.213126	0.192144	0.343119	0.633438	1.26789	0.535954	0.247682
ENSGALG00000002961	0.121374	0.246166	0.933217	0.249285	0.246432	0.158183	0	0	0.313427	0.470515	0.497235	0.689366
ENSGALG00000002963	22.3969	17.427	4.79634	4.91823	8.1509	9.17898	17.2127	13.152	10.5487	12.0132	15.6962	8.48047
ENSGALG00000002964	10.3936	10.9547	13.0019	10.7476	12.2122	10.5355	10.9118	10.2476	12.6432	10.7258	11.7488	12.3257
ENSGALG00000002967	10.1608	10.6237	11.507	11.8226	12.3505	14.3874	8.60319	10.5177	7.27229	9.1995	8.36208	11.67
ENSGALG00000002968	2.41081	2.70451	3.55827	3.15655	3.50282	2.92592	1.91202	2.33946	2.08164	2.16118	3.18513	2.90968
ENSGALG00000002969	22.798	19.8004	25.4322	18.8139	22.018	22.5204	18.791	21.0154	18.4394	22.1874	31.8951	20.2043
ENSGALG00000002971	7.80185	15.1054	13.0677	17.6776	20.3643	18.2733	9.18322	17.8115	15.5941	13.6512	23.4084	22.3137
ENSGALG00000002973	42.4875	38.9293	44.6915	43.1183	42.574	50.6823	37.118	46.5134	38.2072	40.692	47.7536	44.0046
ENSGALG00000002974	1.51785	1.40591	0.945185	1.04324	1.65008	2.39873	0.702136	0.43884	0.262335	0.880293	0.802981	0.678813
ENSGALG00000002980	2.84733	3.21827	2.28046	3.95958	3.73361	2.82178	1.9864	3.67164	1.99136	0.804844	3.03768	4.04298
ENSGALG00000002981	7.66737	10.077	7.10197	8.71607	8.90674	10.9621	6.38691	7.98372	7.97896	5.59465	9.37643	10.5296
ENSGALG00000002982	11.3576	26.8133	17.2936	22.7715	22.1448	14.3321	32.197	45.8323	44.6143	58.7825	20.9257	20.8199
ENSGALG00000002984	13.1604	20.8765	27.1554	19.8861	22.4259	19.8468	19.5497	26.5281	32.0425	40.4494	22.6441	20.7156
ENSGALG00000002985	8.056	8.94108	10.1569	9.49604	9.52169	9.85238	8.94074	6.78546	7.90265	7.86619	8.26772	8.75649
ENSGALG00000002986	7.18008	4.89204	8.23863	5.1186	5.98741	4.84589	5.15973	6.08655	10.057	9.98216	23.0984	5.66194
ENSGALG00000002987	4.89458	5.31803	8.44828	5.02638	4.21465	11.0493	9.7561	7.56472	10.8338	15.1906	3.33001	6.55277
ENSGALG00000002988	0.941631	1.00794	0.861902	0.644658	0	0.136355	0.860522	0.603689	0.607899	1.08157	0.685794	0
ENSGALG00000002989	44.0167	51.3699	45.2566	70.4447	64.4602	67.6812	44.1232	75.6092	65.6898	67.8445	69.1392	64.7855
ENSGALG00000002990	222.154	198.32	204.884	187.501	170.594	170.278	217.703	195.36	256.531	230.968	229.334	155.494
ENSGALG00000002991	8.72536	17.4966	6.95605	25.4068	14.9153	13.0222	11.4756	13.7896	22.8224	11.8204	24.007	21.9011
ENSGALG00000002992	0.495107	0.635966	0.688842	0.542335	0.368588	1.03241	1.24103	0.657921	0.34094	1.19424	0.135221	0.412434
ENSGALG00000002993	0.0672308	0.0170443	0.0553844	0	0.0170627	0	0.0197485	0.0176327	0.0217014	0	0	0.0190925
ENSGALG00000003000	15.4239	15.2804	16.7994	13.7472	14.8373	15.0445	12.7656	15.9775	16.4077	16.2537	23.6588	13.8107
ENSGALG00000003003	0.330585	0.446986	0.605187	0.226324	0.111867	0.861682	0.258951	0.924833	2.13419	4.55657	2.61833	0.250349
ENSGALG00000003005	6.19583	3.95273	0.511208	3.3755	3.10063	1.40267	5.94695	3.47886	4.35671	4.62329	3.83717	3.60164
ENSGALG00000003007	0	0	0	0	0	0	0	0	0.0598318	0	0	0
ENSGALG00000003010	20.8361	28.5659	20.9887	24.8728	26.3061	20.9061	20.8364	28.7753	34.095	26.1497	23.0803	23.9087
ENSGALG00000003011	0.515682	0.597649	0.728257	1.09696	0.598294	0.144016	0.389513	0.579639	1.14142	2.09427	0.814861	0.711307
ENSGALG00000003013	0.126023	0	0.138423	0.258833	0.127935	0.164242	0.296146	0.264419	0	2.27984	0.413025	0.143154
ENSGALG00000003014	0.498561	0.0561756	0.304231	0.227549	0.224945	0.433173	0.260352	0.348689	1.1444	0.572653	0.272328	0.125852
ENSGALG00000003015	7.19425	2.90585	4.8886	6.13577	3.65171	8.58146	10.6021	3.90162	5.51038	18.9078	2.79742	1.7314
ENSGALG00000003016	0.340635	0.115144	0.415724	0.194338	0.0768454	0.345286	0.311294	0.714713	0.195473	0.0489073	0.279097	0.171973
ENSGALG00000003018	7.83192	6.89978	6.55943	10.4557	10.9323	4.84837	4.83117	16.7922	24.0166	12.5872	35.5744	11.1763
ENSGALG00000003019	3.42595	5.37641	3.34811	4.29408	6.65172	5.19495	4.59168	7.03793	6.79497	6.58156	8.36772	7.53177
ENSGALG00000003021	2.04718	2.076	2.32615	2.60976	3.36818	3.31203	1.65887	3.55476	2.3698	2.55412	2.9498	2.40565
ENSGALG00000003022	2.43344	4.11283	3.11835	1.72547	2.76445	1.58571	1.22537	2.49211	3.14196	3.81827	2.94326	3.0933
ENSGALG00000003024	19.0728	17.4452	18.211	23.3629	21.5769	25.6693	15.892	20.336	19.0731	21.5046	31.1522	23.4355
ENSGALG00000003025	1.88526	0.775056	1.84689	1.36045	1.86214	2.457	1.43683	1.38981	1.90787	1.90939	2.58837	1.73638
ENSGALG00000003026	17.5447	20.5166	14.9018	17.6384	20.4585	24.1015	14.7954	24.2925	24.4218	26.3135	32.7218	28.0392
ENSGALG00000003028	11.9751	6.18676	6.95005	3.66958	3.20289	5.384	5.81656	5.37628	5.7391	7.20774	11.5541	2.63347
ENSGALG00000003029	4.33839	5.77431	6.40332	5.08173	4.47303	5.56574	5.25675	6.61368	4.46374	5.78121	5.72073	3.6191
ENSGALG00000003030	4.58644	6.21347	7.95015	6.73375	7.38418	5.97737	5.0521	6.99182	4.6727	5.78765	7.60381	6.10535
ENSGALG00000003031	4.85425	4.99553	5.60835	6.38814	5.65797	6.23268	4.30937	4.30037	3.94628	6.64433	8.51436	5.92257
ENSGALG00000003033	1.19823	2.21578	1.89678	1.6286	1.75307	2.11278	1.11802	1.40494	0.773556	0.910791	1.55927	1.28105
ENSGALG00000003034	0.785697	0.59757	1.29451	1.21028	1.19643	0.511987	0.692375	0.206066	1.26808	0.761452	2.57502	0.223125
ENSGALG00000003035	0.934073	1.30243	1.66722	2.51797	1.18531	2.73903	1.23469	2.69479	2.11057	2.414	3.6353	2.51999
ENSGALG00000003038	6.47223	9.00665	9.96306	10.9643	9.73576	12.5602	3.9966	9.36714	9.51565	10.1947	17.6508	9.8206
ENSGALG00000003039	24.4187	25.4403	39.7522	32.3616	36.1663	32.5612	22.2885	21.7883	25.8866	26.0401	18.9543	27.0374
ENSGALG00000003042	21.6377	28.6287	25.7048	24.7953	25.0772	29.7732	24.5507	26.9866	25.8994	15.96	19.631	27.8493
ENSGALG00000003043	12.5639	11.0469	15.7145	10.5157	13.2337	12.4462	10.069	13.5615	13.2214	19.2848	25.884	10.7244
ENSGALG00000003045	9.37097	12.7212	15.6533	16.1106	16.4429	11.3155	10.5884	16.7723	15.4625	8.97542	24.8494	12.4473
ENSGALG00000003046	167.995	146.399	158.023	148.765	143.216	139.551	180.988	164.84	171.081	166.193	166.155	129.675
ENSGALG00000003047	8.78492	10.5405	6.98343	10.4844	10.4715	12.4806	6.91232	9.38221	5.34778	7.67012	10.9373	12.7661
ENSGALG00000003048	0.984219	0.798462	0.432424	1.41501	0.999154	1.2827	0.578212	0.929279	1.27079	1.14462	3.46758	0.670806
ENSGALG00000003049	0	0.0476876	0	0.0482918	0	0	0.110507	0	0	0	0	0
ENSGALG00000003050	0.473234	0.26661	0.288777	0.21599	0.266897	0.068528	0.123563	0.110325	0.339457	0.407672	0.129247	0.179188
ENSGALG00000003051	0.512506	0.519722	0.140733	0.39473	0.650353	0.667933	0.451633	0.403248	0.330864	0.662255	1.57469	0.582174
ENSGALG00000003052	33.4893	48.8813	42.3925	68.8667	65.6262	56.0952	38.994	66.6091	64.7892	56.0795	78.4716	74.0877
ENSGALG00000003053	97.5248	107.337	100.225	117.542	97.6707	99.7971	124.452	111.655	119.134	172.901	96.8922	96.6025
ENSGALG00000003058	0.561414	0.41405	0.560595	0.471708	0.595839	1.56312	0.269854	0.642516	0.29654	0.329752	0.45999	0.521779
ENSGALG00000003059	24.702	17.5266	16.4765	12.9766	10.2625	20.1872	12.5483	9.92109	19.4734	17.2766	24.7816	12.4093
ENSGALG00000003063	6.34014	4.5703	6.20884	4.94198	5.89352	7.16782	3.67985	4.32739	6.50946	8.68619	5.44509	4.85917
ENSGALG00000003064	19.3139	18.1768	25.7928	29.6082	30.2567	27.1631	23.0196	19.5331	25.1167	31.2414	30.6816	25.8852
ENSGALG00000003065	7.70483	8.57766	9.47481	6.53625	5.27117	7.85854	4.62486	7.02873	6.48794	7.0342	8.5773	4.28096
ENSGALG00000003066	3.02955	11.8499	4.88959	9.90481	12.1765	8.21894	4.72194	8.88616	7.50395	8.06918	22.6947	15.3808
ENSGALG00000003067	42.2663	34.354	43.4412	31.9995	30.5788	32.1759	38.3022	33.6959	39.6141	31.4894	36.529	30.7675
ENSGALG00000003068	6.20911	9.12356	9.74293	11.4188	12.1564	12.2621	5.35996	10.9673	7.97606	9.25141	12.2772	12.1991
ENSGALG00000003069	0.891153	2.48518	1.3459	1.94469	2.26169	1.74212	2.09415	0.467449	1.86976	1.58337	0.82143	3.16341
ENSGALG00000003071	11.9998	14.5836	17.2321	15.1519	15.1681	17.6471	11.9049	13.6175	11.9368	12.6099	9.94671	13.4188
ENSGALG00000003072	26.3068	32.6092	30.6182	38.8617	38.0519	31.261	27.9531	40.7287	35.5276	30.953	40.7524	40.3883
ENSGALG00000003073	2.87152	3.56565	2.446	2.64794	5.14602	3.3223	1.75582	1.26032	0.378326	1.13588	1.58451	2.06362
ENSGALG00000003074	10.1032	12.7402	6.37504	9.95828	13.1904	8.68473	15.014	26.5354	10.0535	13.0244	9.53043	16.9842
ENSGALG00000003075	0	0.0469448	0	0	0.0469954	0.120664	0	0	0	0	0.0379298	0.0525858
ENSGALG00000003076	2.23871	4.881	2.95078	6.89698	6.13624	3.35529	2.23585	7.16324	7.5154	5.49639	5.59453	8.392
ENSGALG00000003078	57.3279	94.4616	85.7358	97.4481	91.7515	94.8725	85.8251	90.3109	71.8897	56.6246	63.2402	107.12
ENSGALG00000003079	39.1128	45.5356	41.3423	47.0856	43.8212	50.7687	42.0595	43.3522	42.8204	37.3446	43.3041	49.9908
ENSGALG00000003081	12.3921	11.6135	11.6233	13.977	15.8312	16.0142	12.7812	11.6127	17.1688	13.9889	14.6882	17.6947
ENSGALG00000003082	3.10102	6.59616	6.14767	7.45644	6.60328	7.0972	3.82133	6.34779	4.4922	6.54819	6.50692	6.35779
ENSGALG00000003084	87.5526	79.1526	95.2815	85.0328	81.7852	72.1768	86.8668	91.0043	77.9857	64.7311	45.9637	73.5981
ENSGALG00000003085	84.8554	97.6509	109.17	111.465	119.958	61.1268	111.246	120.153	110.518	54.2594	47.1407	84.9243
ENSGALG00000003086	40.472	42.5834	43.202	38.0821	42.4042	38.3832	37.2463	42.9571	46.0817	44.1951	54.2555	41.2252
ENSGALG00000003087	63.9055	76.4936	59.784	65.5387	86.9336	79.7254	73.2309	69.6848	72.9217	81.3644	82.8604	86.2673
ENSGALG00000003091	17.6899	23.0038	18.0148	19.4899	22.6687	17.3016	17.9456	23.8655	20.1779	18.7367	19.6159	23.3888
ENSGALG00000003092	59.3979	48.7356	43.2759	40.4111	39.4385	46.0478	42.7231	61.5356	42.3769	47.9438	58.4477	40.6518
ENSGALG00000003096	6.66776	7.60685	6.73146	5.28652	5.32556	8.24261	5.991	7.81801	8.16604	7.98248	12.3725	6.40461
ENSGALG00000003097	6.36452	7.39634	5.45993	6.15424	6.22529	2.66399	5.45846	8.13904	8.2776	2.1611	4.30119	6.86029
ENSGALG00000003099	6.27201	4.96195	3.61558	2.05561	2.93523	2.49282	4.8084	6.25323	12.4632	15.0022	9.91339	2.82963
ENSGALG00000003101	22.2206	22.5335	24.8138	22.4862	24.2966	25.2188	20.7236	23.5056	20.3821	22.5519	24.2371	25.767
ENSGALG00000003103	0.51333	0.680729	0.563839	0.425777	0.501076	0.360234	0.927915	1.22204	1.52952	3.36762	2.36179	0.336409
ENSGALG00000003105	0	0.0409737	0.0443804	0.0414928	0	0	0.712114	0.296717	0.365184	0.469896	0.231738	0.0458973
ENSGALG00000003106	5.30763	17.0727	26.4387	35.689	27.5586	35.4235	13.1876	22.1308	13.8806	11.3143	15.65	36.1748
ENSGALG00000003107	21.6098	23.0554	27.1667	31.5538	32.6494	35.7909	21.9855	35.6884	26.2668	32.687	41.8899	35.99
ENSGALG00000003108	6.7802	9.68426	10.5227	10.8793	10.4783	9.52677	7.14852	9.66927	7.69912	8.35062	10.441	8.75056
ENSGALG00000003109	21.6048	19.4807	23.8488	21.2471	20.0207	25.3867	18.1456	26.0806	17.821	23.5717	22.8601	21.8216
ENSGALG00000003110	0	0	0	0.0772905	0	0	0.0884325	0.0789584	0	0.19451	0.0616669	0.0854949
ENSGALG00000003111	11.141	18.6476	13.553	20.8522	19.4886	18.7742	17.7001	23.69	12.4901	17.0279	14.6249	23.8481
ENSGALG00000003113	16.0498	25.8498	34.5002	33.5606	27.942	41.7871	20.9059	23.3518	18.5193	19.9886	20.4395	26.4811
[truncated: 15,113 more rows]
