# Supplementary material for: Dynamic Changes in the Splenic Transcriptome of Chickens during the Early Infection and Progress of Marek’s Disease
Source: Sci Rep. 2017 Sep 14;7:11648. doi: 10.1038/s41598-017-11304-y (PMC5599560; doi:10.1038/s41598-017-11304-y)
Supplement: Supplementary file 4 — Dataset 3 [file 41598_2017_11304_MOESM4_ESM.xls]

## Sheet: 3dpi
Title: Dynamic Changes in the Splenic Transcriptome of Chickens during the Early Infection and Progress of Marek’s Disease Authors: Lu Dang1,2,#, Man Teng2,#, Hua-Wei Li1,2, Hui-Zhen Li2,3, Sheng-Ming Ma2,4, Pu Zhao2, Xiu-Jie Li2, Rui-Guang Deng2, Gai-Ping Zhang1,3,5,*, Jun Luo2,4,* Affiliation: 1 College of Veterinary Medicine, Northwest A&F University, Yangling 712100, People’s Republic of Chin…
Table S3. Summary and annotation of all differently expressed genes at 3, 7, 14, 21, 30 and 60 dpi.
gene	CH-3dpi_normalize	CH-3d_normalize	foldChange	log2FoldChange	pval	padj	up/down	significant	Position	Symbol	Gene_id(wiki)	Description
ENSGALG00000000003	1.2989	3.59279	0.361528	-1.46782	0.000803502	0.00108522	down	yes	chr1:19947199-19967662:+	PANX2	426934	pannexin 2 [Source:HGNC Symbol;Acc:HGNC:8600]
ENSGALG00000000081	62.8882	3.31643	18.9626	4.24509	1.2748e-138	4.27054e-137	up	yes	chr16:191143-194187:-	IL4I1	417039	L-amino-acid oxidase precursor [Source:RefSeq peptide;Acc:NP_001092821]
ENSGALG00000000151	3.78845	8.75168	0.432882	-1.20795	6.6959e-06	1.25993e-05	down	yes	chrZ:45146955-45309166:-	ADAMTS19	415600	ADAM metallopeptidase with thrombospondin type 1 motif, 19 [Source:HGNC Symbol;Acc:HGNC:17111]
ENSGALG00000000154	21.6483	8.38319	2.58234	1.36868	5.9796e-15	2.49134e-14	up	yes	chr26:1012134-1019461:+	DENND2D	421153	DENN/MADD domain containing 2D [Source:HGNC Symbol;Acc:HGNC:26192]
ENSGALG00000000181	198.623	52.3258	3.79588	1.92444	3.38418e-200	1.75115e-198	up	yes	chr16:64031-67067:-	TAP2	427728	antigen peptide transporter 2 [Source:RefSeq peptide;Acc:NP_001092827]
ENSGALG00000000184	0.865931	2.57944	0.335705	-1.57474	0.0027826	0.00334084	down	yes	chrZ:45459381-45499133:-	SLC27A6	769933	solute carrier family 27 (fatty acid transporter), member 6 [Source:HGNC Symbol;Acc:HGNC:11000]
ENSGALG00000000270	11.9065	24.2283	0.491431	-1.02494	5.29914e-11	1.68556e-10	down	yes	chr27:4342652-4348356:+	THRA	396251	thyroid hormone receptor alpha [Source:RefSeq peptide;Acc:NP_990644]
ENSGALG00000000327	38.3174	79.7785	0.480298	-1.058	2.37137e-34	2.02702e-33	down	yes	chr28:271548-395862:+	FBN3	395079	fibrillin 3 [Source:HGNC Symbol;Acc:HGNC:18794]
ENSGALG00000000353	0.324724	1.56609	0.207347	-2.26988	0.00290223	0.00346514	down	yes	chr18:93473-103132:+	DHRS7C	417304	dehydrogenase/reductase SDR family member 7C [Source:RefSeq peptide;Acc:NP_001264924]
ENSGALG00000000394	3.24724	7.6462	0.424687	-1.23553	1.82993e-05	3.23136e-05	down	yes	chr26:1296239-1303356:+	SLC6A17	419805	solute carrier family 6 (neutral amino acid transporter), member 17 [Source:HGNC Symbol;Acc:HGNC:31399]
ENSGALG00000000395	7.46865	22.6622	0.329564	-1.60137	2.87544e-19	1.46052e-18	down	yes	chrJH375176.1:39811-47987:+	BTF3	430910	basic transcription factor 3 [Source:HGNC Symbol;Acc:HGNC:1125]
ENSGALG00000000420	1.40714	3.59279	0.391655	-1.35234	0.00163091	0.00206734	down	yes	chr21:6037-7743:-	KLHDC7A	--	kelch domain containing 7A [Source:HGNC Symbol;Acc:HGNC:26791]
ENSGALG00000000426	3.89669	8.19894	0.475267	-1.07319	7.37537e-05	0.000119096	down	yes	chr21:12256-26547:-	IGSF21	419359	immunoglobin superfamily, member 21 [Source:HGNC Symbol;Acc:HGNC:28246]
ENSGALG00000000438	107.917	45.7851	2.35702	1.23697	2.09854e-58	2.93768e-57	up	yes	chrZ:27628371-27647133:-	ERMP1	426644	endoplasmic reticulum metallopeptidase 1 [Source:HGNC Symbol;Acc:HGNC:23703]
ENSGALG00000000447	57.1514	22.2016	2.5742	1.36412	1.14005e-36	1.03722e-35	up	yes	chr26:1435026-1436588:-	cKv1.1	404303	potassium voltage-gated channel subfamily A member 3 [Source:RefSeq peptide;Acc:NP_001025549]
ENSGALG00000000466	30.5241	15.2003	2.00812	1.00585	4.09248e-13	1.51262e-12	up	yes	chr23:5090137-5095478:-	LCK	396460	LCK proto-oncogene, Src family tyrosine kinase [Source:HGNC Symbol;Acc:HGNC:6524]
ENSGALG00000000476	5.19558	13.2657	0.391655	-1.35234	1.4175e-09	3.96862e-09	down	yes	chr22:3455032-3456588:-	LRRTM4	419539	leucine rich repeat transmembrane neuronal 4 [Source:HGNC Symbol;Acc:HGNC:19411]
ENSGALG00000000504	35.3949	5.89587	6.00334	2.58577	1.24443e-52	1.59206e-51	up	yes	chr26:1482961-1487317:-	ETV7	--	ets variant 7 [Source:HGNC Symbol;Acc:HGNC:18160]
ENSGALG00000000507	5.08734	2.11883	2.40102	1.26365	0.00037495	0.000541492	up	yes	chr11:18185944-18190546:+	CPNE7	415851	copine VII [Source:HGNC Symbol;Acc:HGNC:2320]
ENSGALG00000000516	20.8906	4.69827	4.44644	2.15265	6.53996e-26	4.30706e-25	up	yes	chr11:18225502-18257747:-	FANCA	415854	Fanconi anemia, complementation group A [Source:RefSeq peptide;Acc:NP_001127831]
ENSGALG00000000519	2.59779	0.736983	3.5249	1.81758	0.000895334	0.00119808	up	yes	chr23:203721-213621:+	UBXN11	419546	UBX domain protein 11 [Source:HGNC Symbol;Acc:HGNC:30600]
ENSGALG00000000521	9.30875	0.552738	16.8412	4.07392	1.54057e-21	8.60146e-21	up	yes	chr11:18260413-18267088:+	SPIRE2	415855	spire-type actin nucleation factor 2 [Source:HGNC Symbol;Acc:HGNC:30623]
ENSGALG00000000534	38.9669	13.6342	2.85803	1.51502	1.31179e-29	9.84769e-29	up	yes	chrJH375214.1:1205-3576:+	il-1beta	395196	Gallus gallus interleukin 1, beta (IL1B), mRNA. [Source:RefSeq mRNA;Acc:NM_204524]
ENSGALG00000000557	0.974172	0.184246	5.28735	2.40254	0.0151225	0.0150742	up	yes	chr26:1658325-1665181:-	ETNK2	426690	ethanolamine kinase 2 [Source:HGNC Symbol;Acc:HGNC:25575]
ENSGALG00000000558	3.139	0.276369	11.358	3.50564	1.47154e-07	3.41814e-07	up	yes	chr28:701484-724473:-	SLC1A6	420057	solute carrier family 1 (high affinity aspartate/glutamate transporter), member 6 [Source:HGNC Symbol;Acc:HGNC:10944]
ENSGALG00000000568	1.73186	3.59279	0.482037	-1.05278	0.00979004	0.0102712	down	yes	chr26:397071-465917:+	LGR6	421173	leucine-rich repeat containing G protein-coupled receptor 6 [Source:HGNC Symbol;Acc:HGNC:19719]
ENSGALG00000000589	45.7861	21.9253	2.08828	1.06232	1.54622e-20	8.31268e-20	up	yes	chr28:803320-808851:-	BTN1A1	420061	butyrophilin subfamily 1 member A1 precursor [Source:RefSeq peptide;Acc:NP_001029989]
ENSGALG00000000616	1.73186	0.644861	2.68564	1.42526	0.0228325	0.021689	up	yes	chr26:309759-314195:+	ELF3	421177	E74-like factor 3 (ets domain transcription factor, epithelial-specific ) [Source:HGNC Symbol;Acc:HGNC:3318]
ENSGALG00000000620	8.65931	2.0267	4.2726	2.09512	2.70188e-11	8.77235e-11	up	yes	chr23:590534-593799:-	FABP3	419557	fatty acid-binding protein, heart [Source:RefSeq peptide;Acc:NP_001026060]
ENSGALG00000000667	4.11317	9.21229	0.446487	-1.16331	7.32839e-06	1.3696e-05	down	yes	chr23:950279-955659:+	EDN2	419559	endothelin-2 precursor [Source:RefSeq peptide;Acc:NP_001185584]
ENSGALG00000000695	4.32965	10.2256	0.423411	-1.23987	6.74212e-07	1.4558e-06	down	yes	chr26:2119309-2132518:+	MFSD4	419831	major facilitator superfamily domain containing 4 [Source:HGNC Symbol;Acc:HGNC:25433]
ENSGALG00000000721	129.565	64.5782	2.00633	1.00456	2.21096e-50	2.71473e-49	up	yes	chr26:2226495-2244464:-	SLC41A1	419837	solute carrier family 41 (magnesium transporter), member 1 [Source:HGNC Symbol;Acc:HGNC:19429]
ENSGALG00000000731	58.9915	15.8451	3.723	1.89647	1.14293e-59	1.64362e-58	up	yes	chr23:1450083-1454195:+	THEMIS2	--	thymocyte selection associated family member 2 [Source:HGNC Symbol;Acc:HGNC:16839]
ENSGALG00000000742	99.7985	45.3245	2.20187	1.13873	1.06969e-47	1.23987e-46	up	yes	chr26:224386-227839:-	PIM1	100858838	Pim-1 proto-oncogene, serine/threonine kinase [Source:HGNC Symbol;Acc:HGNC:8986]
ENSGALG00000000769	17.8598	4.97464	3.59017	1.84405	1.42415e-18	7.03633e-18	up	yes	chr26:2290367-2292369:-	RAB7B	771782	RAB7B, member RAS oncogene family [Source:HGNC Symbol;Acc:HGNC:30513]
ENSGALG00000000818	2.59779	0.829106	3.13324	1.64766	0.00192896	0.0024031	up	yes	chr1:192794857-192798682:+	LRRC32	428121	leucine rich repeat containing 32 [Source:HGNC Symbol;Acc:HGNC:4161]
ENSGALG00000000820	0.865931	4.05341	0.21363	-2.22681	2.18877e-06	4.44617e-06	down	yes	chr23:1640719-1641855:+	HTR1D	769107	5-hydroxytryptamine (serotonin) receptor 1D, G protein-coupled [Source:HGNC Symbol;Acc:HGNC:5289]
ENSGALG00000000845	43.08	20.8198	2.06919	1.04906	4.70005e-19	2.3645e-18	up	yes	chr1:193244624-193325864:-	UVRAG	419091	UV radiation resistance-associated gene protein [Source:RefSeq peptide;Acc:NP_001026010]
ENSGALG00000000852	43.513	11.976	3.63336	1.8613	2.04333e-43	2.18085e-42	up	yes	chr13:418871-424514:-	TMEM173	768990	transmembrane protein 173 [Source:HGNC Symbol;Acc:HGNC:27962]
ENSGALG00000000863	2.81427	7.55408	0.37255	-1.42449	2.01446e-06	4.10936e-06	down	yes	chr26:2458766-2464757:+	DYRK3	419846	dual-specificity tyrosine-(Y)-phosphorylation regulated kinase 3 [Source:HGNC Symbol;Acc:HGNC:3094]
ENSGALG00000000871	9.41699	1.28972	7.30157	2.86821	8.91768e-17	4.10501e-16	up	yes	chr1:193347495-193349021:+	MADPRT	428123	erythroblast NAD(P)(+)--arginine ADP-ribosyltransferase precursor [Source:RefSeq peptide;Acc:NP_001028818]
ENSGALG00000000884	12.3395	41.2711	0.298987	-1.74185	8.05138e-38	7.50185e-37	down	yes	chr13:496480-503150:+	CXXC5	416138	CXXC finger protein 5 [Source:HGNC Symbol;Acc:HGNC:26943]
ENSGALG00000000897	43.2965	93.0442	0.465333	-1.10366	1.75164e-42	1.83241e-41	down	yes	chr26:89352-93029:+	LHFPL5	378916	Tetraspan membrane protein of hair cell stereocilia homolog [Source:UniProtKB/Swiss-Prot;Acc:Q7ZZL8]
ENSGALG00000000909	0.0541207	0.829106	0.0652759	-3.93731	0.00487386	0.00555481	down	yes	chr27:1310310-1314872:-	GFAP	419969	glial fibrillary acidic protein [Source:HGNC Symbol;Acc:HGNC:4235]
ENSGALG00000000917	0.865931	2.11883	0.408684	-1.29094	0.0195883	0.0189458	down	yes	chr13:687901-839733:-	NRG2	427606	neuregulin 2 [Source:HGNC Symbol;Acc:HGNC:7998]
ENSGALG00000000919	14.6126	5.71162	2.55839	1.35524	1.96862e-10	5.98274e-10	up	yes	chr26:2520032-2531914:-	PIGR	419848	polymeric immunoglobulin receptor precursor [Source:RefSeq peptide;Acc:NP_001038109]
ENSGALG00000000951	26.3026	2.48732	10.5747	3.40254	4.42206e-51	5.46437e-50	up	yes	chr19:363714-378001:-	CCL4	395551	C-C motif chemokine 4 homolog [Source:UniProtKB/Swiss-Prot;Acc:Q90826]
ENSGALG00000000956	12.8807	0.736983	17.4776	4.12744	2.1817e-29	1.62519e-28	up	yes	chr19:352190-372634:+	CCL4	395468	chemokine-like ligand 1 precursor [Source:RefSeq peptide;Acc:NP_001039296]
ENSGALG00000001040	0.432965	1.1976	0.361528	-1.46782	0.0529857	0.0444009	down	yes	chr21:994531-1027576:+	MEGF6	--	multiple EGF-like-domains 6 [Source:HGNC Symbol;Acc:HGNC:3232]
ENSGALG00000001062	3.89669	8.10682	0.480668	-1.05689	9.91686e-05	0.000157158	down	yes	chr20:469735-487112:+	GGT7	419121	gamma-glutamyltransferase 7 [Source:HGNC Symbol;Acc:HGNC:4259]
ENSGALG00000001080	23.5966	54.1683	0.435617	-1.19887	8.32201e-29	6.06665e-28	down	yes	chr17:9429011-9444852:-	NR5A1	395960	steroidogenic factor 1 [Source:RefSeq peptide;Acc:NP_990408]
ENSGALG00000001091	59.8575	19.0694	3.13892	1.65027	3.18803e-50	3.89792e-49	up	yes	chr26:2547059-2552305:-	C1orf116	--	chromosome 1 open reading frame 116 [Source:HGNC Symbol;Acc:HGNC:28667]
ENSGALG00000001109	1.2989	3.96129	0.327897	-1.60868	0.000167221	0.000257063	down	yes	chr27:1056370-1079949:+	GTSF1	771059	gametocyte specific factor 1 [Source:HGNC Symbol;Acc:HGNC:26565]
ENSGALG00000001115	1.40714	0.460615	3.05491	1.61113	0.0247156	0.023253	up	yes	chr21:1387460-1411822:+	MMEL1	770671	membrane metallo-endopeptidase-like 1 [Source:HGNC Symbol;Acc:HGNC:14668]
ENSGALG00000001129	0.432965	1.28972	0.335705	-1.57474	0.0344466	0.0307935	down	yes	chr24:451348-687741:-	KIRREL3	419719	kin of IRRE like 3 (Drosophila) [Source:HGNC Symbol;Acc:HGNC:23204]
ENSGALG00000001171	0.757689	4.05341	0.186926	-2.41946	6.49459e-07	1.40392e-06	down	yes	chr28:2496338-2502634:-	SEMA6B	--	sema domain, transmembrane domain (TM), and cytoplasmic domain, (semaphorin) 6B [Source:HGNC Symbol;Acc:HGNC:10739]
ENSGALG00000001177	1.2989	3.40855	0.38107	-1.39187	0.00170912	0.0021547	down	yes	chr26:2670687-2678872:-	CD34	419856	CD34 molecule [Source:HGNC Symbol;Acc:HGNC:1662]
ENSGALG00000001181	4.65438	2.21095	2.10515	1.07392	0.00280633	0.0033659	up	yes	chr24:1073171-1109460:+	KCNJ5	395925	potassium channel, inwardly rectifying subfamily J, member 5 [Source:HGNC Symbol;Acc:HGNC:6266]
ENSGALG00000001189	69.3827	29.0187	2.39096	1.25759	3.88145e-39	3.73668e-38	up	yes	chr19:2637327-2644145:-	NCF1	417485	neutrophil cytosolic factor 1 [Source:RefSeq peptide;Acc:NP_001025880]
ENSGALG00000001191	0.649448	6.26436	0.103673	-3.26988	5.40889e-13	1.97648e-12	down	yes	chr27:3315353-3321406:+	GGMOXr1	395533	homeobox protein MOX-1 [Source:RefSeq peptide;Acc:NP_990096]
ENSGALG00000001192	14.0714	33.2564	0.423118	-1.24087	3.06924e-19	1.55759e-18	down	yes	chr24:1142722-1251731:-	ARHGAP32	419724	Rho GTPase activating protein 32 [Source:HGNC Symbol;Acc:HGNC:17399]
ENSGALG00000001231	173.511	52.7864	3.28703	1.71679	4.37456e-150	1.64627e-148	up	yes	chr20:597387-623826:-	SAMHD1	419125	SAM domain and HD domain-containing protein 1 [Source:RefSeq peptide;Acc:NP_001026016]
ENSGALG00000001234	26.4109	82.7264	0.319256	-1.64722	1.53295e-68	2.5239e-67	down	yes	chr11:620994-627089:+	CETP	415645	cholesteryl ester transfer protein precursor [Source:RefSeq peptide;Acc:NP_001029986]
ENSGALG00000001256	45.8943	17.964	2.5548	1.35321	1.95037e-29	1.45474e-28	up	yes	chr11:630963-662588:+	NLRC5	100857413	NLR family, CARD domain containing 5 [Source:HGNC Symbol;Acc:HGNC:29933]
ENSGALG00000001261	1.73186	0.552738	3.13324	1.64766	0.011344	0.0117148	up	yes	chr18:2155417-2176329:+	CFAP52	417322	cilia and flagella associated protein 52 [Source:HGNC Symbol;Acc:HGNC:16053]
ENSGALG00000001299	1.94834	0.00249288	781.564	5.40254	4.35196e-06	8.4325e-06	up	yes	chr27:3468107-3475761:+	GIP	419989	gastric inhibitory polypeptide precursor [Source:RefSeq peptide;Acc:NP_001073573]
ENSGALG00000001304	25.6532	5.71162	4.4914	2.16717	1.08404e-31	8.71362e-31	up	yes	chr21:1907154-1910578:+	TMEM52	--	transmembrane protein 52 [Source:HGNC Symbol;Acc:HGNC:27916]
ENSGALG00000001319	2.38131	5.25101	0.453496	-1.14084	0.00085963	0.00115296	down	yes	chr26:3048040-3056197:+	CAMK1G	419859	calcium/calmodulin-dependent protein kinase IG [Source:HGNC Symbol;Acc:HGNC:14585]
ENSGALG00000001389	4.43789	9.30442	0.476966	-1.06804	2.59802e-05	4.49858e-05	down	yes	chr17:8625210-8659378:-	TTLL11	--	tubulin tyrosine ligase-like family member 11 [Source:HGNC Symbol;Acc:HGNC:18113]
ENSGALG00000001407	2.92252	10.3178	0.283251	-1.81985	3.46842e-11	1.11859e-10	down	yes	chr24:1673353-1682880:+	ADAMTS15	419733	ADAM metallopeptidase with thrombospondin type 1 motif, 15 [Source:HGNC Symbol;Acc:HGNC:16305]
ENSGALG00000001409	5.62855	12.5287	0.449252	-1.1544	2.02427e-07	4.637e-07	down	yes	chr13:7490791-7500444:+	IL12B	404671	interleukin-12 subunit beta precursor [Source:RefSeq peptide;Acc:NP_998736]
ENSGALG00000001412	96.1183	43.2057	2.22467	1.15359	6.22266e-47	7.02986e-46	up	yes	chr10:2032641-2055582:+	SEMA7A	415298	semaphorin 7A, GPI membrane anchor (John Milton Hagen blood group) precursor [Source:RefSeq peptide;Acc:NP_001186678]
ENSGALG00000001414	3.6802	1.10548	3.32907	1.73512	0.000129012	0.000201477	up	yes	chr28:1851800-1862161:-	MUC16	101751598	mucin 16, cell surface associated [Source:HGNC Symbol;Acc:HGNC:15582]
ENSGALG00000001426	43.513	17.7797	2.44734	1.29121	3.70909e-26	2.46513e-25	up	yes	chr23:2703201-2708797:-	MECR	419601	mitochondrial trans-2-enoyl-CoA reductase [Source:HGNC Symbol;Acc:HGNC:19691]
ENSGALG00000001442	0.649448	1.56609	0.414694	-1.26988	0.0475686	0.0406371	down	yes	chr24:2112894-2363683:-	OPCML	--	opioid binding protein/cell adhesion molecule-like [Source:HGNC Symbol;Acc:HGNC:8143]
ENSGALG00000001449	1.19065	0.276369	4.30821	2.10709	0.0131646	0.0133616	up	yes	chr10:2089888-2097471:+	STRA6	415301	stimulated by retinoic acid 6 [Source:HGNC Symbol;Acc:HGNC:30650]
ENSGALG00000001450	0.541207	0.00249288	217.101	3.55455	0.028218	0.0260865	up	yes	chr24:2427011-2464846:-	IGSF9B	428237	immunoglobulin superfamily, member 9B [Source:HGNC Symbol;Acc:HGNC:32326]
ENSGALG00000001453	8.87579	21.1883	0.418901	-1.25532	5.1226e-13	1.88017e-12	down	yes	chr23:3153762-3156554:-	FAM110D	419603	family with sequence similarity 110, member D [Source:HGNC Symbol;Acc:HGNC:25860]
ENSGALG00000001462	6.71096	3.2243	2.08137	1.05753	0.000394944	0.000567821	up	yes	chr26:3165677-3167760:-	ADORA3	373956	adenosine receptor A3 [Source:RefSeq peptide;Acc:NP_989482]
ENSGALG00000001470	87.459	21.004	4.16391	2.05794	2.7842e-97	6.32773e-96	up	yes	chr10:2115125-2118216:+	STOML1	415303	stomatin (EPB72)-like 1 [Source:HGNC Symbol;Acc:HGNC:14560]
ENSGALG00000001480	3.46372	11.6996	0.296054	-1.75607	5.84867e-12	1.99975e-11	down	yes	chr26:3209334-3210471:-	FAM212B	419868	family with sequence similarity 212, member B [Source:HGNC Symbol;Acc:HGNC:28045]
ENSGALG00000001486	67.7591	31.5982	2.1444	1.10057	2.87224e-31	2.26476e-30	up	yes	chr28:1808517-1817532:+	ZAP70	420086	zeta-chain (TCR) associated protein kinase 70kDa [Source:HGNC Symbol;Acc:HGNC:12858]
ENSGALG00000001519	5.30382	1.1976	4.42872	2.14689	1.19061e-07	2.79018e-07	up	yes	chr9:623855-631560:+	NEU2	768823	sialidase 2 (cytosolic sialidase) [Source:HGNC Symbol;Acc:HGNC:7759]
ENSGALG00000001525	334.249	127.867	2.61405	1.38628	1.40355e-210	7.8973e-209	up	yes	chr27:3495909-3506537:+	CALCOCO2	419993	calcium binding and coiled-coil domain 2 [Source:HGNC Symbol;Acc:HGNC:29912]
ENSGALG00000001531	4.11317	11.8839	0.346114	-1.53068	3.22113e-10	9.6177e-10	down	yes	chr18:3317544-3324433:-	FN3K	417335	fructosamine 3 kinase [Source:HGNC Symbol;Acc:HGNC:24822]
ENSGALG00000001558	292.143	27.5448	10.6061	3.40683	0	0	up	yes	chr26:3486369-3492328:+	MOV10	419872	putative helicase MOV-10 [Source:RefSeq peptide;Acc:NP_001012861]
ENSGALG00000001561	40.1575	80.5154	0.498756	-1.0036	6.47733e-32	5.27977e-31	down	yes	chr21:2251268-2266024:+	MXRA8	395347	Matrix-remodeling-associated protein 8 [Source:UniProtKB/Swiss-Prot;Acc:Q90WI4]
ENSGALG00000001567	58.5586	118.931	0.492375	-1.02217	1.08888e-47	1.2596e-46	down	yes	chr12:637258-663481:-	NT5DC2	415895	5'-nucleotidase domain containing 2 [Source:HGNC Symbol;Acc:HGNC:25717]
ENSGALG00000001583	25.7614	11.7917	2.1847	1.12744	2.62473e-13	9.84565e-13	up	yes	chr17:8298125-8307502:-	TRAF1	--	TNF receptor-associated factor 1 [Source:HGNC Symbol;Acc:HGNC:12031]
ENSGALG00000001605	32.7971	14.6475	2.23909	1.16291	2.71615e-17	1.27564e-16	up	yes	chr26:3499167-3506175:-	PPM1J	419873	protein phosphatase, Mg2+/Mn2+ dependent, 1J [Source:HGNC Symbol;Acc:HGNC:20785]
ENSGALG00000001626	3.46372	10.6863	0.324129	-1.62536	4.71556e-10	1.38937e-09	down	yes	chr18:3633808-3634956:-	UTS2R	427800	urotensin 2 receptor [Source:HGNC Symbol;Acc:HGNC:4468]
ENSGALG00000001633	1.08241	2.3952	0.45191	-1.14589	0.0238877	0.0225656	down	yes	chr22:1610464-1614054:-	DUSP26	426921	dual specificity phosphatase 26 (putative) [Source:HGNC Symbol;Acc:HGNC:28161]
ENSGALG00000001636	91.7886	45.0481	2.03757	1.02685	1.80118e-37	1.66486e-36	up	yes	chr11:907974-941791:+	EDC4	415656	enhancer of mRNA decapping 4 [Source:HGNC Symbol;Acc:HGNC:17157]
ENSGALG00000001645	0.649448	0.0921229	7.0498	2.81758	0.0303984	0.0276253	up	yes	chr17:8212310-8238531:-	Segment	395248	Potassium channel subfamily T member 1 [Source:UniProtKB/Swiss-Prot;Acc:Q8QFV0]
ENSGALG00000001740	21.6483	83.0028	0.260814	-1.93891	1.22285e-85	2.46932e-84	down	yes	chr18:4139174-4184210:-	MGAT5B	427801	mannosyl (alpha-1,6-)-glycoprotein beta-1,6-N-acetyl-glucosaminyltransferase, isozyme B [Source:HGNC Symbol;Acc:HGNC:24140]
ENSGALG00000001745	97.8502	21.6489	4.51987	2.17628	1.956e-116	5.42387e-115	up	yes	chrZ:2160139-2176167:+	PSTPIP2	770399	proline-serine-threonine phosphatase interacting protein 2 [Source:HGNC Symbol;Acc:HGNC:9581]
ENSGALG00000001756	24.2461	55.9186	0.433595	-1.20558	6.2302e-30	4.74467e-29	down	yes	chrJH375236.1:73186-100218:+	ATP5A1W	431564	ATP synthase subunit alpha [Source:UniProtKB/TrEMBL;Acc:F1NGA2]
ENSGALG00000001759	55.3113	20.3592	2.71678	1.4419	1.66158e-38	1.57605e-37	up	yes	chr11:995632-1005522:+	ELMO3	100857533	engulfment and cell motility protein 3 [Source:RefSeq peptide;Acc:NP_001243730]
ENSGALG00000001768	19.9164	40.5341	0.491349	-1.02518	2.07297e-17	9.75146e-17	down	yes	chr13:4187413-4738485:-	TENM2	373854	teneurin-2 isoform 1 [Source:RefSeq peptide;Acc:NP_989428]
ENSGALG00000001795	4.43789	15.2003	0.291961	-1.77615	2.61657e-15	1.11338e-14	down	yes	chr22:1397665-1418597:+	GFRA2	395993	GDNF family receptor alpha-2 precursor [Source:RefSeq peptide;Acc:NP_990432]
ENSGALG00000001812	2.27307	4.60615	0.493486	-1.01892	0.00440735	0.00506465	down	yes	chr28:1463358-1478145:-	ATCAY	420094	ataxia, cerebellar, Cayman type [Source:HGNC Symbol;Acc:HGNC:779]
ENSGALG00000001835	2.16483	0.00249288	868.405	5.55455	1.24002e-06	2.59628e-06	up	yes	chr21:2451594-2462267:-	SCNN1D	428184	sodium channel, non voltage gated 1 delta subunit [Source:HGNC Symbol;Acc:HGNC:10601]
ENSGALG00000001849	3.57196	1.56609	2.28082	1.18955	0.00448174	0.00514026	up	yes	chr12:2494176-2539876:-	BSN	430723	bassoon presynaptic cytomatrix protein [Source:HGNC Symbol;Acc:HGNC:1117]
ENSGALG00000001875	6.278	2.57944	2.43386	1.28325	6.35588e-05	0.000103645	up	yes	chr21:2547202-2552218:+	TNFRSF4	101751037	tumor necrosis factor receptor superfamily, member 4 [Source:HGNC Symbol;Acc:HGNC:11918]
ENSGALG00000001879	15.5868	36.6649	0.425113	-1.23408	6.98271e-21	3.79625e-20	down	yes	chr6:1135083-1444647:-	GRID1	428934	glutamate receptor, ionotropic, delta 1 [Source:HGNC Symbol;Acc:HGNC:4575]
ENSGALG00000001882	77.7173	31.1376	2.49593	1.31958	7.03261e-47	7.92942e-46	up	yes	chr21:2560351-2566659:+	TNFRSF18	419424	tumor necrosis factor receptor superfamily member 18 precursor [Source:RefSeq peptide;Acc:NP_001026045]
ENSGALG00000001883	2.38131	0.0921229	25.8493	4.69205	6.07998e-07	1.31872e-06	up	yes	chr18:4283804-4289327:+	ST6GALNAC2	396159	alpha-N-acetylgalactosaminide alpha-2,6-sialyltransferase 2 [Source:RefSeq peptide;Acc:NP_990564]
ENSGALG00000001959	1.19065	2.57944	0.461594	-1.1153	0.0218046	0.0208597	down	yes	chr8:1233367-1239025:-	HENMT1	429055	HEN1 methyltransferase homolog 1 (Arabidopsis) [Source:HGNC Symbol;Acc:HGNC:26400]
ENSGALG00000001968	0.0541207	0.460615	0.117497	-3.08931	0.0565143	0.0468766	down	yes	chr26:3751477-3778467:-	SYT6	428270	synaptotagmin VI [Source:HGNC Symbol;Acc:HGNC:18638]
ENSGALG00000001979	0.216483	0.921229	0.234993	-2.08931	0.0300766	0.027489	down	yes	chr11:1189504-1194020:+	FBLN7	--	fibulin 7 [Source:HGNC Symbol;Acc:HGNC:26740]
ENSGALG00000001983	0.108241	1.10548	0.0979138	-3.35234	0.00219067	0.0026904	down	yes	chr8:1252809-1263823:-	FNDC7	424339	fibronectin type III domain containing 7 [Source:HGNC Symbol;Acc:HGNC:26668]
ENSGALG00000002028	1.8401	4.51402	0.407641	-1.29463	0.000639082	0.000881432	down	yes	chr14:14687364-14697992:+	GPRC5B	101747453	G protein-coupled receptor, class C, group 5, member B [Source:HGNC Symbol;Acc:HGNC:13308]
ENSGALG00000002055	19.6999	43.0214	0.45791	-1.12687	3.52558e-21	1.94409e-20	down	yes	chr21:2803581-2805434:+	hairy1	395128	transcription factor HES-1 isoform 2 [Source:RefSeq peptide;Acc:NP_989803]
ENSGALG00000002086	3.35548	1.28972	2.60171	1.37946	0.00199491	0.00247833	up	yes	chr19:4385474-4387392:-	RASL10B	771592	RAS-like, family 10, member B [Source:HGNC Symbol;Acc:HGNC:30295]
ENSGALG00000002112	65.486	12.3445	5.30488	2.40732	1.7558e-88	3.74105e-87	up	yes	chr23:3965824-3970617:+	CSF3R	419620	granulocyte colony-stimulating factor receptor [Source:RefSeq peptide;Acc:NP_001026069]
ENSGALG00000002118	137.142	39.2444	3.49456	1.80511	1.6994e-127	5.26673e-126	up	yes	chr13:3153571-3162255:+	CO6	395301	calcium-activated potassium channel subunit beta-1 [Source:RefSeq peptide;Acc:NP_989933]
ENSGALG00000002132	1.2989	0.184246	7.0498	2.81758	0.00220176	0.0026983	up	yes	chr13:2890226-2905434:-	KCNIP1	416173	Kv channel interacting protein 1 [Source:HGNC Symbol;Acc:HGNC:15521]
ENSGALG00000002152	1.62362	0.368492	4.40612	2.13951	0.00346386	0.00406452	up	yes	chr13:2855998-2879559:-	GABRP	416174	gamma-aminobutyric acid (GABA) A receptor, pi [Source:HGNC Symbol;Acc:HGNC:4089]
ENSGALG00000002160	919.943	270.012	3.40704	1.76852	0	0	up	yes	chr10:827900-828534:+	B2M	414830	beta-2-microglobulin [Source:HGNC Symbol;Acc:HGNC:914]
ENSGALG00000002167	38.3174	8.47531	4.52106	2.17666	9.889e-47	1.11068e-45	up	yes	chr10:821410-827514:-	PATL2	--	protein associated with topoisomerase II homolog 2 (yeast) [Source:HGNC Symbol;Acc:HGNC:33630]
ENSGALG00000002207	7.03569	0.368492	19.0932	4.25499	4.94574e-17	2.3078e-16	up	yes	chr8:2100045-2111059:+	ATP6V1G3	424349	ATPase, H+ transporting, lysosomal 13kDa, V1 subunit G3 [Source:HGNC Symbol;Acc:HGNC:18265]
ENSGALG00000002242	8.22634	2.57944	3.18919	1.67319	2.4193e-08	6.08021e-08	up	yes	chr15:2342102-2458959:+	GALNT9	416796	polypeptide N-acetylgalactosaminyltransferase 9 [Source:HGNC Symbol;Acc:HGNC:4131]
ENSGALG00000002312	7.25217	1.56609	4.63075	2.21125	2.85534e-10	8.57411e-10	up	yes	chr19:4751718-4761990:-	TMEM132E	--	transmembrane protein 132E [Source:HGNC Symbol;Acc:HGNC:26991]
ENSGALG00000002329	61.914	4.88252	12.6808	3.66457	1.43158e-124	4.32117e-123	up	yes	chr19:4790687-4791888:+	CCL1	395552	chemokine (C-C motif) ligand 1 precursor [Source:RefSeq peptide;Acc:NP_990107]
ENSGALG00000002358	1.08241	0.368492	2.93742	1.55455	0.0549511	0.0458068	up	yes	chrZ:72766806-72775887:+	CDO1	427391	cysteine dioxygenase type 1 [Source:HGNC Symbol;Acc:HGNC:1795]
ENSGALG00000002383	17.7516	8.29106	2.14105	1.09832	2.79573e-09	7.6753e-09	up	yes	chrZ:8924962-8928092:-	CD72	427415	CD72 antigen [Source:RefSeq peptide;Acc:NP_001026617]
ENSGALG00000002390	0.974172	0.276369	3.5249	1.81758	0.0419519	0.03655	up	yes	chr21:3231041-3238017:+	CA6	428187	carbonic anhydrase VI [Source:HGNC Symbol;Acc:HGNC:1380]
ENSGALG00000002407	2.38131	0.552738	4.30821	2.10709	0.000454483	0.000646683	up	yes	chr11:1537250-1641091:+	HYDIN	--	HYDIN, axonemal central pair apparatus protein [Source:HGNC Symbol;Acc:HGNC:19368]
ENSGALG00000002421	72.0887	154.674	0.466068	-1.10139	3.28417e-69	5.51689e-68	down	yes	chr6:3872164-3880487:-	C10ORF58	423625	redox-regulatory protein FAM213A [Source:RefSeq peptide;Acc:NP_001180447]
ENSGALG00000002427	3.35548	6.90922	0.485653	-1.042	0.000382097	0.000551402	down	yes	chr18:4763901-4774954:-	SMIM5	770371	uncharacterized protein LOC770371 [Source:RefSeq peptide;Acc:NP_001156475]
ENSGALG00000002428	2.05659	0.184246	11.1622	3.48055	2.21169e-05	3.86426e-05	up	yes	chr14:15059196-15066978:-	ZP2	427006	zona pellucida sperm-binding protein 2 precursor [Source:RefSeq peptide;Acc:NP_001034187]
ENSGALG00000002432	1.40714	0.00249288	564.463	4.93306	0.000110239	0.000173563	up	yes	chr6:3896161-3899840:+	DYDC1	423627	DPY30 domain-containing protein 1 [Source:RefSeq peptide;Acc:NP_001186446]
ENSGALG00000002433	92.6546	248.64	0.372646	-1.42412	1.28852e-163	5.49084e-162	down	yes	chr7:331708-343582:+	SLC40A1	423984	solute carrier family 40 member 1 [Source:RefSeq peptide;Acc:NP_001012931]
ENSGALG00000002452	81.3975	182.127	0.446927	-1.16189	2.79738e-88	5.91682e-87	down	yes	chrZ:7053682-7068826:-	AQP3	426894	aquaporin 3 (Gill blood group) [Source:HGNC Symbol;Acc:HGNC:636]
ENSGALG00000002455	0.0541207	0.460615	0.117497	-3.08931	0.0565143	0.0468766	down	yes	chr13:2010626-2012530:+	LRRTM2	101747697	leucine rich repeat transmembrane neuronal 2 [Source:HGNC Symbol;Acc:HGNC:19409]
ENSGALG00000002461	57.5844	130.354	0.441754	-1.17868	3.80258e-65	5.95613e-64	down	yes	chr15:2711273-2726169:-	MMP17	416801	matrix metallopeptidase 17 (membrane-inserted) [Source:HGNC Symbol;Acc:HGNC:7163]
ENSGALG00000002479	2.92252	1.28972	2.26601	1.18015	0.0106303	0.0110507	up	yes	chr6:3915004-3932026:+	MAT1A	423628	S-adenosylmethionine synthase isoform type-1 [Source:RefSeq peptide;Acc:NP_001186448]
ENSGALG00000002496	30.4158	5.52738	5.50276	2.46015	4.28886e-43	4.54404e-42	up	yes	chr6:3953643-3956579:-	LL	423630	lung lectin precursor [Source:RefSeq peptide;Acc:NP_001034255]
ENSGALG00000002503	49.791	6.26436	7.9483	2.99065	6.67328e-85	1.31996e-83	up	yes	chr6:3961091-3967496:-	SP-A	395308	surfactant, pulmonary-associated protein A1 precursor [Source:RefSeq peptide;Acc:NP_989937]
ENSGALG00000002525	221.462	93.4127	2.37079	1.24537	4.06127e-119	1.15946e-117	up	yes	chr6:4196805-4240235:+	RASGEF1A	423631	Uncharacterized protein [Source:UniProtKB/TrEMBL;Acc:Q5ZLH6]
ENSGALG00000002535	3.57196	1.75034	2.04073	1.02909	0.0114701	0.0118261	up	yes	chr14:13096738-13106562:+	WDR90	416407	WD repeat domain 90 [Source:HGNC Symbol;Acc:HGNC:26960]
ENSGALG00000002540	11.4736	5.52738	2.07577	1.05365	3.85014e-06	7.52813e-06	up	yes	chr8:3555676-3558786:-	RGS2	378912	regulator of G-protein signaling 2 [Source:RefSeq peptide;Acc:NP_989726]
ENSGALG00000002549	121.771	32.98	3.69228	1.88451	3.76162e-120	1.07922e-118	up	yes	chr8:3600074-3604434:-	RGS1	424360	regulator of G-protein signaling 1 [Source:HGNC Symbol;Acc:HGNC:9991]
ENSGALG00000002553	18.6175	41.2711	0.451103	-1.14847	5.78526e-21	3.15709e-20	down	yes	chr13:1408177-1457586:+	PCDH1	416194	Gallus gallus protocadherin 1 (PCDH1), mRNA. [Source:RefSeq mRNA;Acc:NM_001045827]
ENSGALG00000002557	0.324724	1.01335	0.320445	-1.64185	0.0533758	0.0446632	down	yes	chr15:3051055-3169587:-	ADGRD1	416803	adhesion G protein-coupled receptor D1 [Source:HGNC Symbol;Acc:HGNC:19893]
ENSGALG00000002576	63.4294	23.8598	2.65842	1.41057	1.56846e-42	1.64375e-41	up	yes	chr19:4932422-4939398:-	CRYD2	417545	argininosuccinate lyase [Source:RefSeq peptide;Acc:NP_001025885]
ENSGALG00000002607	1.62362	0.0921229	17.6245	4.13951	6.35222e-05	0.000103614	up	yes	chrAADN03012949.1:105-1239:-	Y-LEC1	427743	Gallus gallus C-type lectin (Y-LEC1), mRNA. [Source:RefSeq mRNA;Acc:NM_001031473]
ENSGALG00000002618	1.8401	5.43525	0.33855	-1.56256	1.58191e-05	2.82349e-05	down	yes	chr19:5021626-5028387:+	KCTD7	417547	BTB/POZ domain-containing protein KCTD7 [Source:UniProtKB/Swiss-Prot;Acc:Q5ZJP7]
ENSGALG00000002637	0.541207	3.13218	0.172789	-2.53292	7.12153e-06	1.33395e-05	down	yes	chr21:3590985-3592942:+	RBP7	419447	retinol binding protein 7, cellular [Source:HGNC Symbol;Acc:HGNC:30316]
ENSGALG00000002704	39.0751	78.8572	0.495517	-1.01299	9.44113e-32	7.63121e-31	down	yes	chr13:7864573-7883261:-	AFAP1L1	427621	actin filament associated protein 1-like 1 [Source:HGNC Symbol;Acc:HGNC:26714]
ENSGALG00000002707	1.94834	4.4219	0.440612	-1.18242	0.00164878	0.00208679	down	yes	chr25:1235469-1238292:+	CHRNB2	395605	neuronal acetylcholine receptor subunit beta-2 precursor [Source:RefSeq peptide;Acc:NP_990144]
ENSGALG00000002712	77.5008	30.1242	2.57271	1.36329	4.6292e-49	5.52024e-48	up	yes	chrZ:1060883-1069738:-	LIPG	426846	lipase, endothelial [Source:HGNC Symbol;Acc:HGNC:6623]
ENSGALG00000002722	67.9755	27.0841	2.50979	1.32757	1.36367e-41	1.37684e-40	up	yes	chr12:2479299-2483435:+	MST1	396135	hepatocyte growth factor-like protein precursor [Source:RefSeq peptide;Acc:NP_990544]
ENSGALG00000002732	8.76755	23.1229	0.379172	-1.39907	2.37193e-16	1.07227e-15	down	yes	chr3:56878364-56949970:-	AKAP7	426926	A kinase (PRKA) anchor protein 7 [Source:HGNC Symbol;Acc:HGNC:377]
ENSGALG00000002740	0.974172	4.14553	0.234993	-2.08931	4.19826e-06	8.15104e-06	down	yes	chr27:5192609-5198967:-	MPP2	420006	membrane protein, palmitoylated 2 (MAGUK p55 subfamily member 2) [Source:HGNC Symbol;Acc:HGNC:7220]
ENSGALG00000002756	4.65438	10.0414	0.463519	-1.1093	6.60655e-06	1.24433e-05	down	yes	chr8:3868564-3869502:-	TMEM121	395216	Transmembrane protein 121 [Source:UniProtKB/Swiss-Prot;Acc:Q8QFN3]
ENSGALG00000002763	50.9817	108.429	0.470186	-1.0887	3.53178e-48	4.16022e-47	down	yes	chr7:2280810-2296210:+	FRZB	395545	secreted frizzled-related protein 3 precursor [Source:RefSeq peptide;Acc:NP_990103]
ENSGALG00000002786	49.4663	23.215	2.13079	1.09139	5.598e-23	3.2837e-22	up	yes	chr10:2645392-2690216:-	PSTPIP1	415349	proline-serine-threonine phosphatase interacting protein 1 [Source:HGNC Symbol;Acc:HGNC:9580]
ENSGALG00000002789	9.52524	23.6756	0.402323	-1.31357	2.61158e-15	1.11207e-14	down	yes	chr7:2460244-2525374:+	MAP2	424001	microtubule-associated protein 2 [Source:HGNC Symbol;Acc:HGNC:6839]
ENSGALG00000002832	192.561	51.9573	3.70614	1.88992	1.4956e-189	7.47214e-188	up	yes	chr27:5102844-5105307:+	IFI35	--	interferon-induced protein 35 [Source:HGNC Symbol;Acc:HGNC:5399]
ENSGALG00000002869	10.4994	4.32978	2.42493	1.27794	2.53357e-07	5.75812e-07	up	yes	chr3:56723839-56757736:-	ENPP3	426928	ectonucleotide pyrophosphatase/phosphodiesterase 3 [Source:HGNC Symbol;Acc:HGNC:3358]
ENSGALG00000002893	32.2559	85.1216	0.378939	-1.39996	7.55234e-56	1.01553e-54	down	yes	chr13:8561504-8571173:-	STC2	416208	stanniocalcin 2 [Source:HGNC Symbol;Acc:HGNC:11374]
ENSGALG00000002898	3.03076	7.73833	0.391655	-1.35234	3.77476e-06	7.4007e-06	down	yes	chrZ:767645-796574:-	ALPK2	426853	alpha-kinase 2 [Source:HGNC Symbol;Acc:HGNC:20565]
ENSGALG00000002907	1.8401	0.0921229	19.9744	4.32008	1.65893e-05	2.95106e-05	up	yes	chr7:2739204-2756780:-	MYL1	396470	Myosin light chain 1, skeletal muscle isoform [Source:UniProtKB/Swiss-Prot;Acc:P02604]
ENSGALG00000002974	5.41207	11.6996	0.462585	-1.11221	1.09289e-06	2.29986e-06	down	yes	chr9:9051426-9119137:-	SPHKAP	424789	A-kinase anchor protein SPHKAP [Source:RefSeq peptide;Acc:NP_001171003]
ENSGALG00000002982	49.358	17.4112	2.83484	1.50327	1.19419e-36	1.08478e-35	up	yes	chr17:6936944-6940561:-	SLC2A6	425954	solute carrier family 2 (facilitated glucose transporter), member 6 [Source:HGNC Symbol;Acc:HGNC:11011]
ENSGALG00000002992	3.46372	1.38184	2.50659	1.32573	0.00231633	0.00282674	up	yes	chr9:9030864-9048830:+	DAW1	424790	dynein assembly factor with WDR repeat domains 1 [Source:HGNC Symbol;Acc:HGNC:26383]
ENSGALG00000003028	30.7405	63.2885	0.485721	-1.0418	5.9746e-27	4.06404e-26	down	yes	chr17:6906389-6925818:+	ADAMTS13	101748979	ADAM metallopeptidase with thrombospondin type 1 motif, 13 [Source:HGNC Symbol;Acc:HGNC:1366]
ENSGALG00000003105	1.62362	0.00249288	651.304	5.13951	2.97408e-05	5.10551e-05	up	yes	chr18:6080249-6129240:+	ANKFN1	427807	ankyrin-repeat and fibronectin type III domain containing 1 [Source:HGNC Symbol;Acc:HGNC:26766]
ENSGALG00000003106	35.9361	14.4633	2.48464	1.31304	2.03644e-22	1.17201e-21	up	yes	chr20:2604621-2655988:-	TOX2	419156	TOX high mobility group box family member 2 [Source:HGNC Symbol;Acc:HGNC:16095]
ENSGALG00000003118	12.123	26.992	0.449134	-1.15478	2.34226e-14	9.38112e-14	down	yes	chr22:2203023-2212432:+	ADGRA2	426771	adhesion G protein-coupled receptor A2 [Source:HGNC Symbol;Acc:HGNC:17849]
ENSGALG00000003137	0.108241	0.644861	0.167852	-2.57474	0.0397827	0.0349916	down	yes	chr15:4734252-4745661:-	FAM101A	771797	family with sequence similarity 101, member A [Source:HGNC Symbol;Acc:HGNC:27051]
ENSGALG00000003144	94.9276	16.3058	5.82172	2.54145	2.1079e-135	6.86308e-134	up	yes	chr18:6254682-6261401:-	TRIM25	417401	tripartite motif containing 25 [Source:HGNC Symbol;Acc:HGNC:12932]
ENSGALG00000003146	0.865931	2.3952	0.361528	-1.46782	0.00620858	0.00689567	down	yes	chr15:4833491-4850841:+	CCDC92	416817	coiled-coil domain containing 92 [Source:HGNC Symbol;Acc:HGNC:29563]
ENSGALG00000003160	8.44282	2.57944	3.27312	1.71067	9.40654e-09	2.46564e-08	up	yes	chr28:3502158-3512634:+	CERS1	420118	ceramide synthase 1 [Source:RefSeq peptide;Acc:NP_001264694]
ENSGALG00000003201	19.3752	38.968	0.497208	-1.00808	2.22197e-16	1.00604e-15	down	yes	chr11:2447081-2451169:+	FBXL8	415701	F-box/LRR-repeat protein 8 [Source:RefSeq peptide;Acc:NP_001264613]
ENSGALG00000003226	0.432965	1.28972	0.335705	-1.57474	0.0344466	0.0307935	down	yes	chr26:4648535-4655011:+	APOBEC2	419915	apolipoprotein B mRNA editing enzyme, catalytic polypeptide-like 2 [Source:HGNC Symbol;Acc:HGNC:605]
ENSGALG00000003309	0.865931	4.51402	0.191831	-2.38209	1.95569e-07	4.49054e-07	down	yes	chr11:2518960-2575181:-	NECAB2	415705	N-terminal EF-hand calcium binding protein 2 [Source:HGNC Symbol;Acc:HGNC:23746]
ENSGALG00000003314	84.8612	185.351	0.45784	-1.12709	1.26137e-85	2.53827e-84	down	yes	chr15:4956025-4976849:+	RILPL1	416822	Rab interacting lysosomal protein-like 1 [Source:HGNC Symbol;Acc:HGNC:26814]
ENSGALG00000003320	2.05659	0.00249288	824.985	5.48055	2.31742e-06	4.68779e-06	up	yes	chr17:6838602-6854018:-	CCDC180	--	coiled-coil domain containing 180 [Source:HGNC Symbol;Acc:HGNC:29303]
ENSGALG00000003361	5.19558	10.8705	0.477952	-1.06506	5.73327e-06	1.09156e-05	down	yes	chr26:4678907-4684706:-	TREM-B1	768535	Triggering receptor expressed on myeloid cells [Source:UniProtKB/TrEMBL;Acc:Q2YHU3]
ENSGALG00000003420	8.22634	21.4646	0.383251	-1.38364	4.65849e-15	1.96207e-14	down	yes	chr23:5161972-5167856:+	ZBTB8A	419661	zinc finger and BTB domain containing 8A [Source:HGNC Symbol;Acc:HGNC:24172]
ENSGALG00000003437	0.974172	2.57944	0.377668	-1.40481	0.00599982	0.00670234	down	yes	chr6:8867266-8879479:-	ADAM8	--	ADAM metallopeptidase domain 8 [Source:HGNC Symbol;Acc:HGNC:215]
ENSGALG00000003456	1.94834	0.184246	10.5747	3.40254	4.28377e-05	7.15047e-05	up	yes	chr10:3588343-3607364:+	CA12	415370	carbonic anhydrase XII [Source:HGNC Symbol;Acc:HGNC:1371]
ENSGALG00000003457	181.629	76.2778	2.38115	1.25166	8.37184e-99	1.94854e-97	up	yes	chr27:4733938-4738865:+	CNP	395921	2',3'-cyclic-nucleotide 3'-phosphodiesterase [Source:RefSeq peptide;Acc:NP_990381]
ENSGALG00000003464	5.62855	2.11883	2.65644	1.4095	4.71673e-05	7.82135e-05	up	yes	chr27:4726362-4733719:+	TTC25	100857899	tetratricopeptide repeat domain 25 [Source:HGNC Symbol;Acc:HGNC:25280]
ENSGALG00000003470	0.0541207	0.552738	0.0979138	-3.35234	0.0303166	0.0276039	down	yes	chr22:2515405-2535297:-	ZMAT4	426786	zinc finger, matrin-type 4 [Source:HGNC Symbol;Acc:HGNC:25844]
ENSGALG00000003510	64.4036	26.8999	2.39419	1.25954	1.54877e-36	1.39377e-35	up	yes	chr8:5490633-5505931:+	UCK2	424406	uridine-cytidine kinase 2 [Source:RefSeq peptide;Acc:NP_001153543]
ENSGALG00000003512	72.7382	27.5448	2.64073	1.40093	4.94348e-48	5.7798e-47	up	yes	chr13:9876040-9900608:+	SPINK7	416236	Ovomucoid [Source:UniProtKB/Swiss-Prot;Acc:P01005]
ENSGALG00000003516	127.508	39.2444	3.24908	1.70003	2.51487e-109	6.28226e-108	up	yes	chr5:202208-207881:+	TCIRG1	395472	V-type proton ATPase 116 kDa subunit a isoform 3 [Source:RefSeq peptide;Acc:NP_990053]
ENSGALG00000003550	16.9939	41.8238	0.406321	-1.29931	1.95715e-25	1.27017e-24	down	yes	chr20:4036301-4076622:-	ARHGAP40	419168	Rho GTPase-activating protein 18-like [Source:RefSeq peptide;Acc:NP_001138488]
ENSGALG00000003577	98.9326	22.5701	4.38334	2.13203	9.26713e-115	2.52147e-113	up	yes	chr23:5250326-5259999:-	RNF19B	419669	ring finger protein 19B [Source:HGNC Symbol;Acc:HGNC:26886]
ENSGALG00000003578	539.475	116.443	4.63294	2.21193	0	0	up	yes	chr7:4333468-4382817:-	fn1	396133	fibronectin precursor [Source:RefSeq peptide;Acc:NP_001185641]
ENSGALG00000003590	3.03076	6.63285	0.456931	-1.12995	0.000201561	0.000305796	down	yes	chr18:6962010-6967201:+	C17orf58	417421	chromosome 17 open reading frame 58 [Source:HGNC Symbol;Acc:HGNC:27568]
ENSGALG00000003651	125.343	27.9132	4.49046	2.16686	8.4239e-148	3.0899e-146	up	yes	chr27:4685681-4690379:-	NT5C3B	420034	7-methylguanosine phosphate-specific 5'-nucleotidase [Source:UniProtKB/Swiss-Prot;Acc:Q5ZKF6]
ENSGALG00000003706	136.492	66.2364	2.06068	1.04312	2.97811e-56	4.0326e-55	up	yes	chr13:8380376-8384733:-	DUSP1	374192	dual specificity protein phosphatase 1 [Source:RefSeq peptide;Acc:NP_001078828]
ENSGALG00000003716	0.324724	2.67157	0.121548	-3.0404	5.15098e-06	9.86853e-06	down	yes	chrZ:11585813-11602028:-	GDNF	395569	glial cell derived neurotrophic factor [Source:HGNC Symbol;Acc:HGNC:4232]
ENSGALG00000003726	48.8168	126.116	0.387078	-1.3693	3.27992e-79	6.1121e-78	down	yes	chrZ:11778982-11853316:+	EGFLAM	427445	EGF-like, fibronectin type III and laminin G domains [Source:HGNC Symbol;Acc:HGNC:26810]
ENSGALG00000003737	1.2989	0.0921229	14.0996	3.81758	0.000486318	0.000687927	up	yes	chr11:4752569-4824785:+	TOX3	415724	TOX high mobility group box family member 3 isoform 1 [Source:RefSeq peptide;Acc:NP_001264066]
ENSGALG00000003742	6.60272	14.1869	0.465409	-1.10343	9.65812e-08	2.28183e-07	down	yes	chr28:3981682-4015690:+	CPAMD8	420138	C3 and PZP-like, alpha-2-macroglobulin domain containing 8 [Source:HGNC Symbol;Acc:HGNC:23228]
ENSGALG00000003747	49.6828	106.033	0.468557	-1.0937	1.71488e-47	1.97584e-46	down	yes	chrZ:12008448-12039786:+	OSMR	427446	oncostatin M receptor [Source:HGNC Symbol;Acc:HGNC:8507]
ENSGALG00000003770	267.681	116.075	2.3061	1.20546	1.74036e-136	5.73079e-135	up	yes	chr10:4583467-4605541:+	Protein	396297	Annexin A2 [Source:UniProtKB/Swiss-Prot;Acc:P17785]
ENSGALG00000003775	106.618	52.7864	2.01979	1.01421	2.0864e-42	2.17867e-41	up	yes	chrZ:12046216-12121536:-	RICTOR	427447	RPTOR independent companion of MTOR, complex 2 [Source:HGNC Symbol;Acc:HGNC:28611]
ENSGALG00000003816	1.40714	3.86916	0.36368	-1.45926	0.000534286	0.000748655	down	yes	chr23:5450092-5456561:-	NT5C1A	419675	5'-nucleotidase, cytosolic IA [Source:HGNC Symbol;Acc:HGNC:17819]
ENSGALG00000003833	2.70603	1.10548	2.44785	1.29151	0.00832175	0.00889823	up	yes	chr8:5688263-5763125:-	CACNA1E	424412	calcium channel, voltage-dependent, R type, alpha 1E subunit [Source:HGNC Symbol;Acc:HGNC:1392]
ENSGALG00000003836	0.0541207	0.552738	0.0979138	-3.35234	0.0303166	0.0276039	down	yes	chr7:4603819-4605946:-	RBM44	--	RNA binding motif protein 44 [Source:HGNC Symbol;Acc:HGNC:24756]
ENSGALG00000003857	19.8082	9.02805	2.19407	1.13361	1.19298e-10	3.69332e-10	up	yes	chr13:10737034-10764716:-	ITK	416247	IL2-inducible T-cell kinase [Source:HGNC Symbol;Acc:HGNC:6171]
ENSGALG00000003859	0.324724	1.1976	0.271146	-1.88286	0.0208919	0.0200793	down	yes	chr27:4500721-4506323:-	KRT222	420046	keratin-like protein KRT222 [Source:RefSeq peptide;Acc:NP_001182406]
ENSGALG00000003860	3.89669	9.58079	0.406719	-1.2979	6.22372e-07	1.34839e-06	down	yes	chr4:1703060-1742346:-	MID2	422131	Uncharacterized protein [Source:UniProtKB/TrEMBL;Acc:F1NCH4]
ENSGALG00000003863	263.135	70.474	3.73378	1.90064	3.27341e-260	2.28566e-258	up	yes	chr15:5407225-5424559:+	P2RX7	771952	purinergic receptor P2X, ligand gated ion channel, 7 [Source:HGNC Symbol;Acc:HGNC:8537]
ENSGALG00000003879	23.0554	8.10682	2.84395	1.5079	4.64579e-18	2.24371e-17	up	yes	chr23:5493121-5500744:+	MFSD2A	419679	major facilitator superfamily domain containing 2A [Source:HGNC Symbol;Acc:HGNC:25897]
ENSGALG00000003899	0.865931	0.00249288	347.362	4.23262	0.00329705	0.00389005	up	yes	chr7:4713816-4719332:+	RAB17	424017	RAB17, member RAS oncogene family [Source:HGNC Symbol;Acc:HGNC:16523]
ENSGALG00000003914	0.0541207	0.552738	0.0979138	-3.35234	0.0303166	0.0276039	down	yes	chr28:4100227-4103457:+	CALR3	420146	calreticulin 3 [Source:HGNC Symbol;Acc:HGNC:20407]
ENSGALG00000003932	216.807	71.4874	3.03281	1.60065	1.86322e-169	8.30631e-168	up	yes	chr20:5472060-5486605:+	SDC4	419184	Syndecan-4 [Source:UniProtKB/Swiss-Prot;Acc:P49416]
ENSGALG00000003978	0.865931	2.57944	0.335705	-1.57474	0.0027826	0.00334084	down	yes	chr28:4182224-4186694:+	CIB3	420151	calcium and integrin binding family member 3 [Source:HGNC Symbol;Acc:HGNC:24580]
ENSGALG00000004011	101.53	43.9426	2.31052	1.20822	4.06499e-53	5.24689e-52	up	yes	chr15:5432308-5444715:-	CAMKK2	396405	calcium/calmodulin-dependent protein kinase kinase 2, beta [Source:HGNC Symbol;Acc:HGNC:1470]
ENSGALG00000004021	19.5917	56.0107	0.349784	-1.51546	7.8425e-42	7.98786e-41	down	yes	chr18:7895218-7917904:+	AXIN2	395152	axin-2 [Source:RefSeq peptide;Acc:NP_989822]
ENSGALG00000004046	7.46865	15.3845	0.485465	-1.04256	1.14e-07	2.67483e-07	down	yes	chr10:5747497-5754751:-	LARP6	415392	La ribonucleoprotein domain family, member 6 [Source:HGNC Symbol;Acc:HGNC:24012]
ENSGALG00000004070	30.3076	62.8278	0.482391	-1.05173	3.69375e-27	2.53337e-26	down	yes	chr14:2524724-2546726:-	MICALL2	--	MICAL-like 2 [Source:HGNC Symbol;Acc:HGNC:29672]
ENSGALG00000004083	1.19065	3.86916	0.307729	-1.70027	0.000108905	0.000171603	down	yes	chr13:11646223-11753641:-	GluR1/A	414893	glutamate receptor 1 precursor [Source:RefSeq peptide;Acc:NP_001001774]
ENSGALG00000004103	2.70603	1.1976	2.25955	1.17604	0.0142318	0.0142921	up	yes	chr10:6216548-6227549:-	FAM81A	415396	family with sequence similarity 81, member A [Source:HGNC Symbol;Acc:HGNC:28379]
ENSGALG00000004138	0.216483	1.1976	0.180764	-2.46782	0.0062243	0.00690784	down	yes	chr8:6098615-6113970:-	TDRD5	424421	tudor domain containing 5 [Source:HGNC Symbol;Acc:HGNC:20614]
ENSGALG00000004149	1.94834	0.921229	2.11494	1.08062	0.0519987	0.0437382	up	yes	chr20:5675050-5678607:-	KCNK15	--	potassium channel, two pore domain subfamily K, member 15 [Source:HGNC Symbol;Acc:HGNC:13814]
ENSGALG00000004158	10.4994	30.6769	0.342257	-1.54685	2.42233e-24	1.50306e-23	down	yes	chr11:7219526-7234742:-	GPT2	415746	glutamic pyruvate transaminase (alanine aminotransferase) 2 [Source:HGNC Symbol;Acc:HGNC:18062]
ENSGALG00000004162	9.84996	4.88252	2.01739	1.01249	3.43886e-05	5.83352e-05	up	yes	chr18:8080242-8086435:-	SLC16A6	417435	solute carrier family 16, member 6 [Source:HGNC Symbol;Acc:HGNC:10927]
ENSGALG00000004239	51.1981	23.8598	2.14579	1.10151	4.6457e-24	2.84008e-23	up	yes	chr5:1600194-1601763:+	IFITM5	422992	interferon-induced transmembrane protein 5 [Source:RefSeq peptide;Acc:NP_001186427]
ENSGALG00000004243	4.22141	1.28972	3.27312	1.71067	4.91645e-05	8.12927e-05	up	yes	chr5:1596307-1597850:+	IFITM3	422993	Uncharacterized protein [Source:UniProtKB/TrEMBL;Acc:F1NZH7]
ENSGALG00000004250	26.4109	11.0548	2.3891	1.25647	7.09538e-16	3.0988e-15	up	yes	chr5:1572182-1591429:-	B4GALNT4	--	beta-1,4-N-acetyl-galactosaminyl transferase 4 [Source:HGNC Symbol;Acc:HGNC:26315]
ENSGALG00000004251	0.432965	1.28972	0.335705	-1.57474	0.0344466	0.0307935	down	yes	chr4:1218385-1224723:+	ARR3	769109	arrestin 3, retinal [Source:RefSeq peptide;Acc:NP_001091002]
ENSGALG00000004282	34.7455	83.187	0.417679	-1.25953	1.09986e-46	1.23292e-45	down	yes	chr23:5708086-5715390:+	RCAN3	419698	Calcipressin-3 [Source:UniProtKB/Swiss-Prot;Acc:Q5ZJV6]
ENSGALG00000004290	4.22141	2.0267	2.08289	1.05859	0.00491353	0.00559674	up	yes	chr8:6321505-6329867:+	ANGPTL1	770850	angiopoietin-related protein 1 precursor [Source:RefSeq peptide;Acc:NP_001264594]
ENSGALG00000004306	0.216483	1.38184	0.156662	-2.67427	0.00212226	0.00261692	down	yes	chr5:1461628-1495209:-	SYT12	422998	synaptotagmin-12 [Source:RefSeq peptide;Acc:NP_001186441]
ENSGALG00000004320	1.2989	0.276369	4.69986	2.23262	0.00725815	0.00792322	up	yes	chr13:12268217-12319359:+	FAT2	416266	FAT atypical cadherin 2 [Source:HGNC Symbol;Acc:HGNC:3596]
ENSGALG00000004339	1.94834	0.644861	3.02134	1.59519	0.00869707	0.00925175	up	yes	chrZ:23069196-23143219:-	PDE8B	427645	phosphodiesterase 8B [Source:HGNC Symbol;Acc:HGNC:8794]
ENSGALG00000004343	0.541207	2.30307	0.234993	-2.08931	0.000604431	0.000838629	down	yes	chr15:5682530-5686156:-	HPD	416852	4-hydroxyphenylpyruvate dioxygenase [Source:RefSeq peptide;Acc:NP_001264420]
ENSGALG00000004358	0.757689	0.184246	4.11238	2.03997	0.0527222	0.0442377	up	yes	chr14:3359836-3366906:+	AMZ1	416474	archaelysin family metallopeptidase 1 [Source:HGNC Symbol;Acc:HGNC:22231]
ENSGALG00000004376	30.0911	10.502	2.86527	1.51867	2.58232e-23	1.53024e-22	up	yes	chr18:8467064-8473808:+	IRK1	396328	inward rectifier potassium channel 2 [Source:RefSeq peptide;Acc:NP_990701]
ENSGALG00000004426	3.24724	0.552738	5.87483	2.55455	4.35785e-06	8.43865e-06	up	yes	chr21:5468760-5481849:-	TNFRSF8	395090	tumor necrosis factor receptor superfamily member 8 precursor [Source:RefSeq peptide;Acc:NP_989775]
ENSGALG00000004449	1.40714	4.69827	0.299501	-1.73937	1.47113e-05	2.63063e-05	down	yes	chr14:3919206-3928547:-	cyp3A37	414832	cytochrome P450 A 37 [Source:RefSeq peptide;Acc:NP_001001751]
ENSGALG00000004508	2.70603	5.71162	0.473777	-1.07772	0.000900977	0.00120452	down	yes	chr20:6012484-6104467:+	EYA2	395745	eyes absent homolog 2 [Source:RefSeq peptide;Acc:NP_990246]
ENSGALG00000004521	398.003	915.886	0.434555	-1.20239	0	0	down	yes	chr13:12377503-12379482:-	GPX3	427638	glutathione peroxidase 3 precursor [Source:RefSeq peptide;Acc:NP_001156704]
ENSGALG00000004526	1.51538	4.4219	0.342698	-1.54499	0.00011258	0.000177105	down	yes	chr8:6987423-7040612:+	TNR	396213	tenascin-R precursor [Source:RefSeq peptide;Acc:NP_990607]
ENSGALG00000004528	18.6175	62.8278	0.296326	-1.75474	3.19663e-57	4.41094e-56	down	yes	chr11:8709893-8772492:-	TSHZ3	415762	teashirt zinc finger homeobox 3 [Source:HGNC Symbol;Acc:HGNC:30700]
ENSGALG00000004538	1.2989	6.90922	0.187995	-2.41124	8.95562e-11	2.79494e-10	down	yes	chr8:7050887-7074497:-	TNN	424435	tenascin N [Source:HGNC Symbol;Acc:HGNC:22942]
ENSGALG00000004593	99.3655	218.516	0.45473	-1.13692	5.41798e-102	1.27124e-100	down	yes	chr20:6263029-6319814:-	SULF2	419209	sulfatase 2 [Source:HGNC Symbol;Acc:HGNC:20392]
ENSGALG00000004596	6.06151	14.3712	0.421783	-1.24543	3.39944e-09	9.2887e-09	down	yes	chr4:429900-473927:+	AR	422165	androgen receptor [Source:RefSeq peptide;Acc:NP_001035179]
ENSGALG00000004597	4.00493	1.93458	2.07018	1.04975	0.00651086	0.00718322	up	yes	chr8:7382138-7387189:-	ZBTB37	429073	zinc finger and BTB domain containing 37 [Source:HGNC Symbol;Acc:HGNC:28365]
ENSGALG00000004631	1.40714	3.86916	0.36368	-1.45926	0.000534286	0.000748655	down	yes	chr21:5645770-5657774:-	DRAXIN	419492	Draxin [Source:UniProtKB/Swiss-Prot;Acc:B6ZI38]
ENSGALG00000004660	1.73186	4.05341	0.42726	-1.22681	0.00192007	0.00239254	down	yes	chr19:6685614-6699140:+	TRPV3	771945	transient receptor potential cation channel, subfamily V, member 3 [Source:HGNC Symbol;Acc:HGNC:18084]
ENSGALG00000004665	5.73679	0.0921229	62.2732	5.96054	2.89557e-15	1.22939e-14	up	yes	chr14:4305858-4312114:-	KPNA7	416488	karyopherin alpha 7 (importin alpha 8) [Source:HGNC Symbol;Acc:HGNC:21839]
ENSGALG00000004695	18.5093	40.9947	0.451504	-1.14719	8.44224e-21	4.56406e-20	down	yes	chr12:3356080-3371188:+	ECM2	415953	extracellular matrix protein 2, female organ and adipocyte specific [Source:HGNC Symbol;Acc:HGNC:3154]
ENSGALG00000004721	0.108241	0.829106	0.130552	-2.93731	0.0125032	0.0127934	down	yes	chr14:4438735-4439760:-	M2.	427662	ATP-sensitive inward rectifier potassium channel 12 [Source:UniProtKB/Swiss-Prot;Acc:F1NHE9]
ENSGALG00000004729	1.51538	6.8171	0.222291	-2.16948	1.51811e-09	4.24417e-09	down	yes	chr11:9573440-9605701:-	SLC7A10	415774	solute carrier family 7 (neutral amino acid transporter light chain, asc system), member 10 [Source:HGNC Symbol;Acc:HGNC:11058]
ENSGALG00000004802	283.376	81.9894	3.45625	1.78921	3.93076e-258	2.68007e-256	up	yes	chr15:6287966-6297369:+	TRAFD1	--	TRAF-type zinc finger domain containing 1 [Source:HGNC Symbol;Acc:HGNC:24808]
ENSGALG00000004844	60.7234	145.002	0.418778	-1.25574	1.17209e-79	2.19124e-78	down	yes	chr10:9404673-9419492:+	SEMA6D	415430	sema domain, transmembrane domain (TM), and cytoplasmic domain, (semaphorin) 6D [Source:HGNC Symbol;Acc:HGNC:16770]
ENSGALG00000004849	31.0653	64.9467	0.47832	-1.06395	1.60226e-28	1.15495e-27	down	yes	chr15:6458296-6473510:+	WSCD2	416887	WSC domain containing 2 [Source:HGNC Symbol;Acc:HGNC:29117]
ENSGALG00000004859	1058.92	130.262	8.1292	3.02311	0	0	up	yes	chr20:7062873-7075426:-	ZNFX1	419218	zinc finger, NFX1-type containing 1 [Source:HGNC Symbol;Acc:HGNC:29271]
ENSGALG00000004860	16.3444	5.34313	3.05896	1.61304	1.85022e-14	7.44645e-14	up	yes	chr14:4778983-4780829:-	RASD1	416507	dexamethasone-induced Ras-related protein 1 [Source:RefSeq peptide;Acc:NP_001038101]
ENSGALG00000004878	4.11317	8.29106	0.496097	-1.01131	0.000146637	0.000227105	down	yes	chr21:6404534-6425874:-	CCDC30	--	coiled-coil domain containing 30 [Source:HGNC Symbol;Acc:HGNC:26103]
ENSGALG00000004879	0.0541207	0.460615	0.117497	-3.08931	0.0565143	0.0468766	down	yes	chr12:4050596-4132519:+	SLC6A11	415959	solute carrier family 6 (neurotransmitter transporter), member 11 [Source:HGNC Symbol;Acc:HGNC:11044]
ENSGALG00000004900	10.7159	22.3859	0.47869	-1.06284	8.12654e-11	2.54579e-10	down	yes	chr19:6991393-6994939:+	FAM101B	417623	family with sequence similarity 101, member B [Source:HGNC Symbol;Acc:HGNC:28705]
ENSGALG00000004916	7.36041	1.75034	4.20514	2.07215	1.06779e-09	3.02755e-09	up	yes	chr14:4965079-4980252:+	LRRC48	416510	leucine rich repeat containing 48 [Source:HGNC Symbol;Acc:HGNC:25384]
ENSGALG00000004918	9.41699	3.40855	2.76276	1.46611	5.9127e-08	1.43136e-07	up	yes	chr4:1970843-1971496:+	RAB9B	422187	RAB9B, member RAS oncogene family [Source:HGNC Symbol;Acc:HGNC:14090]
ENSGALG00000004994	11.3653	29.94	0.379604	-1.39743	1.11678e-20	6.02632e-20	down	yes	chr6:14134965-14137931:+	ZNF503	770136	zinc finger protein 503 [Source:HGNC Symbol;Acc:HGNC:23589]
ENSGALG00000005022	0.974172	2.57944	0.377668	-1.40481	0.00599982	0.00670234	down	yes	chr12:5105228-5107744:-	GP9	415971	glycoprotein IX (platelet) [Source:HGNC Symbol;Acc:HGNC:4444]
ENSGALG00000005056	9.52524	21.9253	0.434441	-1.20277	1.21743e-12	4.34458e-12	down	yes	chr2:852434-867494:+	C2H3ORF75	420379	elongator complex protein 6 [Source:RefSeq peptide;Acc:NP_001264419]
ENSGALG00000005065	107.808	43.6663	2.46892	1.30388	3.45276e-63	5.30779e-62	up	yes	chr8:9703365-9767904:-	PLA2G4A	396394	Cytosolic phospholipase A2 Phospholipase A2 Lysophospholipase [Source:UniProtKB/Swiss-Prot;Acc:P49147]
ENSGALG00000005095	13.5302	6.17224	2.1921	1.13231	1.0504e-07	2.4696e-07	up	yes	chr17:4797150-4819726:-	SLC25A25	417230	solute carrier family 25 (mitochondrial carrier; phosphate carrier), member 25 [Source:HGNC Symbol;Acc:HGNC:20663]
ENSGALG00000005123	0.649448	2.11883	0.306513	-1.70598	0.00409807	0.00473489	down	yes	chr12:6023840-6055635:-	WNT7A	374168	protein Wnt-7a [Source:RefSeq peptide;Acc:NP_989623]
ENSGALG00000005147	51.4146	126.945	0.405014	-1.30396	4.39235e-74	7.85669e-73	down	yes	chr8:10001375-10007677:-	AMY1A	414139	amylase, alpha 1A salivary precursor [Source:RefSeq peptide;Acc:NP_001001528]
ENSGALG00000005164	3.78845	8.19894	0.462065	-1.11383	4.40617e-05	7.3442e-05	down	yes	chr20:8104922-8109585:+	MTG2	419226	mitochondrial ribosome-associated GTPase 2 [Source:HGNC Symbol;Acc:HGNC:16239]
ENSGALG00000005171	2.38131	1.01335	2.34993	1.23262	0.0170002	0.0166651	up	yes	chr9:7749592-7765345:-	AP1S3	424807	AP-1 complex subunit sigma-3 [Source:RefSeq peptide;Acc:NP_001025179]
ENSGALG00000005175	6.38624	1.28972	4.95164	2.30791	1.24713e-09	3.50519e-09	up	yes	chr5:471495-473922:-	BAAT	769879	bile acid CoA:amino acid N-acyltransferase [Source:HGNC Symbol;Acc:HGNC:932]
ENSGALG00000005188	14.6126	30.8612	0.473494	-1.07858	1.14706e-14	4.67822e-14	down	yes	chr2:978145-1049561:+	FAM188B	420383	family with sequence similarity 188, member B [Source:HGNC Symbol;Acc:HGNC:21916]
ENSGALG00000005217	0.865931	2.21095	0.391655	-1.35234	0.0134617	0.0136274	down	yes	chr9:7508183-7529592:+	MOGAT1	424811	monoacylglycerol O-acyltransferase 1 [Source:HGNC Symbol;Acc:HGNC:18210]
ENSGALG00000005226	1.40714	3.77704	0.37255	-1.42449	0.000779015	0.00105633	down	yes	chr6:15579532-15591960:+	MYOZ1	423744	myozenin 1 [Source:HGNC Symbol;Acc:HGNC:13752]
ENSGALG00000005318	0.324724	1.01335	0.320445	-1.64185	0.0533758	0.0446632	down	yes	chr5:6858172-6880050:-	OVCH2	769290	ovochymase 2 (gene/pseudogene) [Source:HGNC Symbol;Acc:HGNC:29970]
ENSGALG00000005352	20.9988	47.7197	0.440045	-1.18428	4.11477e-25	2.62921e-24	down	yes	chr20:8368251-8377966:-	GATA5	396391	transcription factor GATA-5 [Source:RefSeq peptide;Acc:NP_990752]
ENSGALG00000005360	72.8464	169.322	0.430224	-1.21684	2.55206e-88	5.41773e-87	down	yes	chr19:8096015-8104574:-	CA4	417647	carbonic anhydrase IV [Source:HGNC Symbol;Acc:HGNC:1375]
ENSGALG00000005401	1.19065	0.368492	3.23116	1.69205	0.0324033	0.029201	up	yes	chr2:2573612-2624503:+	WNT9a	395829	protein Wnt-9a precursor [Source:RefSeq peptide;Acc:NP_990312]
ENSGALG00000005408	94.1699	35.4673	2.65512	1.40878	3.66525e-62	5.54617e-61	up	yes	chr11:14922969-14936617:+	BCO1	395346	Beta,beta-carotene 15,15'-monooxygenase [Source:UniProtKB/Swiss-Prot;Acc:Q9I993]
ENSGALG00000005409	0.974172	0.00249288	390.782	4.40254	0.00164443	0.00208219	up	yes	chr19:8388713-8390846:+	LHX1	396381	Gallus gallus LIM homeobox 1 (LHX1), mRNA. [Source:RefSeq mRNA;Acc:NM_205413]
ENSGALG00000005448	0.432965	1.47397	0.293742	-1.76738	0.0141241	0.0142061	down	yes	chr2:3420143-3455225:-	MYL3	396067	myosin light chain 1, cardiac muscle [Source:RefSeq peptide;Acc:NP_990490]
ENSGALG00000005502	1.94834	4.51402	0.43162	-1.21217	0.00118284	0.00154603	down	yes	chr11:16123771-16139737:-	cKv6.3	395901	Uncharacterized protein [Source:UniProtKB/TrEMBL;Acc:E1BQU8]
ENSGALG00000005539	8.44282	23.0307	0.366589	-1.44776	4.50523e-17	2.10564e-16	down	yes	chr9:4866584-4881692:-	ITM2C	424831	integral membrane protein 2C [Source:RefSeq peptide;Acc:NP_001264347]
ENSGALG00000005584	6.92744	18.0561	0.383662	-1.38209	6.93839e-13	2.52108e-12	down	yes	chr5:7717033-7962224:+	GALNT18	423034	putative polypeptide N-acetylgalactosaminyltransferase-like protein 4 [Source:RefSeq peptide;Acc:NP_001186513]
ENSGALG00000005609	70.6816	13.3578	5.2914	2.40365	3.48751e-95	7.80375e-94	up	yes	chr20:8676630-8684715:+	OGFR	--	opioid growth factor receptor [Source:HGNC Symbol;Acc:HGNC:15768]
ENSGALG00000005616	7.57689	3.68492	2.05619	1.03997	0.000204101	0.000309568	up	yes	chr13:12503423-12507422:+	ARSI	427639	arylsulfatase family, member I [Source:HGNC Symbol;Acc:HGNC:32521]
ENSGALG00000005619	2.81427	1.01335	2.77719	1.47363	0.00292937	0.00349394	up	yes	chr8:12479132-12484507:+	F3	429084	coagulation factor III (thromboplastin, tissue factor) [Source:HGNC Symbol;Acc:HGNC:3541]
ENSGALG00000005628	13.4219	3.96129	3.38827	1.76055	1.51724e-13	5.79639e-13	up	yes	chr20:8689083-8720874:+	COL9A3	396242	collagen alpha-3(IX) chain precursor [Source:RefSeq peptide;Acc:NP_990636]
ENSGALG00000005650	33.4466	12.8972	2.59332	1.3748	2.16436e-22	1.24316e-21	up	yes	chr2:451035-451852:+	GIMAP6	429681	GTPase, IMAP family member 6 [Source:HGNC Symbol;Acc:HGNC:21918]
ENSGALG00000005689	1.08241	0.368492	2.93742	1.55455	0.0549511	0.0458068	up	yes	chr6:16649422-16724596:-	PAX2	--	paired box 2 [Source:HGNC Symbol;Acc:HGNC:8616]
ENSGALG00000005739	4.65438	0.921229	5.05235	2.33696	1.74755e-07	4.03018e-07	up	yes	chr6:17049074-17064687:-	SCD	395706	stearoyl-CoA desaturase 1 [Source:RefSeq peptide;Acc:NP_990221]
ENSGALG00000005763	2.16483	0.460615	4.69986	2.23262	0.000528237	0.000741613	up	yes	chr2:4562087-4592894:+	VILL	420415	villin-like [Source:HGNC Symbol;Acc:HGNC:30906]
ENSGALG00000005797	0.108241	1.38184	0.0783311	-3.67427	0.000385456	0.000555696	down	yes	chr20:9169385-9212722:+	COL20A1	419243	collagen alpha-1(XX) chain precursor [Source:RefSeq peptide;Acc:NP_001004392]
ENSGALG00000005808	2.05659	4.60615	0.446487	-1.16331	0.00152121	0.00194024	down	yes	chr15:7808411-7819197:-	KREMEN1	416920	kringle containing transmembrane protein 1 [Source:HGNC Symbol;Acc:HGNC:17550]
ENSGALG00000005811	6.278	18.9773	0.330816	-1.5959	2.58641e-16	1.16831e-15	down	yes	chr12:9064405-9086938:+	COL7A1	--	collagen, type VII, alpha 1 [Source:HGNC Symbol;Acc:HGNC:2214]
ENSGALG00000005816	0.757689	1.84246	0.411238	-1.28195	0.0304021	0.0276253	down	yes	chr8:12762344-12811978:+	BCAR3	424494	breast cancer anti-estrogen resistance 3 [Source:HGNC Symbol;Acc:HGNC:973]
ENSGALG00000005824	0.0541207	0.552738	0.0979138	-3.35234	0.0303166	0.0276039	down	yes	chr15:7829620-7845797:-	SUSD2	416922	sushi domain containing 2 [Source:HGNC Symbol;Acc:HGNC:30667]
ENSGALG00000005826	5.73679	2.67157	2.14735	1.10256	0.000701185	0.000960684	up	yes	chr2:4660083-4696290:+	DLEC1	420418	deleted in lung and esophageal cancer 1 [Source:HGNC Symbol;Acc:HGNC:2899]
ENSGALG00000005831	1.51538	0.552738	2.74159	1.45501	0.0305813	0.027762	up	yes	chrZ:7629441-7764035:+	DNAI1	431654	dynein, axonemal, intermediate chain 1 [Source:HGNC Symbol;Acc:HGNC:2954]
ENSGALG00000005844	2.16483	4.4219	0.489569	-1.03042	0.00486615	0.00555258	down	yes	chr14:6438032-6456071:-	CASKIN1	416556	CASK interacting protein 1 [Source:HGNC Symbol;Acc:HGNC:20879]
ENSGALG00000005852	4.54614	11.4232	0.397972	-1.32926	2.96257e-08	7.36572e-08	down	yes	chr20:9373970-9382871:-	SRMS	419246	src-related kinase lacking C-terminal regulatory tyrosine and N-terminal myristylation sites [Source:HGNC Symbol;Acc:HGNC:11298]
ENSGALG00000005853	0.108241	1.1976	0.090382	-3.46782	0.0012265	0.00159698	down	yes	chr4:2769656-2802943:+	HTR2C	428707	5-hydroxytryptamine (Serotonin) receptor 2C [Source:UniProtKB/TrEMBL;Acc:F1N989]
ENSGALG00000005886	6.38624	16.49	0.387279	-1.36855	9.69774e-12	3.25248e-11	down	yes	chr19:9641706-9658400:+	WSCD1	427842	WSC domain containing 1 [Source:HGNC Symbol;Acc:HGNC:29060]
ENSGALG00000005905	17.6433	6.44861	2.73599	1.45206	1.73752e-13	6.61611e-13	up	yes	chr14:6498475-6504441:-	ZDHHC4	--	zinc finger, DHHC-type containing 4 [Source:HGNC Symbol;Acc:HGNC:18471]
ENSGALG00000005927	158.574	327.405	0.484335	-1.04592	7.01069e-133	2.24476e-131	down	yes	chr5:9059014-9172816:+	ST5	423055	suppression of tumorigenicity 5 [Source:HGNC Symbol;Acc:HGNC:11350]
ENSGALG00000005936	0.865931	2.85581	0.303217	-1.72158	0.000796699	0.00107728	down	yes	chr4:2989458-2990579:+	AGTR2	428708	angiotensin II receptor, type 2 [Source:HGNC Symbol;Acc:HGNC:338]
ENSGALG00000005938	0.432965	4.60615	0.0939973	-3.41124	3.02006e-10	9.04063e-10	down	yes	chr14:6550414-6553689:+	C7orf62	--	chromosome 7 open reading frame 62 [Source:HGNC Symbol;Acc:HGNC:22402]
ENSGALG00000005947	252.743	119.852	2.1088	1.07642	7.07354e-108	1.72972e-106	up	yes	chr2:4800977-4813676:+	MYD88	420420	Myeloid differentiation primary response protein MyD88 [Source:UniProtKB/Swiss-Prot;Acc:A5HNF6]
ENSGALG00000005957	0.541207	2.11883	0.255427	-1.96901	0.00154829	0.00197081	down	yes	chr4:3020970-3034217:+	SLC6A14	100857521	solute carrier family 6 (amino acid transporter), member 14 [Source:HGNC Symbol;Acc:HGNC:11047]
ENSGALG00000005978	0.216483	1.38184	0.156662	-2.67427	0.00212226	0.00261692	down	yes	chr6:17528350-17542877:-	RBP3	395553	retinol-binding protein 3 precursor [Source:RefSeq peptide;Acc:NP_001019746]
ENSGALG00000005995	0.541207	0.0921229	5.87483	2.55455	0.0607508	0.0497454	up	yes	chr19:9774089-9789405:+	SLC13A5	417678	solute carrier family 13 (sodium-dependent citrate transporter), member 5 [Source:HGNC Symbol;Acc:HGNC:23089]
ENSGALG00000006019	3.35548	0.552738	6.07066	2.60185	2.3921e-06	4.83043e-06	up	yes	chr8:13219594-13236081:-	EPHX4	424505	epoxide hydrolase 4 [Source:HGNC Symbol;Acc:HGNC:23758]
ENSGALG00000006038	242.352	603.774	0.401396	-1.3169	0	0	down	yes	chr8:13290000-13400096:+	TGFBR3	374251	transforming growth factor beta receptor type 3 precursor [Source:RefSeq peptide;Acc:NP_989670]
ENSGALG00000006076	2.05659	4.79039	0.429315	-1.21989	0.000786264	0.00106491	down	yes	chr13:13369102-13433718:+	RASGEF1C	416296	ras-GEF domain-containing family member 1C [Source:RefSeq peptide;Acc:NP_001264203]
ENSGALG00000006104	1.8401	4.69827	0.391655	-1.35234	0.000315133	0.000462248	down	yes	chr10:10980738-11157843:+	ADAMTSL3	415465	ADAMTS-like 3 [Source:HGNC Symbol;Acc:HGNC:14633]
ENSGALG00000006119	1.94834	0.0921229	21.1494	4.40254	8.51467e-06	1.57606e-05	up	yes	chr10:11161977-11168245:-	SAXO2	427505	stabilizer of axonemal microtubules 2 [Source:HGNC Symbol;Acc:HGNC:33727]
ENSGALG00000006137	21.1071	10.4099	2.0276	1.01977	1.06354e-09	3.01698e-09	up	yes	chr6:17831517-17965896:-	ARHGAP22	423779	Rho GTPase activating protein 22 [Source:HGNC Symbol;Acc:HGNC:30320]
ENSGALG00000006138	83.887	8.65956	9.68722	3.27608	7.44106e-154	2.95372e-152	up	yes	chr20:14260723-14277263:+	HELZ2	419265	helicase with zinc finger 2, transcriptional coactivator [Source:HGNC Symbol;Acc:HGNC:30021]
ENSGALG00000006140	88.1084	29.4793	2.98882	1.57958	1.02523e-68	1.70738e-67	up	yes	chr14:6916535-6925750:+	GGA2	416577	golgi-associated, gamma adaptin ear containing, ARF binding protein 2 [Source:HGNC Symbol;Acc:HGNC:16064]
ENSGALG00000006158	0.541207	2.57944	0.209815	-2.25281	0.000142221	0.000220975	down	yes	chr2:5721529-5739855:-	ACVR2B	374213	activin receptor type-2B precursor [Source:RefSeq peptide;Acc:NP_989648]
ENSGALG00000006203	0.757689	2.21095	0.342698	-1.54499	0.00632069	0.00700022	down	yes	chr20:10320202-10326956:+	C20orf96	419273	chromosome 20 open reading frame 96 [Source:HGNC Symbol;Acc:HGNC:16227]
ENSGALG00000006210	17.2104	59.4193	0.289643	-1.78765	1.39229e-55	1.86782e-54	down	yes	chr20:10351641-10352379:+	Id1	395282	DNA-binding protein inhibitor ID-1 [Source:RefSeq peptide;Acc:NP_989921]
ENSGALG00000006220	6.278	18.1482	0.345929	-1.53145	7.65848e-15	3.15903e-14	down	yes	chr5:11597391-11714071:+	KCNC1	423076	potassium channel, voltage gated Shaw related subfamily C, member 1 [Source:HGNC Symbol;Acc:HGNC:6233]
ENSGALG00000006263	0.974172	0.276369	3.5249	1.81758	0.0419519	0.03655	up	yes	chr12:10643108-10655423:+	CCDC37	--	coiled-coil domain containing 37 [Source:HGNC Symbol;Acc:HGNC:26842]
ENSGALG00000006314	3.78845	8.75168	0.432882	-1.20795	6.6959e-06	1.25993e-05	down	yes	chr2:7411564-7635852:+	DPP6	420440	dipeptidyl-peptidase 6 [Source:HGNC Symbol;Acc:HGNC:3010]
ENSGALG00000006318	29.9828	14.6475	2.04695	1.03348	1.98128e-13	7.50485e-13	up	yes	chr14:7297779-7310538:+	IL21R	416586	interleukin-21 receptor precursor [Source:RefSeq peptide;Acc:NP_001025811]
ENSGALG00000006323	0.216483	1.1976	0.180764	-2.46782	0.0062243	0.00690784	down	yes	chr13:14532811-14537759:+	LECT2	396471	myeloid protein 1 precursor [Source:RefSeq peptide;Acc:NP_990809]
ENSGALG00000006324	131.405	51.681	2.54262	1.34631	2.15043e-80	4.07278e-79	up	yes	chr1:3450218-3478178:+	PFKFB3	418247	6-phosphofructo-2-kinase/fructose-2,6-biphosphatase 3 [Source:HGNC Symbol;Acc:HGNC:8874]
ENSGALG00000006335	59.0998	26.5314	2.22754	1.15545	1.37447e-29	1.03049e-28	up	yes	chr1:3377295-3393600:-	IL2RA	395294	interleukin 2 receptor, alpha precursor [Source:RefSeq peptide;Acc:NP_989927]
ENSGALG00000006337	515.986	142.146	3.62998	1.85996	0	0	up	yes	chr1:3360996-3374236:+	k123	395873	K123 protein precursor [Source:RefSeq peptide;Acc:NP_990350]
ENSGALG00000006375	16.8856	1.01335	16.6632	4.05859	1.20456e-37	1.12054e-36	up	yes	chr9:4249813-4251775:+	TM4SF19	424855	transmembrane 4 L6 family member 19 [Source:RefSeq peptide;Acc:NP_001264364]
ENSGALG00000006378	529.625	165.821	3.19395	1.67534	0	0	up	yes	chr6:18880137-18892422:-	LIPA	423789	lipase A, lysosomal acid, cholesterol esterase [Source:HGNC Symbol;Acc:HGNC:6617]
ENSGALG00000006405	2.05659	5.06676	0.405897	-1.30081	0.000282473	0.000417831	down	yes	chr9:4181899-4184293:+	CEP19	424858	centrosomal protein of 19 kDa [Source:RefSeq peptide;Acc:NP_001264369]
ENSGALG00000006447	126.426	44.3111	2.85314	1.51255	6.97278e-92	1.5307e-90	up	yes	chr5:12527764-12529316:+	PHLDA2	423088	pleckstrin homology-like domain family A member 2 [Source:RefSeq peptide;Acc:NP_001186524]
ENSGALG00000006460	13.3137	4.4219	3.01085	1.59017	7.75437e-12	2.62808e-11	up	yes	chr20:10420572-10431015:+	TTLL9	--	tubulin tyrosine ligase-like family member 9 [Source:HGNC Symbol;Acc:HGNC:16118]
ENSGALG00000006472	3.24724	7.36983	0.440612	-1.18242	4.84584e-05	8.02626e-05	down	yes	chr5:12608420-12931849:-	KCNQ1	423090	potassium channel, voltage gated KQT-like subfamily Q, member 1 [Source:HGNC Symbol;Acc:HGNC:6294]
ENSGALG00000006480	62.4552	26.1629	2.38717	1.2553	2.63817e-35	2.31658e-34	up	yes	chr13:15239292-15297080:-	TCF1	395229	transcription factor 7 [Source:RefSeq peptide;Acc:NP_989878]
ENSGALG00000006491	1.94834	4.79039	0.406719	-1.2979	0.000424578	0.000608314	down	yes	chr6:19193101-19202303:-	ANKRD1	378926	ankyrin repeat domain-containing protein 1 [Source:RefSeq peptide;Acc:NP_989736]
ENSGALG00000006511	51.8476	12.8051	4.04898	2.01756	5.3548e-57	7.35392e-56	up	yes	chr10:12129782-12131797:+	BCL2A1	395673	bcl-2-related protein A1 [Source:RefSeq peptide;Acc:NP_990197]
ENSGALG00000006518	3.24724	0.829106	3.91655	1.96958	8.87307e-05	0.000141702	up	yes	chr24:3099783-3116043:-	C11orf63	--	chromosome 11 open reading frame 63 [Source:HGNC Symbol;Acc:HGNC:26288]
ENSGALG00000006527	52.93	13.2657	3.98999	1.99638	2.22165e-57	3.08026e-56	up	yes	chr24:3116783-3130391:-	CRTAM	395342	cytotoxic and regulatory T-cell molecule precursor [Source:RefSeq peptide;Acc:NP_001025518]
ENSGALG00000006544	3.24724	7.46196	0.435173	-1.20034	3.51338e-05	5.94674e-05	down	yes	chr12:11335403-11344458:+	SRPK3	--	SRSF protein kinase 3 [Source:HGNC Symbol;Acc:HGNC:11402]
ENSGALG00000006547	13.0972	39.2444	0.333734	-1.58323	1.113e-31	8.93402e-31	down	yes	chr9:3879408-3881194:-	PROCR	424867	endothelial protein C receptor precursor [Source:RefSeq peptide;Acc:NP_001029992]
ENSGALG00000006555	50.4405	112.943	0.446602	-1.16294	1.59399e-55	2.13347e-54	down	yes	chr5:13148583-13163279:+	IGF2	395097	Gallus gallus insulin-like growth factor 2 (somatomedin A) (IGF2), mRNA. [Source:RefSeq mRNA;Acc:NM_001030342]
ENSGALG00000006633	9.20051	3.2243	2.85349	1.51273	4.14291e-08	1.01608e-07	up	yes	chr1:7358546-7361773:+	TMEM243	418647	transmembrane protein 243, mitochondrial [Source:HGNC Symbol;Acc:HGNC:21707]
ENSGALG00000006634	1.8401	3.86916	0.475581	-1.07224	0.00650821	0.00718303	down	yes	chr20:10595952-10609143:+	DNMT3B	--	DNA (cytosine-5-)-methyltransferase 3 beta [Source:HGNC Symbol;Acc:HGNC:2979]
ENSGALG00000006670	1.51538	3.04006	0.49847	-1.00442	0.0222495	0.0212572	down	yes	chr6:19416647-19417606:-	PPP1R3C	425328	protein phosphatase 1, regulatory subunit 3C [Source:HGNC Symbol;Acc:HGNC:9293]
ENSGALG00000006680	4.22141	11.1469	0.378708	-1.40084	1.19866e-08	3.11097e-08	down	yes	chr9:3054489-3077927:-	EHHADH	424877	enoyl-CoA, hydratase/3-hydroxyacyl CoA dehydrogenase [Source:HGNC Symbol;Acc:HGNC:3247]
ENSGALG00000006698	13.2054	29.3872	0.44936	-1.15406	1.75353e-15	7.55015e-15	down	yes	chr14:7680158-7703987:-	ABCC6	416600	multidrug resistance-associated protein 6 [Source:RefSeq peptide;Acc:NP_001239009]
ENSGALG00000006719	0.324724	2.30307	0.140996	-2.82627	4.44295e-05	7.39912e-05	down	yes	chr15:8701230-8728679:-	GNAZ	770226	guanine nucleotide binding protein (G protein), alpha z polypeptide [Source:HGNC Symbol;Acc:HGNC:4395]
ENSGALG00000006729	4.00493	10.3178	0.388158	-1.36528	7.54555e-08	1.80479e-07	down	yes	chr6:20110079-20114607:-	CYP26A1	408183	cytochrome P450 26A1 [Source:RefSeq peptide;Acc:NP_001001129]
ENSGALG00000006740	3.35548	0.368492	9.10599	3.18682	1.78257e-07	4.10769e-07	up	yes	chr5:14079795-14176709:-	MUC5B	--	mucin 5B, oligomeric mucus/gel-forming [Source:HGNC Symbol;Acc:HGNC:7516]
ENSGALG00000006755	0.649448	2.0267	0.320445	-1.64185	0.00629368	0.00697682	down	yes	chr24:4173244-4185291:+	USP2	--	ubiquitin specific peptidase 2 [Source:HGNC Symbol;Acc:HGNC:12618]
ENSGALG00000006785	106.834	27.3605	3.90469	1.96521	1.29876e-111	3.34529e-110	up	yes	chr13:16213206-16217341:-	IRF1	396384	Interferon regulatory factor 1 [Source:UniProtKB/Swiss-Prot;Acc:Q90876]
ENSGALG00000006796	0.974172	2.21095	0.440612	-1.18242	0.0260571	0.0243608	down	yes	chr4:5150002-5155096:-	SRPX2	422261	sushi-repeat containing protein, X-linked 2 [Source:HGNC Symbol;Acc:HGNC:30668]
ENSGALG00000006797	1.08241	2.3952	0.45191	-1.14589	0.0238877	0.0225656	down	yes	chr2:10438685-10736438:-	ADARB2	420461	adenosine deaminase, RNA-specific, B2 (non-functional) [Source:HGNC Symbol;Acc:HGNC:227]
ENSGALG00000006832	0.649448	0.0921229	7.0498	2.81758	0.0303984	0.0276253	up	yes	chr20:10829801-10840153:+	WFDC2	--	WAP four-disulfide core domain 2 [Source:HGNC Symbol;Acc:HGNC:15939]
ENSGALG00000006859	2.92252	6.17224	0.473494	-1.07858	0.000553853	0.000773828	down	yes	chr10:13701912-13728770:+	SV2B	427508	synaptic vesicle glycoprotein 2B [Source:HGNC Symbol;Acc:HGNC:16874]
ENSGALG00000006877	10.7159	23.952	0.447391	-1.16039	5.36749e-13	1.96259e-12	down	yes	chr4:8058003-8091302:-	KLHL4	422265	kelch-like family member 4 [Source:HGNC Symbol;Acc:HGNC:6355]
ENSGALG00000006912	2.48955	5.6195	0.44302	-1.17456	0.000417097	0.000597891	down	yes	chr6:20399921-20475228:+	CPEB3	423816	cytoplasmic polyadenylation element binding protein 3 [Source:HGNC Symbol;Acc:HGNC:21746]
ENSGALG00000006928	88.8661	30.5848	2.90556	1.53882	9.13359e-67	1.45822e-65	up	yes	chr12:11632154-11635942:+	DALRD3	416059	DALR anticodon binding domain containing 3 [Source:HGNC Symbol;Acc:HGNC:25536]
ENSGALG00000006988	999.609	104.928	9.52661	3.25196	0	0	up	yes	chr18:9771940-9818172:-	RNF213	422080	ring finger protein 213 [Source:HGNC Symbol;Acc:HGNC:14539]
ENSGALG00000006992	6.60272	2.0267	3.25786	1.70392	4.12791e-07	9.15894e-07	up	yes	chr20:10917368-10921453:+	MMP9	395387	matrix metalloproteinase-9 precursor [Source:RefSeq peptide;Acc:NP_989998]
ENSGALG00000007000	194.943	418.607	0.465694	-1.10255	2.4826e-184	1.18908e-182	down	yes	chr10:15328163-15333861:+	NR2F2	386585	COUP transcription factor 2 [Source:UniProtKB/Swiss-Prot;Acc:Q90733]
ENSGALG00000007007	0.541207	1.65821	0.326379	-1.61538	0.0145823	0.014586	down	yes	chr6:21074071-21135637:-	KNDC1	423824	kinase non-catalytic C-lobe domain (KIND) containing 1 [Source:HGNC Symbol;Acc:HGNC:29374]
ENSGALG00000007014	2.05659	6.26436	0.328299	-1.60692	2.24955e-06	4.56005e-06	down	yes	chr6:21794644-21798271:+	PYROXD2	425345	pyridine nucleotide-disulphide oxidoreductase domain 2 [Source:HGNC Symbol;Acc:HGNC:23517]
ENSGALG00000007047	0.216483	0.829106	0.261104	-1.93731	0.0501142	0.0423931	down	yes	chr5:15915784-15924615:+	GAL	423117	Galanin [Source:UniProtKB/Swiss-Prot;Acc:P30802]
ENSGALG00000007052	173.511	82.8185	2.09507	1.067	1.28139e-73	2.28499e-72	up	yes	chr12:11788845-11807134:+	PXK	416065	PX domain containing serine/threonine kinase [Source:HGNC Symbol;Acc:HGNC:23326]
ENSGALG00000007079	9.63348	27.729	0.347415	-1.52527	9.72842e-22	5.45796e-21	down	yes	chr17:3040970-3209266:+	PAPPA	417245	pregnancy-associated plasma protein A, pappalysin 1 [Source:HGNC Symbol;Acc:HGNC:8602]
ENSGALG00000007082	135.518	52.6022	2.57628	1.36529	1.32641e-84	2.61468e-83	up	yes	chr2:12930882-12960732:-	CREM	378903	Gallus gallus cAMP responsive element modulator (CREM), transcript variant 4, mRNA. [Source:RefSeq mRNA;Acc:NM_204387]
ENSGALG00000007098	59.8575	131.091	0.45661	-1.13097	1.97466e-61	2.9495e-60	down	yes	chr1:15150170-15234468:+	KIF21A	417692	kinesin family member 21A [Source:HGNC Symbol;Acc:HGNC:19349]
ENSGALG00000007104	17.4269	5.15888	3.37803	1.75618	4.42022e-17	2.06757e-16	up	yes	chr9:12388882-12390573:+	LRRC15	768899	leucine rich repeat containing 15 [Source:HGNC Symbol;Acc:HGNC:20818]
ENSGALG00000007121	8.00986	1.93458	4.14036	2.04975	2.64937e-10	7.97214e-10	up	yes	chr17:2602627-2616255:-	TNFSF8	378930	tumor necrosis factor ligand superfamily member 8 [Source:RefSeq peptide;Acc:NP_989740]
ENSGALG00000007129	54.0124	139.382	0.387514	-1.36768	3.44439e-87	7.12922e-86	down	yes	chr10:16932375-16967360:+	ALDH6	395389	aldehyde dehydrogenase family 1 member A3 [Source:RefSeq peptide;Acc:NP_990000]
ENSGALG00000007152	0.541207	0.0921229	5.87483	2.55455	0.0607508	0.0497454	up	yes	chr12:11855792-11860341:-	FAM3D	416069	family with sequence similarity 3, member D [Source:HGNC Symbol;Acc:HGNC:18665]
ENSGALG00000007158	86.2683	20.4513	4.21823	2.07664	4.4116e-97	9.9872e-96	up	yes	chr14:8935374-8936082:+	SOCS1	416630	suppressor of cytokine signaling 1 [Source:RefSeq peptide;Acc:NP_001131120]
ENSGALG00000007182	0.649448	1.65821	0.391655	-1.35234	0.0323369	0.0291776	down	yes	chr12:13104123-13114032:+	C3orf14	416073	chromosome 3 open reading frame 14 [Source:HGNC Symbol;Acc:HGNC:25024]
ENSGALG00000007217	7.36041	3.2243	2.28279	1.1908	4.44226e-05	7.39912e-05	up	yes	chr5:16141083-16148272:+	BEST1	--	bestrophin 1 [Source:HGNC Symbol;Acc:HGNC:12703]
ENSGALG00000007218	11.5818	23.8598	0.485411	-1.04272	3.98102e-11	1.28035e-10	down	yes	chr9:12741369-12791772:+	MB21D2	424905	Mab-21 domain containing 2 [Source:HGNC Symbol;Acc:HGNC:30438]
ENSGALG00000007227	1.40714	3.86916	0.36368	-1.45926	0.000534286	0.000748655	down	yes	chr15:9334790-9365480:+	MSI1	--	musashi RNA-binding protein 1 [Source:HGNC Symbol;Acc:HGNC:7330]
ENSGALG00000007282	0.108241	2.11883	0.0510855	-4.29094	3.96559e-06	7.73299e-06	down	yes	chr4:10889950-10892483:-	CNGA2	771609	cyclic nucleotide gated channel alpha 2 [Source:HGNC Symbol;Acc:HGNC:2149]
ENSGALG00000007288	1.2989	0.0921229	14.0996	3.81758	0.000486318	0.000687927	up	yes	chr12:13478281-13480695:+	SNTN	416076	Sentan [Source:UniProtKB/Swiss-Prot;Acc:B7FF67]
ENSGALG00000007314	0.541207	0.00249288	217.101	3.55455	0.028218	0.0260865	up	yes	chr24:5312963-5393749:-	DSCAML1	428249	Down syndrome cell adhesion molecule like 1 [Source:HGNC Symbol;Acc:HGNC:14656]
ENSGALG00000007349	8.00986	16.9506	0.472541	-1.08149	9.73666e-09	2.54756e-08	down	yes	chr10:17265410-17269553:+	RASL12	415530	RAS-like, family 12 [Source:HGNC Symbol;Acc:HGNC:30289]
ENSGALG00000007356	39.1834	15.5688	2.51679	1.33159	8.57637e-25	5.40849e-24	up	yes	chr2:14932503-14950908:+	MAP3K8	420479	mitogen-activated protein kinase kinase kinase 8 [Source:HGNC Symbol;Acc:HGNC:6860]
ENSGALG00000007381	145.043	48.2724	3.00468	1.58721	1.15106e-112	3.01852e-111	up	yes	chr5:16303971-16310704:-	SERPING1	--	serpin peptidase inhibitor, clade G (C1 inhibitor), member 1 [Source:HGNC Symbol;Acc:HGNC:1228]
ENSGALG00000007417	1.08241	0.0921229	11.7497	3.55455	0.00191487	0.00238759	up	yes	chr2:15517575-15589648:+	ARMC4	420482	armadillo repeat containing 4 [Source:HGNC Symbol;Acc:HGNC:25583]
ENSGALG00000007419	58.5586	28.7424	2.03736	1.0267	1.67095e-24	1.04128e-23	up	yes	chr9:14339432-14355179:+	MASP1	407088	mannan-binding lectin serine protease 1 precursor [Source:RefSeq peptide;Acc:NP_998751]
ENSGALG00000007487	1.08241	0.184246	5.87483	2.55455	0.00799972	0.00860789	up	yes	chr7:7150313-7158873:+	C21orf58	424040	chromosome 21 open reading frame 58 [Source:HGNC Symbol;Acc:HGNC:1300]
ENSGALG00000007489	22.2977	56.7477	0.392927	-1.34767	8.76033e-36	7.73936e-35	down	yes	chr6:21690899-21703073:-	CNNM1	423833	cyclin and CBS domain divalent metal cation transport mediator 1 [Source:HGNC Symbol;Acc:HGNC:102]
ENSGALG00000007508	19.3752	40.6262	0.476914	-1.0682	1.49342e-18	7.35977e-18	down	yes	chr6:21711624-21788394:+	HPSE2	423834	heparanase 2 (inactive) [Source:HGNC Symbol;Acc:HGNC:18374]
ENSGALG00000007561	60.1822	26.992	2.22963	1.1568	3.74581e-30	2.87152e-29	up	yes	chr14:12286742-12303716:-	CLCN7	416656	H(+)/Cl(-) exchange transporter 7 [Source:RefSeq peptide;Acc:NP_001025815]
ENSGALG00000007636	0.541207	0.0921229	5.87483	2.55455	0.0607508	0.0497454	up	yes	chr20:11834690-11906056:-	PEPCK	396458	phosphoenolpyruvate carboxykinase, cytosolic [Source:RefSeq peptide;Acc:NP_990802]
ENSGALG00000007651	787.997	57.1162	13.7964	3.78622	0	0	up	yes	chr7:7412734-7431231:-	STAT1	424044	signal transducer and activator of transcription 1-alpha/beta [Source:RefSeq peptide;Acc:NP_001012932]
ENSGALG00000007669	134.652	27.9132	4.82395	2.27022	7.13946e-168	3.15851e-166	up	yes	chr13:17704810-17707611:+	EGR1	373931	Early growth response protein 1 [Source:UniProtKB/Swiss-Prot;Acc:O73691]
ENSGALG00000007701	8.55106	1.28972	6.63017	2.72904	1.10811e-14	4.52252e-14	up	yes	chr9:14744529-14748605:+	B3GNT7	424930	UDP-GlcNAc:betaGal beta-1,3-N-acetylglucosaminyltransferase 7 [Source:HGNC Symbol;Acc:HGNC:18811]
ENSGALG00000007732	14.0714	48.0882	0.292616	-1.77292	7.92796e-45	8.60416e-44	down	yes	chr15:10338375-10405782:+	RTN4R	417001	reticulon 4 receptor [Source:HGNC Symbol;Acc:HGNC:18601]
ENSGALG00000007796	32.7971	86.3192	0.379952	-1.39611	2.21781e-56	3.01013e-55	down	yes	chr20:12728166-12763432:+	BCAS1	419338	breast carcinoma amplified sequence 1 [Source:HGNC Symbol;Acc:HGNC:974]
ENSGALG00000007800	5.52031	2.21095	2.4968	1.32008	0.000126483	0.000197795	up	yes	chr4:12536129-12560740:-	ZDHHC15	422329	zinc finger, DHHC-type containing 15 [Source:HGNC Symbol;Acc:HGNC:20342]
ENSGALG00000007849	444.439	185.167	2.4002	1.26316	2.65256e-242	1.74691e-240	up	yes	chr5:18248884-18303314:+	CD44	395666	CD44 antigen precursor [Source:RefSeq peptide;Acc:NP_990191]
ENSGALG00000007862	5.08734	13.9106	0.365718	-1.4512	6.1926e-11	1.9558e-10	down	yes	chr12:16877532-16970255:-	CNTN3	416101	contactin 3 (plasmacytoma associated) [Source:HGNC Symbol;Acc:HGNC:2173]
ENSGALG00000007874	158.465	44.4033	3.56878	1.83543	2.35576e-150	8.92334e-149	up	yes	chr24:6163150-6165998:+	IL18	395312	Gallus gallus interleukin 18 (interferon-gamma-inducing factor) (IL18), mRNA. [Source:RefSeq mRNA;Acc:NM_204608]
ENSGALG00000007878	1406.27	577.15	2.43658	1.28486	0	0	up	yes	chr24:6167375-6171382:-	SDHD	419793	succinate dehydrogenase [Source:RefSeq peptide;Acc:NP_001006321]
ENSGALG00000007886	31.39	65.6837	0.477896	-1.06523	7.02617e-29	5.12845e-28	down	yes	chr5:18394011-18447963:-	PAMR1	423158	peptidase domain containing associated with muscle regeneration 1 [Source:HGNC Symbol;Acc:HGNC:24554]
ENSGALG00000007902	65.3778	24.1362	2.7087	1.4376	5.2916e-45	5.75371e-44	up	yes	chr4:12865315-12889632:+	ATP7A	101747741	ATPase, Cu++ transporting, alpha polypeptide [Source:HGNC Symbol;Acc:HGNC:869]
ENSGALG00000007906	0.0541207	0.552738	0.0979138	-3.35234	0.0303166	0.0276039	down	yes	chr9:15080137-15084242:+	CHRNG	429151	acetylcholine receptor subunit gamma precursor [Source:RefSeq peptide;Acc:NP_001026739]
ENSGALG00000007909	1.62362	4.32978	0.374989	-1.41508	0.000344018	0.000501192	down	yes	chr10:18368140-18426597:+	IQCH	415554	IQ motif containing H [Source:HGNC Symbol;Acc:HGNC:25721]
ENSGALG00000007940	0.324724	1.01335	0.320445	-1.64185	0.0533758	0.0446632	down	yes	chr5:18812001-18817045:-	RAG2	423165	V(D)J recombination-activating protein 2 [Source:UniProtKB/Swiss-Prot;Acc:P25022]
ENSGALG00000007943	12.0148	24.4126	0.492156	-1.02281	4.83469e-11	1.54376e-10	down	yes	chr2:18006660-18251285:+	lasp-2	395148	nebulette non-muscle isoform [Source:RefSeq peptide;Acc:NP_989819]
ENSGALG00000007966	30.0911	13.6342	2.20703	1.14211	1.39933e-15	6.05659e-15	up	yes	chr7:9526582-9556861:-	PGAP1	--	post-GPI attachment to proteins 1 [Source:HGNC Symbol;Acc:HGNC:25712]
ENSGALG00000008009	319.204	135.052	2.36356	1.24096	7.0713e-170	3.17686e-168	up	yes	chr1:14567866-14591310:+	BCAP29	417702	B-cell receptor-associated protein 29 [Source:RefSeq peptide;Acc:NP_001091114]
ENSGALG00000008014	85.8354	39.5207	2.17191	1.11896	3.59203e-40	3.52838e-39	up	yes	chr20:14054696-14055682:-	CEBPB	396185	CCAAT/enhancer-binding protein beta [Source:UniProtKB/Swiss-Prot;Acc:Q05826]
ENSGALG00000008022	474.422	160.478	2.9563	1.56379	0	0	up	yes	chr16:97656-101192:+	TPN	417048	tapasin isoform 1 precursor [Source:RefSeq peptide;Acc:NP_001029988]
ENSGALG00000008046	2.48955	11.5154	0.216194	-2.2096	1.97182e-15	8.47745e-15	down	yes	chr7:9709227-9719149:+	COQ10B	424057	coenzyme Q10B [Source:HGNC Symbol;Acc:HGNC:25819]
ENSGALG00000008058	54.1207	24.9653	2.16783	1.11625	7.44025e-26	4.88332e-25	up	yes	chr4:13351168-13385438:-	PAK3	422342	p21 protein (Cdc42/Rac)-activated kinase 3 [Source:HGNC Symbol;Acc:HGNC:8592]
ENSGALG00000008060	2.81427	9.02805	0.311726	-1.68165	4.47884e-09	1.20618e-08	down	yes	chr1:14328390-14346800:+	PRKAR2B	769420	protein kinase, cAMP-dependent, regulatory, type II, beta [Source:HGNC Symbol;Acc:HGNC:9392]
ENSGALG00000008085	14.3961	41.8238	0.344208	-1.53865	2.3972e-32	1.96227e-31	down	yes	chr15:11120949-11126680:-	NEFH	417020	neurofilament, heavy polypeptide [Source:HGNC Symbol;Acc:HGNC:7737]
ENSGALG00000008098	94.6029	30.7691	3.07461	1.6204	2.43115e-76	4.41682e-75	up	yes	chr1:14037839-14064141:-	PBEF1	417707	nicotinamide phosphoribosyltransferase [Source:RefSeq peptide;Acc:NP_001025899]
ENSGALG00000008127	538.176	201.933	2.66511	1.4142	0	0	up	yes	chr5:22247550-22268506:+	SPI1	395879	transcription factor PU.1 [Source:RefSeq peptide;Acc:NP_990354]
ENSGALG00000008139	5.84503	12.713	0.459769	-1.12102	3.16643e-07	7.10726e-07	down	yes	chr3:2490870-2608930:-	EML6	421215	echinoderm microtubule associated protein like 6 [Source:HGNC Symbol;Acc:HGNC:35412]
ENSGALG00000008141	40.1575	90.7411	0.442551	-1.17609	9.68158e-46	1.06469e-44	down	yes	chr4:13861296-13934946:-	COL4A5	422348	collagen, type IV, alpha 5 [Source:HGNC Symbol;Acc:HGNC:2207]
ENSGALG00000008143	20.5659	42.1923	0.487431	-1.03673	2.29795e-18	1.12291e-17	down	yes	chr10:19102913-19118345:-	UACA	415569	uveal autoantigen with coiled-coil domains and ankyrin repeats [Source:HGNC Symbol;Acc:HGNC:15947]
ENSGALG00000008185	7.57689	15.9373	0.47542	-1.07273	3.30433e-08	8.16984e-08	down	yes	chr7:10696198-10732631:+	AOX1	424071	aldehyde oxidase [Source:RefSeq peptide;Acc:NP_001033781]
ENSGALG00000008193	46.652	105.204	0.443442	-1.17318	1.50839e-52	1.92128e-51	down	yes	chr1:12865261-13129087:-	RELN	427850	reelin [Source:HGNC Symbol;Acc:HGNC:9957]
ENSGALG00000008197	50.3322	21.6489	2.32493	1.21719	1.70105e-27	1.17501e-26	up	yes	chrZ:78609125-78643673:-	PGGT1B	770633	protein geranylgeranyltransferase type I, beta subunit [Source:HGNC Symbol;Acc:HGNC:8895]
ENSGALG00000008206	7.79338	18.4246	0.422988	-1.24131	2.46241e-11	8.02181e-11	down	yes	chr15:11340779-11343535:+	TESC	771113	calcineurin B homologous protein 3 [Source:RefSeq peptide;Acc:NP_001074353]
ENSGALG00000008266	20.0246	44.4954	0.450039	-1.15188	1.41251e-22	8.18614e-22	down	yes	chr4:13941226-14062603:+	COL4A6	422350	collagen, type IV, alpha 6 [Source:HGNC Symbol;Acc:HGNC:2208]
ENSGALG00000008279	1.51538	3.68492	0.411238	-1.28195	0.00220225	0.00269832	down	yes	chr12:18261478-18278207:+	Lrrn1	771599	leucine-rich repeat neuronal protein 1 precursor [Source:RefSeq peptide;Acc:NP_001091008]
ENSGALG00000008281	46.3273	18.701	2.47727	1.30875	2.70946e-28	1.93144e-27	up	yes	chr6:23201517-23337251:+	NEURL	423875	neuralized-like protein 1A [Source:RefSeq peptide;Acc:NP_001012928]
ENSGALG00000008339	1.2989	2.85581	0.454826	-1.13661	0.0142635	0.014319	down	yes	chr12:18847535-19073767:+	GRM7	416112	glutamate receptor, metabotropic 7 [Source:HGNC Symbol;Acc:HGNC:4599]
ENSGALG00000008353	6.16976	18.3325	0.336548	-1.57112	1.72174e-15	7.41878e-15	down	yes	chr1:11930694-12230824:+	MAGI2	417729	membrane-associated guanylate kinase, WW and PDZ domain-containing protein 2 [Source:RefSeq peptide;Acc:NP_001186469]
ENSGALG00000008365	12.8807	27.1763	0.473969	-1.07713	4.54624e-13	1.67712e-12	down	yes	chr5:22944471-22945943:+	CHRM4	423195	muscarinic acetylcholine receptor M4 [Source:RefSeq peptide;Acc:NP_001026362]
ENSGALG00000008427	0.108241	0.829106	0.130552	-2.93731	0.0125032	0.0127934	down	yes	chr1:11086584-11113407:+	GNAT3	427851	guanine nucleotide-binding protein G(t) subunit alpha-3 [Source:RefSeq peptide;Acc:NP_001254740]
ENSGALG00000008430	0.757689	1.84246	0.411238	-1.28195	0.0304021	0.0276253	down	yes	chr5:23227971-23241314:-	MAPK8IP1	423202	mitogen-activated protein kinase 8 interacting protein 1 [Source:HGNC Symbol;Acc:HGNC:6882]
ENSGALG00000008433	7.03569	15.5688	0.45191	-1.14589	8.45174e-09	2.2214e-08	down	yes	chr27:1515526-1517127:-	FZD2	374061	frizzled-2 precursor [Source:RefSeq peptide;Acc:NP_989553]
ENSGALG00000008437	602.688	292.03	2.06379	1.0453	1.09722e-242	7.30907e-241	up	yes	chr1:1088060-1099472:-	NET1	416693	neuroepithelial cell-transforming gene 1 protein [Source:RefSeq peptide;Acc:NP_001025819]
ENSGALG00000008439	28.1427	108.152	0.260214	-1.94223	2.97949e-111	7.6405e-110	down	yes	chr1:11005425-11038504:-	CD36	417730	platelet glycoprotein 4 [Source:RefSeq peptide;Acc:NP_001025902]
ENSGALG00000008447	7.46865	3.31643	2.25202	1.17122	4.92375e-05	8.13903e-05	up	yes	chr4:15491788-15504671:-	SH2D1A	100857869	SH2 domain containing 1A [Source:HGNC Symbol;Acc:HGNC:10820]
ENSGALG00000008465	1.2989	4.51402	0.287747	-1.79713	1.39596e-05	2.50783e-05	down	yes	chr6:24664740-24940362:-	SORCS1	423885	sortilin-related VPS10 domain containing receptor 1 [Source:HGNC Symbol;Acc:HGNC:16697]
ENSGALG00000008475	37.5597	18.3325	2.04881	1.03479	1.7945e-16	8.16325e-16	up	yes	chr17:1955243-1981882:+	ARRDC1	427772	arrestin domain-containing protein 1 [Source:RefSeq peptide;Acc:NP_001026646]
ENSGALG00000008479	0.865931	2.11883	0.408684	-1.29094	0.0195883	0.0189458	down	yes	chr7:11536104-11616253:+	PLEKHM3	424092	pleckstrin homology domain containing, family M, member 3 [Source:HGNC Symbol;Acc:HGNC:34006]
ENSGALG00000008490	0.0541207	0.644861	0.0839261	-3.57474	0.016379	0.0161298	down	yes	chr12:19683399-19697944:+	TRH	414344	Pro-thyrotropin-releasing hormone Thyrotropin-releasing hormone Thyroliberin-like [Source:UniProtKB/Swiss-Prot;Acc:Q6ZXC3]
ENSGALG00000008512	11.6901	23.952	0.488063	-1.03486	4.81377e-11	1.53878e-10	down	yes	chr4:15700804-15845955:-	GRIA3	396138	glutamate receptor, ionotrophic, AMPA 3 isoform 1 precursor [Source:RefSeq peptide;Acc:NP_001106270]
ENSGALG00000008537	26.4109	67.1576	0.393267	-1.34642	5.6485e-42	5.80419e-41	down	yes	chr9:15437757-15449465:-	EPHB3	396179	EPH receptor B3 [Source:HGNC Symbol;Acc:HGNC:3394]
ENSGALG00000008544	15.262	5.80374	2.62969	1.39489	2.96904e-11	9.60209e-11	up	yes	chr3:15666219-15743112:+	NCX1	395760	sodium/calcium exchanger 1 precursor [Source:RefSeq peptide;Acc:NP_001072941]
ENSGALG00000008554	17.3186	0.829106	20.8883	4.38462	3.95624e-40	3.87957e-39	up	yes	chr1:19824030-19859442:-	IL17REL	769256	interleukin 17 receptor E-like [Source:HGNC Symbol;Acc:HGNC:33808]
ENSGALG00000008555	25.8697	12.5287	2.06483	1.04602	5.38019e-12	1.8472e-11	up	yes	chr6:25366993-25409141:+	MXI1	423888	max-interacting protein 1 [Source:RefSeq peptide;Acc:NP_001012929]
ENSGALG00000008562	1.8401	3.68492	0.499361	-1.00185	0.0120198	0.0123445	down	yes	chr7:11905256-11952312:+	DYTN	--	dystrotelin [Source:HGNC Symbol;Acc:HGNC:23279]
ENSGALG00000008581	178.49	74.6196	2.392	1.25822	6.53865e-98	1.49781e-96	up	yes	chr6:25517714-25527369:+	DUSP5	423890	dual specificity phosphatase 5 [Source:HGNC Symbol;Acc:HGNC:3071]
ENSGALG00000008582	10.4994	23.7677	0.441751	-1.1787	3.38545e-13	1.25932e-12	down	yes	chr7:11950838-12015748:-	ADAM23	424099	disintegrin and metalloproteinase domain-containing protein 23 [Source:RefSeq peptide;Acc:NP_001138702]
ENSGALG00000008602	0.0541207	1.1976	0.045191	-4.46782	0.000461453	0.000655314	down	yes	chr2:19249639-19287303:-	SLC39A12	--	solute carrier family 39 (zinc transporter), member 12 [Source:HGNC Symbol;Acc:HGNC:20860]
ENSGALG00000008603	9.30875	3.96129	2.34993	1.23262	2.37167e-06	4.79085e-06	up	yes	chr5:23959882-23993960:+	ip3ka	395694	inositol-trisphosphate 3-kinase A [Source:RefSeq peptide;Acc:NP_990212]
ENSGALG00000008612	37.0185	112.206	0.329917	-1.59983	1.39547e-88	2.98427e-87	down	yes	chr1:20187730-20216841:-	MAPK11	417739	mitogen-activated protein kinase 11 [Source:RefSeq peptide;Acc:NP_001006227]
ENSGALG00000008661	45.4614	11.6996	3.88571	1.95818	2.44199e-48	2.88826e-47	up	yes	chr8:15135794-15137430:-	CYR61	429089	Protein CYR61 [Source:UniProtKB/Swiss-Prot;Acc:P19336]
ENSGALG00000008666	16.3444	5.71162	2.86161	1.51683	2.39254e-13	9.00966e-13	up	yes	chr7:12909913-12913364:-	CTLA4	424106	cytotoxic T-lymphocyte protein 4 precursor [Source:RefSeq peptide;Acc:NP_001035180]
ENSGALG00000008682	2.92252	6.54073	0.446818	-1.16224	0.000159724	0.000246124	down	yes	chr4:16526480-16542420:-	SLC25A43	422371	solute carrier family 25, member 43 [Source:HGNC Symbol;Acc:HGNC:30557]
ENSGALG00000008701	103.154	15.8451	6.51013	2.70269	4.99423e-157	2.00999e-155	up	yes	chr3:4394627-4438268:+	XDH	396025	xanthine dehydrogenase/oxidase [Source:RefSeq peptide;Acc:NP_990458]
ENSGALG00000008716	1.62362	4.4219	0.367177	-1.44545	0.000237096	0.000355428	down	yes	chr3:4603331-4605274:-	FLRT3	428552	fibronectin leucine rich transmembrane protein 3 [Source:HGNC Symbol;Acc:HGNC:3762]
ENSGALG00000008722	34.7455	13.2657	2.6192	1.38912	1.53186e-23	9.16186e-23	up	yes	chr8:15330258-15352578:+	MCOLN2	424531	mucolipin 2 [Source:HGNC Symbol;Acc:HGNC:13357]
ENSGALG00000008739	132.379	39.7971	3.32635	1.73394	1.45546e-116	4.05531e-115	up	yes	chr2:20165199-20212201:+	FAM188A	420526	family with sequence similarity 188, member A [Source:HGNC Symbol;Acc:HGNC:23578]
ENSGALG00000008758	6.60272	2.67157	2.47148	1.30538	3.23758e-05	5.5251e-05	up	yes	chr9:15777289-15778413:-	B3GNT5	424960	UDP-GlcNAc:betaGal beta-1,3-N-acetylglucosaminyltransferase 5 [Source:RefSeq peptide;Acc:NP_001107233]
ENSGALG00000008811	57.1514	23.3992	2.44245	1.28833	1.01001e-33	8.47103e-33	up	yes	chr3:9807095-9830984:+	SLC1A4	769612	solute carrier family 1 (glutamate/neutral amino acid transporter), member 4 [Source:HGNC Symbol;Acc:HGNC:10942]
ENSGALG00000008815	1.94834	6.54073	0.297879	-1.7472	2.92025e-07	6.57507e-07	down	yes	chr3:14665939-14674198:+	LRRN4	--	leucine rich repeat neuronal 4 [Source:HGNC Symbol;Acc:HGNC:16208]
ENSGALG00000008847	95.4688	47.1669	2.02406	1.01725	2.46718e-38	2.33254e-37	up	yes	chr3:9462114-9489472:-	VPS54	421280	vacuolar protein sorting 54 homolog (S. cerevisiae) [Source:HGNC Symbol;Acc:HGNC:18652]
ENSGALG00000008850	2.48955	5.71162	0.435874	-1.19802	0.000301313	0.000443886	down	yes	chr8:15685996-15715330:+	TTLL7	424543	tubulin tyrosine ligase-like family member 7 [Source:HGNC Symbol;Acc:HGNC:26242]
ENSGALG00000008893	4.54614	1.1976	3.79604	1.9245	4.94749e-06	9.51011e-06	up	yes	chrZ:3411089-3422336:+	SYT4	422960	synaptotagmin IV [Source:HGNC Symbol;Acc:HGNC:11512]
ENSGALG00000008900	3.46372	8.38319	0.413175	-1.27518	4.25151e-06	8.24613e-06	down	yes	chr8:17537065-17580564:+	VTG1	424547	vitellogenin-1 precursor [Source:RefSeq peptide;Acc:NP_001004408]
ENSGALG00000008901	12.989	34.5461	0.375989	-1.41124	6.07089e-24	3.68415e-23	down	yes	chr8:17636433-17656088:-	PTGFR	424548	prostaglandin F2-alpha receptor [Source:RefSeq peptide;Acc:NP_001038122]
ENSGALG00000008911	14.7208	7.18559	2.04866	1.03468	2.53579e-07	5.7596e-07	up	yes	chr17:974722-975519:-	RNF208	417279	ring finger protein 208 [Source:HGNC Symbol;Acc:HGNC:25420]
ENSGALG00000008915	105.211	41.7317	2.52112	1.33406	7.32114e-64	1.13448e-62	up	yes	chr2:444831-447382:+	GIMAP8	420368	GTPase, IMAP family member 8 [Source:HGNC Symbol;Acc:HGNC:21792]
ENSGALG00000008918	2.81427	1.10548	2.54576	1.3481	0.00541123	0.00610961	up	yes	chr3:13291087-13299548:-	LAMP5	416732	lysosomal-associated membrane protein family, member 5 [Source:HGNC Symbol;Acc:HGNC:16097]
ENSGALG00000008961	19.3752	44.4954	0.435443	-1.19944	5.68284e-24	3.45952e-23	down	yes	chr1:22669170-22806015:-	PTPRZ1	396403	receptor-type tyrosine-protein phosphatase zeta precursor [Source:RefSeq peptide;Acc:NP_001186241]
ENSGALG00000008969	6.278	2.11883	2.96296	1.56704	3.33113e-06	6.5889e-06	up	yes	chr3:8534387-8539545:+	EPCAM	421292	epithelial cell adhesion molecule precursor [Source:RefSeq peptide;Acc:NP_001012582]
ENSGALG00000008971	1.19065	2.3952	0.497101	-1.00839	0.0417703	0.0364741	down	yes	chr6:27245682-27267251:+	TDRD1	--	tudor domain containing 1 [Source:HGNC Symbol;Acc:HGNC:11712]
ENSGALG00000008996	0.649448	2.48732	0.261104	-1.93731	0.000691144	0.00094715	down	yes	chr3:13109614-13123521:-	ANKEF1	416735	ankyrin repeat and EF-hand domain containing 1 [Source:HGNC Symbol;Acc:HGNC:15803]
ENSGALG00000008997	2.27307	0.829106	2.74159	1.45501	0.00808534	0.00867425	up	yes	chr2:20889645-20894978:-	STEAP4	772063	STEAP family member 4 [Source:HGNC Symbol;Acc:HGNC:21923]
ENSGALG00000009002	2.81427	10.7784	0.261104	-1.93731	1.62653e-12	5.75838e-12	down	yes	chr1:23043272-23183320:-	CPED1	417761	cadherin-like and PC-esterase domain containing 1 [Source:HGNC Symbol;Acc:HGNC:26159]
ENSGALG00000009017	0.108241	0.921229	0.117497	-3.08931	0.00699727	0.00766876	down	yes	chr2:21544718-21556233:+	STEAP2	420541	STEAP family member 2, metalloreductase [Source:HGNC Symbol;Acc:HGNC:17885]
ENSGALG00000009021	1.08241	2.21095	0.489569	-1.03042	0.0464761	0.0398624	down	yes	chr8:18155675-18221761:-	SIAT7E	407778	alpha-N-acetylgalactosaminide alpha-2,6-sialyltransferase 5 [Source:RefSeq peptide;Acc:NP_001264423]
ENSGALG00000009026	0.974172	0.276369	3.5249	1.81758	0.0419519	0.03655	up	yes	chr2:21565190-21589409:+	CFAP69	420542	cilia and flagella associated protein 69 [Source:HGNC Symbol;Acc:HGNC:26107]
ENSGALG00000009033	0.757689	0.0921229	8.22476	3.03997	0.0152032	0.0151261	up	yes	chr8:18513214-18515085:+	FAM183A	424557	uncharacterized protein LOC424557 isoform 1 [Source:RefSeq peptide;Acc:NP_001264492]
ENSGALG00000009042	1.19065	2.3952	0.497101	-1.00839	0.0417703	0.0364741	down	yes	chr3:12067879-12108397:-	ISM1	416740	isthmin 1, angiogenesis inhibitor [Source:HGNC Symbol;Acc:HGNC:16213]
ENSGALG00000009069	1.08241	0.368492	2.93742	1.55455	0.0549511	0.0458068	up	yes	chr3:7632672-7653434:+	CAPN14	768684	calpain 14 [Source:HGNC Symbol;Acc:HGNC:16664]
ENSGALG00000009152	2.38131	6.63285	0.359017	-1.47787	4.71415e-06	9.08268e-06	down	yes	chr6:27680834-28014799:+	ATRNL1	423915	attractin-like 1 [Source:HGNC Symbol;Acc:HGNC:29063]
ENSGALG00000009176	3.35548	7.6462	0.438843	-1.18822	3.25918e-05	5.55706e-05	down	yes	chr5:25173302-25229389:-	TTBK2	423241	tau tubulin kinase 2 [Source:HGNC Symbol;Acc:HGNC:19141]
ENSGALG00000009266	1.08241	0.00249288	434.202	4.55455	0.000827246	0.00111313	up	yes	chr4:19793620-19800505:-	FGA	396307	fibrinogen alpha chain isoform 1 precursor [Source:RefSeq peptide;Acc:NP_001258840]
ENSGALG00000009324	2.81427	1.38184	2.03661	1.02617	0.0251739	0.0236305	up	yes	chr1:24324800-24502386:-	CFTR	100049619	cystic fibrosis transmembrane conductance regulator [Source:RefSeq peptide;Acc:NP_001099136]
ENSGALG00000009340	0.216483	0.829106	0.261104	-1.93731	0.0501142	0.0423931	down	yes	chr23:3171702-3175771:+	TRIM63	426754	tripartite motif containing 63, E3 ubiquitin protein ligase [Source:HGNC Symbol;Acc:HGNC:16007]
ENSGALG00000009352	4.00493	1.93458	2.07018	1.04975	0.00651086	0.00718322	up	yes	chr5:25849516-25938558:+	DPF3	395351	zinc finger protein DPF3 [Source:RefSeq peptide;Acc:NP_989970]
ENSGALG00000009354	90.7062	206.632	0.438975	-1.18779	2.11363e-103	5.02028e-102	down	yes	chr4:20224667-20261532:+	GUCY1A3	422407	guanylate cyclase 1, soluble, alpha 3 [Source:HGNC Symbol;Acc:HGNC:4685]
ENSGALG00000009355	1.19065	2.3952	0.497101	-1.00839	0.0417703	0.0364741	down	yes	chr9:19248959-19256591:-	CLDN11	424990	claudin 11 [Source:HGNC Symbol;Acc:HGNC:8514]
ENSGALG00000009366	0.974172	2.48732	0.391655	-1.35234	0.00876144	0.0093151	down	yes	chr4:20323398-20334068:-	ASIC5	428723	acid sensing (proton gated) ion channel family member 5 [Source:HGNC Symbol;Acc:HGNC:17537]
ENSGALG00000009373	33.7713	68.4473	0.493391	-1.0192	4.81278e-28	3.39323e-27	down	yes	chr4:20356529-20364123:-	CTSO	422410	cathepsin O precursor [Source:RefSeq peptide;Acc:NP_001026300]
ENSGALG00000009378	5.84503	17.6876	0.330459	-1.59746	2.50193e-15	1.06616e-14	down	yes	chr4:20652981-20768790:+	PDGFC	395469	Platelet-derived growth factor C Platelet-derived growth factor C, latent form Platelet-derived growth factor C, receptor-binding form [Source:UniProtKB/Swiss-Prot;Acc:Q9I946]
ENSGALG00000009392	1.94834	4.23766	0.459769	-1.12102	0.00315585	0.00373716	down	yes	chr3:17199285-17201870:+	TLR5	554217	toll-like receptor 5 precursor [Source:RefSeq peptide;Acc:NP_001019757]
ENSGALG00000009411	116.901	41.8238	2.79507	1.48289	1.06642e-82	2.06702e-81	up	yes	chr1:25227678-25293992:+	TFEC	417773	transcription factor EC [Source:RefSeq peptide;Acc:NP_001006229]
ENSGALG00000009414	15.9115	6.72497	2.36603	1.24247	5.36106e-10	1.56998e-09	up	yes	chr4:21221107-21234597:-	FAM198B	422413	family with sequence similarity 198, member B [Source:HGNC Symbol;Acc:HGNC:25312]
ENSGALG00000009424	3.89669	8.65956	0.449987	-1.15204	1.60591e-05	2.86368e-05	down	yes	chr1:25847642-26191414:-	foxp2	769935	Uncharacterized protein [Source:UniProtKB/TrEMBL;Acc:F1NY57]
ENSGALG00000009441	16.0197	33.0721	0.484387	-1.04577	6.46057e-15	2.68017e-14	down	yes	chr3:17399141-17409701:+	TAF1A	421338	TATA box-binding protein-associated factor RNA polymerase I subunit A [Source:RefSeq peptide;Acc:NP_001264490]
ENSGALG00000009444	1.8401	5.80374	0.317054	-1.6572	3.25362e-06	6.4532e-06	down	yes	chr3:17413492-17428388:+	HHIPL2	421339	HHIP-like 2 [Source:HGNC Symbol;Acc:HGNC:25842]
ENSGALG00000009507	2.27307	7.00134	0.324662	-1.62299	4.75221e-07	1.04759e-06	down	yes	chr5:28086530-28129476:+	PLEKHH1	423270	pleckstrin homology domain containing, family H (with MyTH4 domain) member 1 [Source:HGNC Symbol;Acc:HGNC:17733]
ENSGALG00000009567	25.6532	59.7878	0.429071	-1.22071	1.73117e-32	1.42311e-31	down	yes	chr4:23520463-23656666:+	TLL1	395441	tolloid-like protein 1 precursor [Source:RefSeq peptide;Acc:NP_990034]
ENSGALG00000009596	0.108241	1.65821	0.0652759	-3.93731	6.85186e-05	0.000111045	down	yes	chr1:30058954-30253610:+	TMEM117	417798	transmembrane protein 117 [Source:HGNC Symbol;Acc:HGNC:25308]
ENSGALG00000009638	12.3395	26.3472	0.468343	-1.09436	5.22365e-13	1.91483e-12	down	yes	chr1:30541566-30613151:+	ANO6	417802	anoctamin 6 [Source:HGNC Symbol;Acc:HGNC:25240]
ENSGALG00000009693	133.678	277.29	0.482087	-1.05263	5.24811e-114	1.40811e-112	down	yes	chr6:31278697-31344582:-	CPXM2	423951	carboxypeptidase X (M14 family), member 2 [Source:HGNC Symbol;Acc:HGNC:26977]
ENSGALG00000009704	225.25	467.432	0.481889	-1.05323	5.34176e-191	2.692e-189	down	yes	chr6:31382330-31425438:-	CHST15	423952	carbohydrate (N-acetylgalactosamine 4-sulfate 6-O) sulfotransferase 15 [Source:HGNC Symbol;Acc:HGNC:18137]
ENSGALG00000009723	3.78845	1.84246	2.05619	1.03997	0.00863669	0.00919427	up	yes	chr5:29701247-29817292:+	FMN1	386747	formin [Source:RefSeq peptide;Acc:NP_989754]
ENSGALG00000009739	1.40714	14.4633	0.0972902	-3.36156	1.36858e-28	9.88708e-28	down	yes	chr1:31191404-31200927:-	AMIGO2	417810	amphoterin-induced protein 2 precursor [Source:RefSeq peptide;Acc:NP_001186479]
ENSGALG00000009755	7.68513	25.4259	0.302256	-1.72616	1.16807e-23	7.0223e-23	down	yes	chr1:31675731-31723743:-	LRIG3	417813	leucine-rich repeats and immunoglobulin-like domains protein 3 precursor [Source:RefSeq peptide;Acc:NP_001186484]
ENSGALG00000009758	8.33458	2.0267	4.11238	2.03997	1.31919e-10	4.06451e-10	up	yes	chr4:28376868-28434696:-	SLC7A11	428731	solute carrier family 7 (anionic amino acid transporter light chain, xc- system), member 11 [Source:HGNC Symbol;Acc:HGNC:11059]
ENSGALG00000009759	20.1329	58.8666	0.342009	-1.54789	3.31012e-45	3.60595e-44	down	yes	chr1:31999958-32082280:+	SLC16A7	417815	monocarboxylate transporter 2 [Source:RefSeq peptide;Acc:NP_001186533]
ENSGALG00000009768	28.9004	13.8184	2.09144	1.0645	1.43667e-13	5.50671e-13	up	yes	chr4:28668012-28671567:+	MNOC	404779	nocturnin [Source:RefSeq peptide;Acc:NP_001009928]
ENSGALG00000009787	0.216483	1.75034	0.123681	-3.01531	0.000237567	0.000355857	down	yes	chr6:32788287-32797282:-	CLRN3	423961	clarin 3 [Source:HGNC Symbol;Acc:HGNC:20795]
ENSGALG00000009803	20.8906	8.8438	2.36217	1.24011	1.22148e-12	4.35633e-12	up	yes	chr4:28831982-28841789:+	MGST2	770916	microsomal glutathione S-transferase 2 [Source:HGNC Symbol;Acc:HGNC:7063]
ENSGALG00000009805	4.00493	1.47397	2.71711	1.44207	0.000479286	0.00067914	up	yes	chr1:33048414-33176231:-	PPM1H	771760	protein phosphatase, Mg2+/Mn2+ dependent, 1H [Source:HGNC Symbol;Acc:HGNC:18583]
ENSGALG00000009816	63.8624	22.1095	2.88846	1.5303	4.13722e-48	4.86352e-47	up	yes	chr3:21157448-21160434:+	BATF3	421368	basic leucine zipper transcription factor, ATF-like 3 [Source:HGNC Symbol;Acc:HGNC:28915]
ENSGALG00000009825	31.1735	63.9333	0.487594	-1.03625	5.51435e-27	3.75537e-26	down	yes	chr1:33468637-33541359:+	SRGAP1	417821	SLIT-ROBO Rho GTPase-activating protein 1 [Source:RefSeq peptide;Acc:NP_001073570]
ENSGALG00000009884	0.865931	0.184246	4.69986	2.23262	0.0283724	0.0261625	up	yes	chr3:22069417-22144928:-	SYT14	428566	synaptotagmin XIV [Source:HGNC Symbol;Acc:HGNC:23143]
ENSGALG00000009885	119.931	50.0228	2.39754	1.26155	1.13181e-66	1.80202e-65	up	yes	chr1:34376318-34389260:+	HELB	417836	helicase (DNA) B [Source:HGNC Symbol;Acc:HGNC:17196]
ENSGALG00000009903	3.6802	0.552738	6.65814	2.73512	3.88367e-07	8.64018e-07	up	yes	chr1:35013708-35017857:-	IFN-gamma	396054	Interferon gamma [Source:UniProtKB/Swiss-Prot;Acc:P49708]
ENSGALG00000009904	1.8401	0.0921229	19.9744	4.32008	1.65893e-05	2.95106e-05	up	yes	chr1:35062146-35064598:-	IL22	417838	interleukin-22 precursor [Source:RefSeq peptide;Acc:NP_001186543]
ENSGALG00000009995	26.6274	9.02805	2.9494	1.56042	1.35369e-21	7.57998e-21	up	yes	chr5:34050021-34304671:+	AKAP6	423314	A kinase (PRKA) anchor protein 6 [Source:HGNC Symbol;Acc:HGNC:376]
ENSGALG00000010009	1.51538	3.59279	0.421783	-1.24543	0.0031215	0.0036995	down	yes	chr4:31030502-31218350:-	TTC29	422468	tetratricopeptide repeat domain 29 [Source:HGNC Symbol;Acc:HGNC:29936]
ENSGALG00000010029	0.324724	1.1976	0.271146	-1.88286	0.0208919	0.0200793	down	yes	chr1:35488978-35512697:-	BEST3	417849	bestrophin-3 [Source:RefSeq peptide;Acc:NP_001186598]
ENSGALG00000010036	6.278	1.93458	3.24514	1.69828	8.42055e-07	1.79481e-06	up	yes	chr3:26737453-26743407:-	FOSL2	421416	Gallus gallus FOS-like antigen 2 (FOSL2), mRNA. [Source:RefSeq mRNA;Acc:NM_001045836]
ENSGALG00000010044	2.48955	0.276369	9.00807	3.17122	7.22403e-06	1.35141e-05	up	yes	chr1:35777091-35789456:+	KCNMB4	417852	calcium-activated potassium channel subunit beta-4 [Source:RefSeq peptide;Acc:NP_001186559]
ENSGALG00000010068	6.92744	15.2003	0.455744	-1.1337	1.68088e-08	4.28762e-08	down	yes	chr3:28453897-28478662:+	KCNK17	421423	potassium channel, two pore domain subfamily K, member 17 [Source:HGNC Symbol;Acc:HGNC:14465]
ENSGALG00000010133	1.08241	5.34313	0.20258	-2.30343	2.86597e-08	7.13778e-08	down	yes	chr8:19696867-19712815:-	PTCH2	--	patched 2 [Source:HGNC Symbol;Acc:HGNC:9586]
ENSGALG00000010149	117.009	20.4513	5.72134	2.51635	1.31657e-164	5.65193e-163	up	yes	chr3:29519203-29541046:-	CMTR1	421434	cap methyltransferase 1 [Source:HGNC Symbol;Acc:HGNC:21077]
ENSGALG00000010187	1.19065	3.68492	0.323116	-1.62988	0.000247665	0.000369932	down	yes	chrZ:26924618-26985411:+	SLC1A1	427352	solute carrier family 1 (neuronal/epithelial high affinity glutamate transporter, system Xag), member 1 [Source:HGNC Symbol;Acc:HGNC:10939]
ENSGALG00000010206	0.865931	2.0267	0.42726	-1.22681	0.0282589	0.0260993	down	yes	chr5:37003760-37012621:+	CCDC176	423344	coiled-coil domain containing 176 [Source:HGNC Symbol;Acc:HGNC:19855]
ENSGALG00000010223	4.00493	1.56609	2.55728	1.35461	0.000867301	0.00116271	up	yes	chr1:37716014-37721518:+	GLIPR1	--	GLI pathogenesis-related 1 [Source:HGNC Symbol;Acc:HGNC:17001]
ENSGALG00000010269	0.865931	0.184246	4.69986	2.23262	0.0283724	0.0261625	up	yes	chr9:22353056-22381426:-	KCNAB1	395730	Voltage-gated potassium channel subunit beta-1 [Source:UniProtKB/Swiss-Prot;Acc:Q9PWR1]
ENSGALG00000010282	6.06151	14.0027	0.432882	-1.20795	1.22599e-08	3.17762e-08	down	yes	chr3:29695218-29732173:-	TMEM63B	421442	transmembrane protein 63B [Source:HGNC Symbol;Acc:HGNC:17735]
ENSGALG00000010290	26.1944	56.6556	0.462344	-1.11296	7.21094e-27	4.87072e-26	down	yes	chr3:30013851-30033731:-	VEGFA	395909	Vascular endothelial growth factor A [Source:UniProtKB/Swiss-Prot;Acc:P67964]
ENSGALG00000010319	4.54614	10.0414	0.452739	-1.14325	3.89999e-06	7.61789e-06	down	yes	chr1:39159693-39381692:+	SYT1	396083	Synaptotagmin-1 [Source:UniProtKB/Swiss-Prot;Acc:P47191]
ENSGALG00000010337	6.49448	1.10548	5.87483	2.55455	8.23445e-11	2.57681e-10	up	yes	chr9:22627534-22648732:+	Probable G-protein coupled receptor 149	395382	Probable G-protein coupled receptor 149 [Source:UniProtKB/Swiss-Prot;Acc:Q9DDD1]
ENSGALG00000010338	337.172	65.6837	5.13327	2.35988	0	0	up	yes	chr4:34433792-34435418:-	CXCL13L2	422510	Chemokine [Source:UniProtKB/TrEMBL;Acc:F1NBL8]
ENSGALG00000010343	1.62362	0.184246	8.81225	3.13951	0.000309644	0.000455118	up	yes	chr8:20388275-20392555:+	TSPAN1	424607	tetraspanin-1 [Source:RefSeq peptide;Acc:NP_001264519]
ENSGALG00000010379	1.73186	3.96129	0.437197	-1.19365	0.00268957	0.00323926	down	yes	chr4:34818548-34885635:-	SNCA	395393	alpha-synuclein [Source:RefSeq peptide;Acc:NP_990004]
ENSGALG00000010381	44.2707	17.0427	2.59763	1.37719	3.5015e-29	2.58507e-28	up	yes	chr9:23032482-23034112:+	GPR171	101749516	G protein-coupled receptor 171 [Source:HGNC Symbol;Acc:HGNC:30057]
ENSGALG00000010387	11.1489	22.8465	0.48799	-1.03508	1.32635e-10	4.08221e-10	down	yes	chr5:38296524-38301682:-	IRF2BPL	429422	interferon regulatory factor 2 binding protein-like [Source:HGNC Symbol;Acc:HGNC:14282]
ENSGALG00000010396	0.541207	0.0921229	5.87483	2.55455	0.0607508	0.0497454	up	yes	chr9:23088513-23094316:+	ERICH6	--	glutamate-rich 6 [Source:HGNC Symbol;Acc:HGNC:28602]
ENSGALG00000010461	1.08241	2.30307	0.469986	-1.08931	0.0334672	0.030057	down	yes	chr6:33682903-33790682:-	EBF3	395175	early B-cell factor 3 [Source:HGNC Symbol;Acc:HGNC:19087]
ENSGALG00000010478	31.1735	13.8184	2.25593	1.17373	9.7945e-17	4.49791e-16	up	yes	chr8:20820463-20837889:-	STIL	--	SCL/TAL1 interrupting locus [Source:HGNC Symbol;Acc:HGNC:10879]
ENSGALG00000010518	0.865931	3.86916	0.223803	-2.1597	5.64278e-06	1.07503e-05	down	yes	chr5:38796212-39223738:+	NRXN3	423385	neurexin 3 isoform a precursor [Source:RefSeq peptide;Acc:NP_001258852]
ENSGALG00000010560	192.128	48.5488	3.95743	1.98456	1.1202e-201	5.95605e-200	up	yes	chr3:31347176-31365169:+	EIF2AK2	395147	interferon-induced, double-stranded RNA-activated protein kinase [Source:RefSeq peptide;Acc:NP_989818]
ENSGALG00000010567	7.68513	18.0561	0.425625	-1.23234	4.99941e-11	1.5946e-10	down	yes	chr8:23096973-23138587:-	RAB3B	424636	RAB3B, member RAS oncogene family [Source:HGNC Symbol;Acc:HGNC:9778]
ENSGALG00000010589	2.05659	7.36983	0.279054	-1.84138	1.65719e-08	4.23092e-08	down	yes	chr5:41460690-41463889:+	FLRT2	428901	fibronectin leucine rich transmembrane protein 2 [Source:HGNC Symbol;Acc:HGNC:3761]
ENSGALG00000010597	26.4109	56.3792	0.468451	-1.09403	4.65624e-26	3.08049e-25	down	yes	chr3:31632109-31793597:-	CRIM1	395067	cysteine-rich motor neuron 1 protein precursor [Source:RefSeq peptide;Acc:NP_989756]
ENSGALG00000010599	0.649448	2.3952	0.271146	-1.88286	0.00108794	0.00143038	down	yes	chr3:32847237-32854255:-	SULT6B1	421473	sulfotransferase family, cytosolic, 6B, member 1 [Source:HGNC Symbol;Acc:HGNC:33433]
ENSGALG00000010623	49.1416	22.7544	2.15965	1.1108	1.87928e-23	1.12166e-22	up	yes	chr8:23276661-23291886:-	ORC1	424640	origin recognition complex subunit 1 [Source:RefSeq peptide;Acc:NP_001026457]
ENSGALG00000010629	326.456	121.787	2.68056	1.42253	7.91854e-214	4.68282e-212	up	yes	chr8:23298895-23332482:-	ZCCHC11	--	zinc finger, CCHC domain containing 11 [Source:HGNC Symbol;Acc:HGNC:28981]
ENSGALG00000010707	1.08241	0.368492	2.93742	1.55455	0.0549511	0.0458068	up	yes	chr5:43496232-43497305:-	GPR68	--	G protein-coupled receptor 68 [Source:HGNC Symbol;Acc:HGNC:4519]
ENSGALG00000010785	1.40714	10.3178	0.13638	-2.8743	2.87141e-18	1.39607e-17	down	yes	chr8:24131387-24140486:+	ACOT11	429108	acyl-CoA thioesterase 11 [Source:HGNC Symbol;Acc:HGNC:18156]
ENSGALG00000010801	0.865931	2.85581	0.303217	-1.72158	0.000796699	0.00107728	down	yes	chr8:24173996-24176346:+	TMEM61	424662	transmembrane protein 61 [Source:HGNC Symbol;Acc:HGNC:27296]
ENSGALG00000010820	2.05659	4.4219	0.465091	-1.10442	0.00288693	0.00345185	down	yes	chr5:44155021-44165632:+	CHGA	423420	chromogranin A [Source:HGNC Symbol;Acc:HGNC:1929]
ENSGALG00000010825	1.73186	0.276369	6.26649	2.64766	0.000623292	0.000861704	up	yes	chr2:28695781-28700020:-	AGR2	420596	anterior gradient 2, protein disulphide isomerase family member [Source:HGNC Symbol;Acc:HGNC:328]
ENSGALG00000010847	42.4306	98.94	0.428852	-1.22145	1.12453e-52	1.44185e-51	down	yes	chr4:43882837-43954986:-	VEGFC	422573	vascular endothelial growth factor C [Source:HGNC Symbol;Acc:HGNC:12682]
ENSGALG00000010855	1.08241	2.94793	0.367177	-1.44545	0.00268843	0.00323898	down	yes	chr4:44089931-44115535:+	MTHFD2L	770327	methylenetetrahydrofolate dehydrogenase (NADP+ dependent) 2-like [Source:HGNC Symbol;Acc:HGNC:31865]
ENSGALG00000010867	0.324724	1.75034	0.185521	-2.43035	0.00104424	0.00137918	down	yes	chr8:25225850-25226746:-	TACSTD2	772378	tumor-associated calcium signal transducer 2 precursor [Source:RefSeq peptide;Acc:NP_001264605]
ENSGALG00000010902	0.0541207	0.460615	0.117497	-3.08931	0.0565143	0.0468766	down	yes	chr7:18442947-18552421:-	CERS6	771503	ceramide synthase 6 [Source:HGNC Symbol;Acc:HGNC:23826]
ENSGALG00000010909	1.62362	4.79039	0.338933	-1.56093	5.12829e-05	8.46264e-05	down	yes	chr4:45032980-45054431:+	PRKG2	428753	protein kinase, cGMP-dependent, type II [Source:HGNC Symbol;Acc:HGNC:9416]
ENSGALG00000010915	10.7159	0.0921229	116.322	6.86198	2.25359e-26	1.50816e-25	up	yes	chr2:30995532-30998226:+	IL6	395337	Interleukin-6 [Source:UniProtKB/Swiss-Prot;Acc:Q90YI0]
ENSGALG00000010924	87.026	193.919	0.448776	-1.15593	4.04157e-93	8.94e-92	down	yes	chr8:25948005-26179911:+	cNFI-A4	396210	nuclear factor 1 A-type [Source:RefSeq peptide;Acc:NP_990604]
ENSGALG00000010940	8.65931	21.741	0.398294	-1.3281	2.1267e-14	8.53547e-14	down	yes	chr1:40046032-40123545:+	ACSS3	417875	acyl-CoA synthetase short-chain family member 3 [Source:HGNC Symbol;Acc:HGNC:24723]
ENSGALG00000011002	4.32965	0.0921229	46.9986	5.55455	6.99727e-12	2.37984e-11	up	yes	chr1:41634100-41739813:+	LRRIQ1	--	leucine-rich repeats and IQ motif containing 1 [Source:HGNC Symbol;Acc:HGNC:25708]
ENSGALG00000011046	290.411	41.7317	6.95902	2.79888	0	0	up	yes	chr2:32350696-32384116:+	SNX10	420628	sorting nexin-10 [Source:RefSeq peptide;Acc:NP_001026157]
ENSGALG00000011055	10.9324	24.4126	0.447817	-1.15902	3.39274e-13	1.26052e-12	down	yes	chr2:32823690-32938755:-	HOXA4	395307	Homeobox protein Hox-A4 [Source:UniProtKB/Swiss-Prot;Acc:P17277]
ENSGALG00000011058	13.6384	35.9279	0.379604	-1.39743	1.71075e-24	1.06494e-23	down	yes	chr8:27238562-27268762:+	LPR	374223	leptin receptor precursor [Source:RefSeq peptide;Acc:NP_989654]
ENSGALG00000011069	0.757689	2.11883	0.357598	-1.48359	0.00947587	0.00997947	down	yes	chr7:20078215-20080458:+	FIGN	429028	fidgetin [Source:HGNC Symbol;Acc:HGNC:13285]
ENSGALG00000011089	356.439	26.8999	13.2506	3.72798	0	0	up	yes	chr7:20543411-20570333:+	IFIH1	424185	interferon-induced helicase C domain-containing protein 1 [Source:RefSeq peptide;Acc:NP_001180567]
ENSGALG00000011093	1.08241	0.184246	5.87483	2.55455	0.00799972	0.00860789	up	yes	chr5:45722660-45741320:+	AK7	428907	adenylate kinase 7 [Source:HGNC Symbol;Acc:HGNC:20091]
ENSGALG00000011094	49.6828	24.5047	2.02748	1.01969	8.15863e-21	4.41485e-20	up	yes	chr8:27415316-27426443:+	PDE4B	424700	cAMP-specific 3',5'-cyclic phosphodiesterase 4B [Source:RefSeq peptide;Acc:NP_001026462]
ENSGALG00000011110	41.4564	86.5956	0.478736	-1.0627	2.12972e-37	1.96228e-36	down	yes	chr7:20637422-20676092:+	DPP4	424187	dipeptidyl peptidase 4 [Source:RefSeq peptide;Acc:NP_001026426]
ENSGALG00000011113	0.0541207	0.552738	0.0979138	-3.35234	0.0303166	0.0276039	down	yes	chr8:27431896-27462447:+	SGIP1	776038	SH3-domain GRB2-like (endophilin) interacting protein 1 [Source:HGNC Symbol;Acc:HGNC:25412]
ENSGALG00000011120	3.35548	9.94928	0.337259	-1.56807	4.74997e-09	1.27505e-08	down	yes	chr7:20678066-20774184:-	SLC4A10	424188	solute carrier family 4, sodium bicarbonate transporter, member 10 [Source:HGNC Symbol;Acc:HGNC:13811]
ENSGALG00000011145	1.73186	3.50067	0.494723	-1.01531	0.0133205	0.0135033	down	yes	chr2:34036516-34038789:-	TRIL	428436	TLR4 interactor with leucine-rich repeats [Source:HGNC Symbol;Acc:HGNC:22200]
ENSGALG00000011202	1.40714	3.77704	0.37255	-1.42449	0.000779015	0.00105633	down	yes	chr2:34463938-34490356:-	COLQ	776178	collagen-like tail subunit (single strand of homotrimer) of asymmetric acetylcholinesterase [Source:HGNC Symbol;Acc:HGNC:2226]
ENSGALG00000011206	6.71096	13.6342	0.492216	-1.02264	8.94039e-07	1.90352e-06	down	yes	chr1:42864376-42916342:-	KITLG	396028	Kit ligand Processed kit ligand [Source:UniProtKB/Swiss-Prot;Acc:Q09108]
ENSGALG00000011288	1.19065	3.13218	0.380136	-1.39541	0.00259051	0.00313519	down	yes	chr3:41160297-41172875:+	DACT2	421561	dishevelled-binding antagonist of beta-catenin 2 [Source:HGNC Symbol;Acc:HGNC:21231]
ENSGALG00000011296	1.94834	5.06676	0.384534	-1.37882	0.000146507	0.000227105	down	yes	chr3:41319933-41347556:+	FRMD1	421562	FERM domain containing 1 [Source:HGNC Symbol;Acc:HGNC:21240]
ENSGALG00000011336	1.62362	6.72497	0.241431	-2.05031	7.03215e-09	1.85924e-08	down	yes	chr4:48499138-48552999:-	TECRL	422618	trans-2,3-enoyl-CoA reductase-like [Source:HGNC Symbol;Acc:HGNC:27365]
ENSGALG00000011344	0.216483	1.47397	0.146871	-2.76738	0.00123246	0.00160401	down	yes	chr3:41711697-41713292:+	TTLL2	421566	tubulin tyrosine ligase-like family member 2 [Source:HGNC Symbol;Acc:HGNC:21211]
ENSGALG00000011350	1.08241	0.276369	3.91655	1.96958	0.0236402	0.0223647	up	yes	chr8:28066597-28149459:-	NEGR1	395662	Neuronal growth regulator 1 [Source:UniProtKB/Swiss-Prot;Acc:Q9W6V2]
ENSGALG00000011351	776.956	340.578	2.28128	1.18985	0	0	up	yes	chr5:49388166-49393962:-	HSP90AA1	--	heat shock protein 90kDa alpha (cytosolic), class A member 1 [Source:HGNC Symbol;Acc:HGNC:5253]
ENSGALG00000011352	1.19065	0.00249288	477.623	4.69205	0.000419481	0.000601159	up	yes	chr7:21821607-21838423:+	CCDC108	424206	coiled-coil domain containing 108 [Source:HGNC Symbol;Acc:HGNC:25325]
ENSGALG00000011376	9.52524	2.67157	3.56541	1.83407	1.5579e-10	4.76954e-10	up	yes	chr5:49550497-49551932:-	ANKRD9	423469	ankyrin repeat domain 9 [Source:HGNC Symbol;Acc:HGNC:20096]
ENSGALG00000011389	57.5844	26.3472	2.1856	1.12803	7.63612e-28	5.3255e-27	up	yes	chr5:49741661-49779706:+	TRAF3	423471	TNF receptor-associated factor 3 [Source:HGNC Symbol;Acc:HGNC:12033]
ENSGALG00000011395	305.998	99.3085	3.08129	1.62353	3.34212e-243	2.25223e-241	up	yes	chr4:48646935-48654556:-	TMEM66	422624	transmembrane protein 66 precursor [Source:RefSeq peptide;Acc:NP_001026317]
ENSGALG00000011414	7.03569	15.9373	0.441461	-1.17964	2.46761e-09	6.80348e-09	down	yes	chr1:45540152-45553445:+	AMDHD1	417917	amidohydrolase domain containing 1 [Source:HGNC Symbol;Acc:HGNC:28577]
ENSGALG00000011415	31.9312	8.47531	3.76755	1.91363	1.75786e-33	1.46584e-32	up	yes	chr4:48706786-48712370:-	SPINK2	770729	serine peptidase inhibitor, Kazal type 2 (acrosin-trypsin inhibitor) [Source:HGNC Symbol;Acc:HGNC:11245]
ENSGALG00000011421	0.757689	2.76369	0.274159	-1.86692	0.000484912	0.000686776	down	yes	chr1:45551218-45563377:-	HAL	378924	histidine ammonia-lyase [Source:RefSeq peptide;Acc:NP_989735]
ENSGALG00000011443	0.649448	0.00249288	260.521	3.81758	0.0136434	0.0137705	up	yes	chr5:50006944-50027451:+	EXOC3L4	423476	exocyst complex component 3-like 4 [Source:HGNC Symbol;Acc:HGNC:20120]
ENSGALG00000011447	1.19065	2.3952	0.497101	-1.00839	0.0417703	0.0364741	down	yes	chr2:40463088-40532241:-	GADL1	100857134	glutamate decarboxylase-like 1 [Source:HGNC Symbol;Acc:HGNC:27949]
ENSGALG00000011473	16.0197	7.18559	2.22942	1.15667	3.95782e-09	1.07234e-08	up	yes	chr3:41958446-42114412:+	RPS6KA2	421570	ribosomal protein S6 kinase, 90kDa, polypeptide 2 [Source:HGNC Symbol;Acc:HGNC:10431]
ENSGALG00000011484	2.92252	5.89587	0.495689	-1.01249	0.00135179	0.00174482	down	yes	chr2:40941976-40978338:+	CMTM8	420665	CKLF-like MARVEL transmembrane domain-containing protein 8 [Source:RefSeq peptide;Acc:NP_001186632]
ENSGALG00000011511	193.644	77.936	2.48465	1.31304	3.3925e-113	9.01885e-112	up	yes	chr5:50128409-50229625:-	CKB	396248	creatine kinase B-type [Source:RefSeq peptide;Acc:NP_990641]
ENSGALG00000011531	122.204	46.43	2.63202	1.39617	4.65145e-79	8.64015e-78	up	yes	chr1:46537766-46565051:+	APAF1	417926	apoptotic peptidase activating factor 1 [Source:HGNC Symbol;Acc:HGNC:576]
ENSGALG00000011544	57.6926	6.17224	9.34712	3.22452	5.39704e-105	1.29786e-103	up	yes	chr1:71808627-71817151:+	BCL2L14	419096	BCL2-like 14 (apoptosis facilitator) [Source:HGNC Symbol;Acc:HGNC:16657]
ENSGALG00000011549	7.36041	19.8986	0.369897	-1.43481	8.8718e-15	3.63622e-14	down	yes	chr1:46574632-46987937:-	ANKS1B	--	ankyrin repeat and sterile alpha motif domain containing 1B [Source:HGNC Symbol;Acc:HGNC:24600]
ENSGALG00000011560	0.757689	1.93458	0.391655	-1.35234	0.0207941	0.0200019	down	yes	chr3:43561606-43765176:-	PACRG	421576	PARK2 co-regulated [Source:HGNC Symbol;Acc:HGNC:19152]
ENSGALG00000011566	3.78845	8.93592	0.423957	-1.23801	3.49617e-06	6.88772e-06	down	yes	chr7:23526353-23552998:-	GYPC	424230	glycophorin C (Gerbich blood group) [Source:RefSeq peptide;Acc:NP_001004407]
ENSGALG00000011577	0.324724	1.01335	0.320445	-1.64185	0.0533758	0.0446632	down	yes	chr7:23919267-24182349:-	CNTNAP5	424231	Contactin-associated protein-like 5 [Source:UniProtKB/Swiss-Prot;Acc:Q0V8S9]
ENSGALG00000011609	6.71096	3.13218	2.14259	1.09935	0.000255218	0.000380722	up	yes	chr5:17831849-17958154:-	ABTB2	425717	ankyrin repeat and BTB (POZ) domain containing 2 [Source:HGNC Symbol;Acc:HGNC:23842]
ENSGALG00000011614	1.08241	2.21095	0.489569	-1.03042	0.0464761	0.0398624	down	yes	chr1:47292275-47464213:+	ANO4	427878	anoctamin 4 [Source:HGNC Symbol;Acc:HGNC:23837]
ENSGALG00000011623	123.287	270.934	0.455045	-1.13592	8.11063e-126	2.47394e-124	down	yes	chr4:49890856-49977356:-	ADAMTS3	428760	ADAM metallopeptidase with thrombospondin type 1 motif, 3 [Source:HGNC Symbol;Acc:HGNC:219]
ENSGALG00000011635	2.81427	0.644861	4.36416	2.1257	0.000126602	0.000197873	up	yes	chr7:25539597-25568408:-	TFCP2L1	424238	transcription factor CP2-like 1 [Source:HGNC Symbol;Acc:HGNC:17925]
ENSGALG00000011668	11.3653	3.31643	3.42698	1.77694	7.91391e-12	2.67587e-11	up	yes	chr4:50342296-50345374:+	k60	395872	interleukin-8 precursor [Source:RefSeq peptide;Acc:NP_990349]
ENSGALG00000011673	1.94834	0.460615	4.22988	2.08062	0.00165481	0.00209306	up	yes	chr3:45190578-45191444:+	STX11	428597	syntaxin 11 [Source:HGNC Symbol;Acc:HGNC:11429]
ENSGALG00000011678	206.957	88.7144	2.33285	1.22209	3.03624e-108	7.51983e-107	up	yes	chr2:42832430-42885730:+	DNAJC13	420688	DnaJ (Hsp40) homolog, subfamily C, member 13 [Source:HGNC Symbol;Acc:HGNC:30343]
ENSGALG00000011684	6.49448	2.30307	2.81992	1.49565	4.88857e-06	9.40621e-06	up	yes	chr4:51022487-51030446:+	STAP1	428761	signal transducing adaptor family member 1 [Source:HGNC Symbol;Acc:HGNC:24133]
ENSGALG00000011706	34.8537	10.502	3.31876	1.73065	6.25211e-32	5.10337e-31	up	yes	chr2:42898303-42902920:+	ACKR4	100859797	atypical chemokine receptor 4 [Source:HGNC Symbol;Acc:HGNC:1611]
ENSGALG00000011715	203.602	71.211	2.85913	1.51558	3.30319e-147	1.18904e-145	up	yes	chr5:52784177-52786081:-	hsp70	423504	heat shock 70 kDa protein [Source:RefSeq peptide;Acc:NP_001006686]
ENSGALG00000011733	19.9164	6.26436	3.17932	1.66872	4.54375e-18	2.19993e-17	up	yes	chr2:43274889-43275953:-	CCR2	420696	C-C chemokine receptor type 2 [Source:RefSeq peptide;Acc:NP_001039300]
ENSGALG00000011784	5.41207	1.10548	4.89569	2.29151	2.5812e-08	6.47308e-08	up	yes	chr1:48049292-48049969:+	APOLD1	769889	apolipoprotein L domain containing 1 [Source:HGNC Symbol;Acc:HGNC:25268]
ENSGALG00000011849	1.08241	0.184246	5.87483	2.55455	0.00799972	0.00860789	up	yes	chr4:53134199-53137244:+	interleukin-2	373958	interleukin 2 precursor [Source:RefSeq peptide;Acc:NP_989484]
ENSGALG00000011875	0.865931	5.06676	0.170904	-2.54874	1.00041e-08	2.61634e-08	down	yes	chr4:53296273-53334717:+	TRPC3	374153	short transient receptor potential channel 3 [Source:RefSeq peptide;Acc:NP_001244208]
ENSGALG00000011889	39.941	18.5167	2.15703	1.10904	2.58358e-19	1.31458e-18	up	yes	chr5:53951087-54056201:-	PRKCH	--	protein kinase C, eta [Source:HGNC Symbol;Acc:HGNC:9403]
ENSGALG00000011890	1.08241	0.368492	2.93742	1.55455	0.0549511	0.0458068	up	yes	chr4:53488372-53510295:+	GPR103	422671	pyroglutamylated RFamide peptide receptor [Source:RefSeq peptide;Acc:NP_001120642]
ENSGALG00000011894	45.3531	107.784	0.420778	-1.24887	3.43542e-59	4.87987e-58	down	yes	chr1:49264035-49274937:+	CYP2D6	417981	cytochrome P450 2D3-like [Source:RefSeq peptide;Acc:NP_001182486]
ENSGALG00000011913	0.541207	2.0267	0.267038	-1.90488	0.00245744	0.00298887	down	yes	chr1:49298675-49306479:-	2015-09-03	427899	septin 3 [Source:HGNC Symbol;Acc:HGNC:10750]
ENSGALG00000011948	0.216483	1.01335	0.21363	-2.22681	0.0179048	0.0174927	down	yes	chr25:1788992-1961542:-	skTmod	395547	tropomodulin 4 (muscle) [Source:RefSeq peptide;Acc:NP_990105]
ENSGALG00000011954	20.7823	4.32978	4.79986	2.26299	2.53489e-27	1.74476e-26	up	yes	chr2:44956594-44959909:+	CCR8	420718	chemokine (C-C motif) receptor 8 [Source:RefSeq peptide;Acc:NP_001026162]
ENSGALG00000011957	41.6729	84.9373	0.490631	-1.02729	7.97174e-35	6.91616e-34	down	yes	chr1:49497083-49503880:+	TOB2	417992	protein Tob2 [Source:RefSeq peptide;Acc:NP_001012552]
ENSGALG00000011961	5.73679	0.736983	7.78415	2.96054	4.24675e-11	1.36278e-10	up	yes	chr4:53544222-53582180:+	TNIP3	771693	TNFAIP3 interacting protein 3 [Source:HGNC Symbol;Acc:HGNC:19315]
ENSGALG00000011962	4.22141	9.12017	0.462865	-1.11134	1.70277e-05	3.02247e-05	down	yes	chr4:53606932-53623955:+	NDNF	422672	neuron-derived neurotrophic factor [Source:HGNC Symbol;Acc:HGNC:26256]
ENSGALG00000011982	26.6274	58.5902	0.454468	-1.13775	1.13629e-28	8.24195e-28	down	yes	chr4:54061072-54120941:+	PDE5A	422677	phosphodiesterase 5A, cGMP-specific [Source:HGNC Symbol;Acc:HGNC:8784]
ENSGALG00000011991	0.216483	0.829106	0.261104	-1.93731	0.0501142	0.0423931	down	yes	chr4:54193101-54210894:-	MYOZ2	422682	myozenin-2 [Source:RefSeq peptide;Acc:NP_001264756]
ENSGALG00000012010	7.57689	23.4913	0.32254	-1.63245	1.98116e-20	1.05725e-19	down	yes	chr4:54481058-54543688:-	NDST3	428769	N-deacetylase/N-sulfotransferase (heparan glucosaminyl) 3 [Source:HGNC Symbol;Acc:HGNC:7682]
ENSGALG00000012023	46.1108	109.35	0.421681	-1.24578	8.47399e-60	1.22166e-58	down	yes	chr5:54991344-55000030:-	DACT1	723789	dapper homolog 1 [Source:RefSeq peptide;Acc:NP_001038157]
ENSGALG00000012057	594.786	83.2791	7.14208	2.83634	0	0	up	yes	chr2:46537531-46576714:-	TRANK1	420728	tetratricopeptide repeat and ankyrin repeat containing 1 [Source:HGNC Symbol;Acc:HGNC:29011]
ENSGALG00000012075	233.909	74.3432	3.14635	1.65368	2.57866e-191	1.31092e-189	up	yes	chr7:27758503-27763903:-	DTX3L	424267	deltex 3 like, E3 ubiquitin ligase [Source:HGNC Symbol;Acc:HGNC:30323]
ENSGALG00000012076	21.6483	8.19894	2.64037	1.40074	1.97442e-15	8.48235e-15	up	yes	chr4:56784342-56785278:+	TIFA	422692	TRAF-interacting protein with forkhead-associated domain [Source:HGNC Symbol;Acc:HGNC:19075]
ENSGALG00000012077	278.721	60.8933	4.57721	2.19447	0	0	up	yes	chr7:27763968-27772565:+	PARP9	424269	poly (ADP-ribose) polymerase family, member 9 [Source:HGNC Symbol;Acc:HGNC:24118]
ENSGALG00000012097	47.7344	19.6222	2.43268	1.28254	2.96098e-28	2.10814e-27	up	yes	chr2:47255420-47310958:+	AOAH	420737	acyloxyacyl hydrolase (neutrophil) [Source:HGNC Symbol;Acc:HGNC:548]
ENSGALG00000012108	0.108241	0.644861	0.167852	-2.57474	0.0397827	0.0349916	down	yes	chr4:57434843-57469617:-	ENPEP	428771	glutamyl aminopeptidase (aminopeptidase A) [Source:HGNC Symbol;Acc:HGNC:3355]
ENSGALG00000012117	16.5609	4.23766	3.90804	1.96644	9.38355e-19	4.66798e-18	up	yes	chr7:27906368-27920392:-	STEAP3	424275	STEAP family member 3, metalloreductase [Source:HGNC Symbol;Acc:HGNC:24592]
ENSGALG00000012126	1.62362	5.52738	0.293742	-1.76738	2.01083e-06	4.10486e-06	down	yes	chr4:57731319-57744001:+	CFI	428773	complement factor I precursor [Source:RefSeq peptide;Acc:NP_001258947]
ENSGALG00000012169	0.541207	1.65821	0.326379	-1.61538	0.0145823	0.014586	down	yes	chrLGE22C19W28_E50C23:543750-550149:+	KRT8	426896	keratin 8, type II [Source:HGNC Symbol;Acc:HGNC:6446]
ENSGALG00000012173	39.1834	11.239	3.48637	1.80173	1.22519e-37	1.1379e-36	up	yes	chr5:56155603-56157659:-	LGALS3	--	lectin, galactoside-binding, soluble, 3 [Source:HGNC Symbol;Acc:HGNC:6563]
ENSGALG00000012177	11.1489	24.1362	0.461914	-1.1143	2.35883e-12	8.26012e-12	down	yes	chr7:29287614-29708299:-	NCKAP5	424283	NCK-associated protein 5 [Source:HGNC Symbol;Acc:HGNC:29847]
ENSGALG00000012181	0.974172	2.3952	0.406719	-1.2979	0.0127003	0.0129584	down	yes	chr4:57708911-57722892:-	RRH	771805	visual pigment-like receptor peropsin [Source:RefSeq peptide;Acc:NP_001073227]
ENSGALG00000012190	1.94834	0.460615	4.22988	2.08062	0.00165481	0.00209306	up	yes	chr7:29843289-29923932:-	TMEM163	424287	transmembrane protein 163 [Source:HGNC Symbol;Acc:HGNC:25380]
ENSGALG00000012197	0.0541207	0.460615	0.117497	-3.08931	0.0565143	0.0468766	down	yes	chr7:29940678-29960328:+	ACMSD	424288	aminocarboxymuconate semialdehyde decarboxylase [Source:HGNC Symbol;Acc:HGNC:19288]
ENSGALG00000012200	14.6126	1.01335	14.42	3.85	8.6348e-32	6.9892e-31	up	yes	chr5:56229034-56245844:+	GCH1	396146	GTP cyclohydrolase 1 [Source:RefSeq peptide;Acc:NP_990554]
ENSGALG00000012238	15.0455	36.0201	0.417699	-1.25946	3.70288e-21	2.03412e-20	down	yes	chr2:49290259-49510044:-	ITGA9	420757	integrin alpha-9 precursor [Source:RefSeq peptide;Acc:NP_001012876]
ENSGALG00000012254	0.0541207	0.552738	0.0979138	-3.35234	0.0303166	0.0276039	down	yes	chr1:50770322-50773091:+	cKir2.3	395903	Uncharacterized protein [Source:UniProtKB/TrEMBL;Acc:F1NI76]
ENSGALG00000012281	19.5917	6.72497	2.91327	1.54264	4.67846e-16	2.07134e-15	up	yes	chr1:50836439-50854357:+	PLA2G6	418028	85 kDa calcium-independent phospholipase A2 [Source:RefSeq peptide;Acc:NP_001124210]
ENSGALG00000012293	1.51538	0.644861	2.34993	1.23262	0.0569193	0.0471585	up	yes	chr1:50927713-50931077:+	C22orf23	418031	chromosome 22 open reading frame 23 [Source:HGNC Symbol;Acc:HGNC:18589]
ENSGALG00000012346	1.8401	4.79039	0.384124	-1.38036	0.00021984	0.000331359	down	yes	chr2:51911547-52082394:+	HECW1	420774	HECT, C2 and WW domain containing E3 ubiquitin protein ligase 1 [Source:HGNC Symbol;Acc:HGNC:22195]
ENSGALG00000012351	32.6889	85.1216	0.384026	-1.38073	1.00319e-54	1.32739e-53	down	yes	chr2:52094038-52119044:+	STK17A	420775	serine/threonine-protein kinase 17A [Source:RefSeq peptide;Acc:NP_001026166]
ENSGALG00000012357	77.0678	34.1776	2.25492	1.17308	5.85851e-39	5.60277e-38	up	yes	chr7:30263671-30266354:-	CXCR4	395324	C-X-C chemokine receptor type 4 [Source:RefSeq peptide;Acc:NP_989948]
ENSGALG00000012362	0.541207	1.38184	0.391655	-1.35234	0.0507314	0.0428464	down	yes	chr7:30459507-30701723:+	THSD7B	424297	thrombospondin, type I, domain containing 7B [Source:HGNC Symbol;Acc:HGNC:29348]
ENSGALG00000012390	0.0541207	0.829106	0.0652759	-3.93731	0.00487386	0.00555481	down	yes	chr3:47607407-47658949:+	PPP1R14C	421630	protein phosphatase 1, regulatory (inhibitor) subunit 14C [Source:HGNC Symbol;Acc:HGNC:14952]
ENSGALG00000012392	1.40714	0.460615	3.05491	1.61113	0.0247156	0.023253	up	yes	chr3:47713866-47731445:+	IYD	421631	iodotyrosine deiodinase [Source:HGNC Symbol;Acc:HGNC:21071]
ENSGALG00000012418	2.48955	6.08011	0.409458	-1.28821	7.89723e-05	0.000126852	down	yes	chr7:32143918-32202554:+	KYNU	424302	kynureninase [Source:HGNC Symbol;Acc:HGNC:6469]
ENSGALG00000012462	35.7196	13.2657	2.69263	1.42902	3.84881e-25	2.46468e-24	up	yes	chr7:34274371-34333241:+	kif5c	408046	Uncharacterized protein [Source:UniProtKB/TrEMBL;Acc:F1NE00]
ENSGALG00000012472	84.4282	39.1522	2.15641	1.10863	5.5897e-39	5.35453e-38	up	yes	chr1:51302272-51314508:+	IL2RB	100859707	interleukin 2 receptor, beta [Source:HGNC Symbol;Acc:HGNC:6009]
ENSGALG00000012479	17.9681	7.27771	2.46892	1.30388	7.38667e-12	2.50933e-11	up	yes	chr7:34600091-34603042:-	RBM43	424313	RNA binding motif protein 43 [Source:HGNC Symbol;Acc:HGNC:24790]
ENSGALG00000012480	498.343	110.548	4.50795	2.17247	0	0	up	yes	chr7:34603350-34613177:-	NMI	424314	N-myc (and STAT) interactor [Source:HGNC Symbol;Acc:HGNC:7854]
ENSGALG00000012481	0.865931	0.184246	4.69986	2.23262	0.0283724	0.0261625	up	yes	chr7:34630769-34644425:+	TNFIP6	424315	tumor necrosis factor-inducible gene 6 protein precursor [Source:RefSeq peptide;Acc:NP_001032926]
ENSGALG00000012483	0.541207	0.0921229	5.87483	2.55455	0.0607508	0.0497454	up	yes	chr1:51317877-51335342:+	TMPRSS6	418046	transmembrane protease, serine 6 [Source:HGNC Symbol;Acc:HGNC:16517]
ENSGALG00000012522	0.649448	1.65821	0.391655	-1.35234	0.0323369	0.0291776	down	yes	chr1:51455040-51463393:+	pvalb1	396459	Parvalbumin, muscle [Source:UniProtKB/Swiss-Prot;Acc:P80026]
ENSGALG00000012538	39.5081	5.25101	7.52391	2.91148	4.75445e-66	7.50797e-65	up	yes	chr7:35531192-35536596:-	NR4A2	424320	nuclear receptor subfamily 4, group A, member 2 [Source:HGNC Symbol;Acc:HGNC:7981]
ENSGALG00000012577	26.9521	54.1683	0.497562	-1.00705	4.00613e-22	2.28293e-21	down	yes	chrZ:39667818-39812156:-	FRMD3	427452	FERM domain containing 3 [Source:HGNC Symbol;Acc:HGNC:24125]
ENSGALG00000012612	10.1747	4.4219	2.30098	1.20225	1.31621e-06	2.74389e-06	up	yes	chrZ:41279377-41302319:-	FBP2	395217	Uncharacterized protein [Source:UniProtKB/TrEMBL;Acc:F1NYI2]
ENSGALG00000012652	1.08241	3.59279	0.301273	-1.73086	0.000159308	0.000245614	down	yes	chr2:56365653-56391148:-	Segment	395902	Potassium voltage-gated channel subfamily G member 2 [Source:UniProtKB/Swiss-Prot;Acc:O73606]
ENSGALG00000012666	0.649448	1.93458	0.335705	-1.57474	0.0095949	0.0100938	down	yes	chr2:57910351-57932198:+	GPLD1	420819	glycosylphosphatidylinositol specific phospholipase D1 [Source:HGNC Symbol;Acc:HGNC:4459]
ENSGALG00000012683	3.35548	1.65821	2.02355	1.01689	0.0152527	0.0151701	up	yes	chr2:60324506-60357712:-	RNF144B	420827	ring finger protein 144B [Source:HGNC Symbol;Acc:HGNC:21578]
ENSGALG00000012697	0.649448	1.75034	0.371042	-1.43035	0.0217634	0.0208271	down	yes	chr1:54288079-54338901:+	SLC41A2	427913	solute carrier family 41 member 2 [Source:RefSeq peptide;Acc:NP_001026654]
ENSGALG00000012719	1.19065	0.276369	4.30821	2.10709	0.0131646	0.0133616	up	yes	chr1:54839974-54855734:+	GLT8D2	418085	glycosyltransferase 8 domain-containing protein 2 precursor [Source:RefSeq peptide;Acc:NP_001264312]
ENSGALG00000012735	7.57689	24.5047	0.309202	-1.69338	2.70442e-22	1.55182e-21	down	yes	chr2:62756871-62762088:-	EDN1	420854	endothelin 1 [Source:HGNC Symbol;Acc:HGNC:3176]
ENSGALG00000012740	7.79338	16.5821	0.469986	-1.08931	1.15765e-08	3.01263e-08	down	yes	chr6:32099556-32274313:-	ADAM12	425843	disintegrin and metalloproteinase domain-containing protein 12 isoform 2 precursor [Source:RefSeq peptide;Acc:NP_001257643]
ENSGALG00000012751	19.8082	43.2978	0.457487	-1.1282	2.42029e-21	1.34484e-20	down	yes	chr1:54927408-55004223:-	STAB2	--	stabilin 2 [Source:HGNC Symbol;Acc:HGNC:18629]
ENSGALG00000012754	0.216483	0.829106	0.261104	-1.93731	0.0501142	0.0423931	down	yes	chr1:55229689-55269638:+	PAH	408024	phenylalanine-4-hydroxylase [Source:RefSeq peptide;Acc:NP_001001298]
ENSGALG00000012755	0.541207	1.47397	0.367177	-1.44545	0.0338186	0.0303209	down	yes	chr1:55432530-55480957:+	IGF-I	418090	Insulin-like growth factor I [Source:UniProtKB/Swiss-Prot;Acc:P18254]
ENSGALG00000012761	290.087	56.8399	5.10358	2.35151	0	0	up	yes	chr1:55643576-55658917:-	DRAM1	418095	DNA-damage regulated autophagy modulator 1 [Source:HGNC Symbol;Acc:HGNC:25645]
ENSGALG00000012788	127.292	37.3098	3.41175	1.77051	2.0746e-115	5.72537e-114	up	yes	chr1:55884056-55900238:+	PARP12	418100	poly (ADP-ribose) polymerase family, member 12 [Source:HGNC Symbol;Acc:HGNC:21919]
ENSGALG00000012802	83.3458	29.1108	2.86305	1.51755	1.68804e-61	2.52789e-60	up	yes	chr2:65105832-65167267:+	F13A1	395420	coagulation factor XIII A chain [Source:RefSeq peptide;Acc:NP_990016]
ENSGALG00000012812	0.541207	0.0921229	5.87483	2.55455	0.0607508	0.0497454	up	yes	chr1:56510668-56527880:+	SVOPL	418105	SVOP-like [Source:HGNC Symbol;Acc:HGNC:27034]
ENSGALG00000012827	186.716	87.9774	2.12232	1.08564	2.7585e-81	5.25882e-80	up	yes	chr2:66409242-66429674:-	RIPK1	378921	receptor-interacting serine/threonine-protein kinase 1 [Source:RefSeq peptide;Acc:NP_989733]
ENSGALG00000012834	21.7565	47.9039	0.45417	-1.1387	9.04888e-24	5.4514e-23	down	yes	chr1:56701686-56735737:+	AKR1D1	418107	3-oxo-5-beta-steroid 4-dehydrogenase [Source:RefSeq peptide;Acc:NP_001264322]
ENSGALG00000012850	0.649448	1.84246	0.35249	-1.50435	0.0145124	0.0145336	down	yes	chr1:56922434-56926695:+	RAB19	418113	ras-related protein Rab-19 [Source:RefSeq peptide;Acc:NP_001264931]
ENSGALG00000012857	72.0887	165.453	0.435706	-1.19857	2.38462e-84	4.65319e-83	down	yes	chr1:56983738-57021332:-	DENND2A	418115	DENN/MADD domain containing 2A [Source:HGNC Symbol;Acc:HGNC:22212]
ENSGALG00000012921	122.204	60.3405	2.02525	1.0181	1.20789e-48	1.43449e-47	up	yes	chr1:71620386-71749352:+	TEL	395750	transcription factor ETV6 [Source:RefSeq peptide;Acc:NP_001186202]
ENSGALG00000012997	1.19065	0.368492	3.23116	1.69205	0.0324033	0.029201	up	yes	chr2:76596236-76706986:+	DNAH5	420921	dynein, axonemal, heavy chain 5 [Source:HGNC Symbol;Acc:HGNC:2950]
ENSGALG00000013035	0.974172	0.184246	5.28735	2.40254	0.0151225	0.0150742	up	yes	chr2:78377186-78379177:+	SBK2	420929	SH3 domain binding kinase family, member 2 [Source:HGNC Symbol;Acc:HGNC:34416]
ENSGALG00000013045	1.08241	0.184246	5.87483	2.55455	0.00799972	0.00860789	up	yes	chr1:62191906-62196629:+	TUBAT	396426	tubulin alpha-2 chain [Source:RefSeq peptide;Acc:NP_990775]
ENSGALG00000013049	8.76755	22.2938	0.393274	-1.34639	5.23795e-15	2.19814e-14	down	yes	chr2:29878-90506:-	SMARCD3	430336	SWI/SNF related, matrix associated, actin dependent regulator of chromatin, subfamily d, member 3 [Source:HGNC Symbol;Acc:HGNC:11108]
ENSGALG00000013081	0.432965	1.75034	0.247361	-2.01531	0.00348692	0.0040891	down	yes	chr2:80447666-80505627:+	VWC2	420944	von Willebrand factor C domain containing 2 [Source:HGNC Symbol;Acc:HGNC:30200]
ENSGALG00000013102	10.9324	26.4393	0.41349	-1.27408	3.31128e-16	1.48303e-15	down	yes	chr2:81014599-81124708:-	COBL	--	cordon-bleu WH2 repeat protein [Source:HGNC Symbol;Acc:HGNC:22199]
ENSGALG00000013117	5.95327	13.0815	0.455092	-1.13577	1.59128e-07	3.68153e-07	down	yes	chr1:64133608-64331932:+	PIK3C2G	418181	phosphatidylinositol-4-phosphate 3-kinase, catalytic subunit type 2 gamma [Source:HGNC Symbol;Acc:HGNC:8973]
ENSGALG00000013154	0.0541207	0.552738	0.0979138	-3.35234	0.0303166	0.0276039	down	yes	chr1:65289165-65310400:+	SLCO1C1	418186	solute carrier organic anion transporter family member 1C1 [Source:RefSeq peptide;Acc:NP_001034186]
ENSGALG00000013221	0.757689	0.184246	4.11238	2.03997	0.0527222	0.0442377	up	yes	chr3:15930073-15950708:+	ARHGEF33	425963	Rho guanine nucleotide exchange factor (GEF) 33 [Source:HGNC Symbol;Acc:HGNC:37252]
ENSGALG00000013244	147.316	295.438	0.498637	-1.00394	2.12007e-112	5.53459e-111	down	yes	chr1:67026684-67095828:+	ABCC9	418200	ATP-binding cassette, sub-family C (CFTR/MRP), member 9 [Source:HGNC Symbol;Acc:HGNC:60]
ENSGALG00000013281	1.08241	0.184246	5.87483	2.55455	0.00799972	0.00860789	up	yes	chr4:60636158-60645504:-	RSPH4A	422717	radial spoke head 4 homolog A (Chlamydomonas) [Source:HGNC Symbol;Acc:HGNC:21558]
ENSGALG00000013311	1.73186	4.51402	0.383662	-1.38209	0.000330289	0.000483134	down	yes	chr5:3278139-3399446:+	ANO3	422968	anoctamin-3 isoform 1 [Source:RefSeq peptide;Acc:NP_001186394]
ENSGALG00000013341	11.3653	25.2417	0.450261	-1.15117	1.83567e-13	6.96695e-13	down	yes	chr2:185822-245090:-	AGAP3	--	ArfGAP with GTPase domain, ankyrin repeat and PH domain 3 [Source:HGNC Symbol;Acc:HGNC:16923]
ENSGALG00000013356	54.5536	17.964	3.03684	1.60257	4.1561e-44	4.46047e-43	up	yes	chr26:2417505-2427240:+	IKBKE	430480	inhibitor of kappa light polypeptide gene enhancer in B-cells, kinase epsilon [Source:HGNC Symbol;Acc:HGNC:14552]
ENSGALG00000013372	148.074	46.0615	3.21471	1.68469	4.69186e-125	1.42364e-123	up	yes	chrZ:10745919-10759012:+	IL7R	426054	interleukin-7 receptor subunit alpha precursor [Source:RefSeq peptide;Acc:NP_001073575]
ENSGALG00000013376	2.05659	0.276369	7.44145	2.89558	9.38777e-05	0.000149345	up	yes	chrZ:10767469-10772029:-	CAPSL	426055	calcyphosine-like [Source:HGNC Symbol;Acc:HGNC:28375]
ENSGALG00000013399	6.8192	3.40855	2.00062	1.00045	0.000643276	0.000886162	up	yes	chr1:15539606-15697582:-	CELSR1	426068	cadherin, EGF LAG seven-pass G-type receptor 1 [Source:HGNC Symbol;Acc:HGNC:1850]
ENSGALG00000013468	66.0272	10.5941	6.23243	2.63979	9.611e-99	2.22801e-97	up	yes	chr4:60925661-60939133:+	TLR3	422720	toll-like receptor 3 precursor [Source:RefSeq peptide;Acc:NP_001011691]
ENSGALG00000013480	28.5757	12.9893	2.19994	1.13746	8.73502e-15	3.58523e-14	up	yes	chr22:2831856-2838321:+	MTHFD2	426126	bifunctional methylenetetrahydrofolate dehydrogenase/cyclohydrolase, mitochondrial [Source:RefSeq peptide;Acc:NP_001026531]
ENSGALG00000013495	75.2277	24.9653	3.01329	1.59134	1.48059e-59	2.12394e-58	up	yes	chr27:4309012-4313780:+	GSDMA	426132	gasdermin-A [Source:RefSeq peptide;Acc:NP_001026532]
ENSGALG00000013503	42.7553	9.94928	4.29733	2.10344	7.98814e-50	9.70544e-49	up	yes	chr4:60946455-60963595:+	FAM149A	422721	family with sequence similarity 149, member A [Source:HGNC Symbol;Acc:HGNC:24527]
ENSGALG00000013504	1.62362	7.36983	0.220306	-2.18242	2.8646e-10	8.59745e-10	down	yes	chrJH376399.1:880-40908:-	CHIR-B2	425534	Gallus gallus immunoglobulin-like receptor CHIR-B2 (CHIR-B2), mRNA. [Source:RefSeq mRNA;Acc:NM_001146140]
ENSGALG00000013548	13.9631	4.32978	3.22491	1.68926	2.51934e-13	9.47486e-13	up	yes	chrZ:16520886-16525301:+	GZMA	395108	granzyme A precursor [Source:RefSeq peptide;Acc:NP_989788]
ENSGALG00000013568	28.1427	3.68492	7.63728	2.93306	6.65338e-48	7.75843e-47	up	yes	chr2:89372989-89395602:-	NR4A3	420996	nuclear receptor subfamily 4, group A, member 3 [Source:HGNC Symbol;Acc:HGNC:7982]
ENSGALG00000013569	121.447	49.1015	2.47338	1.30648	3.66227e-71	6.29809e-70	up	yes	chr2:89701049-89705414:-	SEC61B	420997	Sec61 beta subunit [Source:HGNC Symbol;Acc:HGNC:16993]
ENSGALG00000013575	590.456	12.8972	45.7817	5.5167	0	0	up	yes	chr2:89725778-89729168:+	ISG12(2)	403120	putative ISG12-2 protein [Source:RefSeq peptide;Acc:NP_001001296]
ENSGALG00000013605	55.9608	115.246	0.485577	-1.04223	1.03984e-47	1.20768e-46	down	yes	chr2:89919460-90090496:-	LRRC16A	421002	leucine-rich repeat-containing protein 16A [Source:RefSeq peptide;Acc:NP_001152842]
ENSGALG00000013627	0.216483	0.921229	0.234993	-2.08931	0.0300766	0.027489	down	yes	chr4:62636730-62652254:-	SLC7A2	422730	low affinity cationic amino acid transporter 2 [Source:RefSeq peptide;Acc:NP_001186031]
ENSGALG00000013642	23.1636	8.29106	2.79381	1.48223	1.01411e-17	4.84523e-17	up	yes	chr21:4965242-4973503:-	KAZN	426211	kazrin, periplakin interacting protein [Source:HGNC Symbol;Acc:HGNC:29173]
ENSGALG00000013659	0.865931	0.0921229	9.39973	3.23262	0.0076086	0.00824234	up	yes	chr3:49915188-49952437:-	NOX3	428609	NADPH oxidase 3 [Source:HGNC Symbol;Acc:HGNC:7890]
ENSGALG00000013660	10.8241	22.3859	0.483525	-1.04834	1.31253e-10	4.04611e-10	down	yes	chr2:90781041-90880738:+	ZNF516	421009	zinc finger protein 516 [Source:HGNC Symbol;Acc:HGNC:28990]
ENSGALG00000013678	0.649448	1.65821	0.391655	-1.35234	0.0323369	0.0291776	down	yes	chr21:4906433-4908768:+	AGMAT	373942	Agmatinase, mitochondrial [Source:UniProtKB/Swiss-Prot;Acc:Q90XD2]
ENSGALG00000013701	0.541207	0.0921229	5.87483	2.55455	0.0607508	0.0497454	up	yes	chr21:4925271-4927174:-	CTRC	430670	chymotrypsin-C precursor [Source:RefSeq peptide;Acc:NP_001264846]
ENSGALG00000013720	0.108241	0.829106	0.130552	-2.93731	0.0125032	0.0127934	down	yes	chr2:91997447-92017532:+	FBXO15	421017	F-box protein 15 [Source:HGNC Symbol;Acc:HGNC:13617]
ENSGALG00000013723	1824.41	32.7036	55.7861	5.80183	0	0	up	yes	chr12:3226270-3228218:-	OAS*A	395908	59 kDa 2'-5'-oligoadenylate synthase-like protein [Source:RefSeq peptide;Acc:NP_990372]
ENSGALG00000013771	10.3912	27.8211	0.373499	-1.42082	8.88236e-20	4.61267e-19	down	yes	chr4:64418839-64453487:-	KIAA1211	--	KIAA1211 [Source:HGNC Symbol;Acc:HGNC:29219]
ENSGALG00000013781	0.108241	0.644861	0.167852	-2.57474	0.0397827	0.0349916	down	yes	chr19:11025-25794:+	MYH7	395350	Gallus gallus myosin, heavy chain 7, cardiac muscle, beta (MYH7), mRNA. [Source:RefSeq mRNA;Acc:NM_001001302]
ENSGALG00000013782	0.108241	0.644861	0.167852	-2.57474	0.0397827	0.0349916	down	yes	chr2:95477061-95554752:-	CDH7	374007	cadherin-7 precursor [Source:RefSeq peptide;Acc:NP_989518]
ENSGALG00000013803	52.93	127.222	0.416045	-1.26519	6.36048e-71	1.08737e-69	down	yes	chr3:52145374-52255811:-	GPR126	421673	G-protein coupled receptor 126 precursor [Source:RefSeq peptide;Acc:NP_001026242]
ENSGALG00000013868	3.24724	0.276369	11.7497	3.55455	7.66773e-08	1.83174e-07	up	yes	chr3:54115178-54118141:+	IL22RA2	770428	interleukin 22 receptor, alpha 2 [Source:HGNC Symbol;Acc:HGNC:14901]
ENSGALG00000013869	47.6262	21.8331	2.18137	1.12524	3.17812e-23	1.87563e-22	up	yes	chr3:54146104-54166542:+	IL20RA	--	interleukin 20 receptor, alpha [Source:HGNC Symbol;Acc:HGNC:6003]
ENSGALG00000013882	3.78845	1.65821	2.28466	1.19198	0.00337116	0.00396897	up	yes	chr22:2960160-2962450:+	MXD1	426299	Gallus gallus MAX dimerization protein 1 (MXD1), mRNA. [Source:RefSeq mRNA;Acc:NM_001039310]
ENSGALG00000013900	1.94834	4.51402	0.43162	-1.21217	0.00118284	0.00154603	down	yes	chr3:54395823-54447644:+	MAP7	421689	ensconsin [Source:RefSeq peptide;Acc:NP_001026243]
ENSGALG00000013907	46.3273	92.7678	0.49939	-1.00176	2.07915e-36	1.86816e-35	down	yes	chr4:64794087-64824189:+	KDR	395323	vascular endothelial growth factor receptor 2 precursor [Source:RefSeq peptide;Acc:NP_001004368]
ENSGALG00000013911	250.903	61.2618	4.0956	2.03407	3.06794e-271	2.16831e-269	up	yes	chr1:71546272-71571545:-	ZC3HAV1	426315	zinc finger CCCH-type antiviral protein 1 [Source:RefSeq peptide;Acc:NP_001012956]
ENSGALG00000013914	0.865931	2.3952	0.361528	-1.46782	0.00620858	0.00689567	down	yes	chr10:19616509-19620261:+	SERINC4	430755	serine incorporator 4 [Source:HGNC Symbol;Acc:HGNC:32237]
ENSGALG00000013922	274.933	37.1255	7.40549	2.8886	0	0	up	yes	chr5:465891-470276:-	ZP1	395418	zona pellucida sperm-binding protein 1 precursor [Source:RefSeq peptide;Acc:NP_990014]
ENSGALG00000013925	9.09227	19.1616	0.474506	-1.0755	1.27611e-09	3.58489e-09	down	yes	chr4:64878556-64930842:-	KIT	378783	Mast/stem cell growth factor receptor Kit [Source:UniProtKB/Swiss-Prot;Acc:Q08156]
ENSGALG00000013929	189.314	416.764	0.454247	-1.13845	3.80225e-193	1.95007e-191	down	yes	chr4:65003747-65031783:-	PDGFRA	395509	platelet-derived growth factor receptor alpha precursor [Source:RefSeq peptide;Acc:NP_990080]
ENSGALG00000013951	25.6532	51.681	0.496376	-1.01049	2.72058e-21	1.5088e-20	down	yes	chr3:54859271-54941536:+	AHI1	421693	Abelson helper integration site 1 [Source:HGNC Symbol;Acc:HGNC:21575]
ENSGALG00000014014	3.78845	7.92257	0.478184	-1.06436	0.000108689	0.000171309	down	yes	chr3:57586334-57923906:-	LAMA2	--	laminin, alpha 2 [Source:HGNC Symbol;Acc:HGNC:6482]
ENSGALG00000014016	0.0541207	0.460615	0.117497	-3.08931	0.0565143	0.0468766	down	yes	chr25:185476-186612:-	MEX3A	101747646	mex-3 RNA binding family member A [Source:HGNC Symbol;Acc:HGNC:33482]
ENSGALG00000014041	8.44282	20.8198	0.405519	-1.30216	1.75804e-13	6.68547e-13	down	yes	chr1:67684516-67720396:+	RASSF8	418210	Ras association (RalGDS/AF-6) domain family (N-terminal) member 8 [Source:HGNC Symbol;Acc:HGNC:13232]
ENSGALG00000014127	32.1477	15.9373	2.01714	1.01231	7.30395e-14	2.86399e-13	up	yes	chr4:66159821-66172212:+	TXK	770387	TXK tyrosine kinase [Source:HGNC Symbol;Acc:HGNC:12434]
ENSGALG00000014128	2.05659	0.921229	2.23244	1.15862	0.0347071	0.0310024	up	yes	chr1:68489591-68490658:-	A4GALT	418220	alpha 1,4-galactosyltransferase [Source:HGNC Symbol;Acc:HGNC:18149]
ENSGALG00000014150	4.11317	10.9626	0.375199	-1.41427	1.24434e-08	3.22375e-08	down	yes	chrJH375515.1:11675-21757:+	FCGBP	430862	Fc fragment of IgG binding protein [Source:HGNC Symbol;Acc:HGNC:13572]
ENSGALG00000014163	0.974172	2.11883	0.459769	-1.12102	0.0368454	0.0327108	down	yes	chr1:68626823-68645266:-	TTLL1	418225	tubulin tyrosine ligase-like family member 1 [Source:HGNC Symbol;Acc:HGNC:1312]
ENSGALG00000014189	7.79338	20.0828	0.388062	-1.36564	6.18273e-14	2.44252e-13	down	yes	chr1:69162384-69195805:-	SULT4A1	418232	sulfotransferase family 4A, member 1 [Source:HGNC Symbol;Acc:HGNC:14903]
ENSGALG00000014203	135.193	57.3926	2.35559	1.23609	1.26702e-72	2.22514e-71	up	yes	chr1:69327839-69350968:+	PARVG	418236	parvin, gamma [Source:HGNC Symbol;Acc:HGNC:14654]
ENSGALG00000014213	66.3519	21.5568	3.07801	1.622	3.64433e-54	4.77841e-53	up	yes	chr1:69852304-69938056:+	PRR5	418237	proline-rich protein 5 [Source:RefSeq peptide;Acc:NP_001025151]
ENSGALG00000014225	0.216483	1.01335	0.21363	-2.22681	0.0179048	0.0174927	down	yes	chr4:67298752-67384515:+	KCTD8	770600	potassium channel tetramerization domain containing 8 [Source:HGNC Symbol;Acc:HGNC:22394]
ENSGALG00000014236	168.748	51.5888	3.27102	1.70974	3.4333e-145	1.22824e-143	up	yes	chr4:67757502-67850675:+	ATP8A1	422776	ATPase, aminophospholipid transporter (APLT), class I, type 8A, member 1 [Source:HGNC Symbol;Acc:HGNC:13531]
ENSGALG00000014242	3.03076	7.09347	0.42726	-1.22681	4.06077e-05	6.80568e-05	down	yes	chr4:67900127-67927419:+	BEND4	422777	BEN domain containing 4 [Source:HGNC Symbol;Acc:HGNC:23815]
ENSGALG00000014297	140.822	35.3752	3.98081	1.99306	3.45804e-149	1.29296e-147	up	yes	chr5:15206202-15209669:+	IRF-3	396330	interferon regulatory factor 3 [Source:RefSeq peptide;Acc:NP_990703]
ENSGALG00000014349	2.92252	6.17224	0.473494	-1.07858	0.000553853	0.000773828	down	yes	chr4:71188250-71439793:-	PCDH7	422797	protocadherin 7 [Source:HGNC Symbol;Acc:HGNC:8659]
ENSGALG00000014362	11.7983	5.52738	2.13452	1.09391	1.36937e-06	2.84334e-06	up	yes	chr1:76121660-76143611:+	CD86	427944	Gallus gallus CD86 molecule (CD86), mRNA. [Source:RefSeq mRNA;Acc:NM_001037839]
ENSGALG00000014366	44.0542	129.801	0.339398	-1.55895	1.79118e-98	4.13575e-97	down	yes	chrJH376210.1:13811-34765:+	HNRPK	426516	heterogeneous nuclear ribonucleoprotein K [Source:RefSeq peptide;Acc:NP_001026556]
ENSGALG00000014398	6.278	2.21095	2.8395	1.50564	6.33519e-06	1.19789e-05	up	yes	chr4:73626292-73691855:+	PPARGC1A	422815	peroxisome proliferator-activated receptor gamma coactivator 1-alpha [Source:RefSeq peptide;Acc:NP_001006457]
ENSGALG00000014407	1.2989	2.94793	0.440612	-1.18242	0.0101809	0.0106388	down	yes	chr1:76166946-76245007:+	CASR	418266	calcium-sensing receptor [Source:HGNC Symbol;Acc:HGNC:1514]
ENSGALG00000014412	24.1378	48.5488	0.497187	-1.00814	5.01306e-20	2.62923e-19	down	yes	chr1:76253583-76258549:-	CSTA	418268	cystatin A (stefin A) [Source:HGNC Symbol;Acc:HGNC:2481]
ENSGALG00000014455	83.3458	37.9546	2.19593	1.13483	6.5249e-40	6.38764e-39	up	yes	chr1:76507821-76515304:-	LPAR5	418279	lysophosphatidic acid receptor 5 [Source:HGNC Symbol;Acc:HGNC:13307]
ENSGALG00000014463	2.81427	9.02805	0.311726	-1.68165	4.47884e-09	1.20618e-08	down	yes	chr3:36948211-37014188:-	ACTN2	396263	Alpha-actinin-2 [Source:UniProtKB/Swiss-Prot;Acc:P20111]
ENSGALG00000014476	8.87579	1.93458	4.58796	2.19785	3.63693e-12	1.26289e-11	up	yes	chr1:76676057-76678087:+	LAG3	418287	lymphocyte-activation gene 3 [Source:HGNC Symbol;Acc:HGNC:6476]
ENSGALG00000014477	125.235	56.6556	2.21046	1.14435	7.45257e-60	1.07708e-58	up	yes	chr1:76687604-76699067:+	CD4	395362	T-cell surface glycoprotein CD4 precursor [Source:RefSeq peptide;Acc:NP_989980]
ENSGALG00000014485	69.1662	178.903	0.386613	-1.37104	8.92527e-112	2.3092e-110	down	yes	chr4:75756853-75960588:+	LDB2	395631	LIM domain-binding protein 2 [Source:RefSeq peptide;Acc:NP_990160]
ENSGALG00000014505	0.0541207	0.460615	0.117497	-3.08931	0.0565143	0.0468766	down	yes	chr4:76161317-76163848:+	FGFBP1	422826	fibroblast growth factor binding protein 1 [Source:HGNC Symbol;Acc:HGNC:19695]
ENSGALG00000014515	1.2989	3.31643	0.391655	-1.35234	0.00247214	0.0030055	down	yes	chr4:76323697-76326000:-	C1QTNF7	422831	C1q and tumor necrosis factor related protein 7 [Source:HGNC Symbol;Acc:HGNC:14342]
ENSGALG00000014523	41.6729	89.8199	0.463961	-1.10792	2.56767e-41	2.579e-40	down	yes	chr2:127183885-127242408:+	MATN2	--	matrilin 2 [Source:HGNC Symbol;Acc:HGNC:6908]
ENSGALG00000014528	2.16483	0.460615	4.69986	2.23262	0.000528237	0.000741613	up	yes	chr1:76766963-76776197:+	ENO2	395689	gamma-enolase [Source:RefSeq peptide;Acc:NP_990207]
ENSGALG00000014585	1866.08	194.932	9.57297	3.25897	0	0	up	yes	chr19:4792410-4793550:+	CCLI10	417534	Chemokine [Source:UniProtKB/TrEMBL;Acc:E1C733]
ENSGALG00000014603	308.812	81.9894	3.76649	1.91322	1.05919e-307	8.18468e-306	up	yes	chr1:76859359-76868459:+	C1S	418294	complement C1s subcomponent precursor [Source:RefSeq peptide;Acc:NP_001025948]
ENSGALG00000014639	0.324724	1.01335	0.320445	-1.64185	0.0533758	0.0446632	down	yes	chrJH376285.1:37051-41406:-	GLI2	396045	GLI family zinc finger 2 [Source:HGNC Symbol;Acc:HGNC:4318]
ENSGALG00000014713	4.65438	2.11883	2.19668	1.13532	0.0017744	0.00222778	up	yes	chrZ:16787971-16819236:+	DDX4	395447	probable ATP-dependent RNA helicase DDX4 [Source:RefSeq peptide;Acc:NP_990039]
ENSGALG00000014727	36.802	16.49	2.23178	1.15819	4.23353e-19	2.13536e-18	up	yes	chrZ:18112317-18254795:-	PDE4D	769469	phosphodiesterase 4D, cAMP-specific [Source:HGNC Symbol;Acc:HGNC:8783]
ENSGALG00000014730	8.44282	17.1349	0.492728	-1.02114	3.75952e-08	9.25973e-08	down	yes	chrZ:18735256-18767868:-	ELOVL7	431579	elongation of very long chain fatty acids protein 7 [Source:RefSeq peptide;Acc:NP_001184239]
ENSGALG00000014770	63.5377	18.5167	3.43137	1.77878	6.46667e-59	9.11857e-58	up	yes	chr2:100033709-100101435:+	EPB41L3	--	erythrocyte membrane protein band 4.1-like 3 [Source:HGNC Symbol;Acc:HGNC:3380]
ENSGALG00000014804	4.11317	9.67291	0.425226	-1.2337	1.48242e-06	3.06833e-06	down	yes	chrZ:21874360-21912694:-	THBS4	396306	thrombospondin 4 [Source:HGNC Symbol;Acc:HGNC:11788]
ENSGALG00000014811	411.317	98.8479	4.16111	2.05697	0	0	up	yes	chr2:100752805-100824217:-	SMCHD1	421057	structural maintenance of chromosomes flexible hinge domain containing 1 [Source:HGNC Symbol;Acc:HGNC:29090]
ENSGALG00000014840	0.541207	0.00249288	217.101	3.55455	0.028218	0.0260865	up	yes	chrZ:12824879-12849014:-	C6	431585	complement component C6 precursor [Source:RefSeq peptide;Acc:NP_001138321]
ENSGALG00000014843	10.7159	24.5047	0.437299	-1.19331	8.47205e-14	3.2997e-13	down	yes	chr3:59527859-59580356:-	TPD52L1	374049	Gallus gallus tumor protein D52-like 1 (TPD52L1), mRNA. [Source:RefSeq mRNA;Acc:NM_204215]
ENSGALG00000014847	1.73186	3.50067	0.494723	-1.01531	0.0133205	0.0135033	down	yes	chr2:100573569-100647380:+	MYOM1	395805	myomesin-1 [Source:RefSeq peptide;Acc:NP_990290]
ENSGALG00000014855	17.4269	53.984	0.322815	-1.63122	9.50543e-45	1.02969e-43	down	yes	chrZ:13287241-13417571:+	GHR	408184	growth hormone receptor precursor [Source:RefSeq peptide;Acc:NP_001001293]
ENSGALG00000014903	21.4318	44.8639	0.477707	-1.0658	2.96138e-20	1.56736e-19	down	yes	chrZ:15721124-15783248:+	ITGA2	100857227	integrin, alpha 2 (CD49B, alpha 2 subunit of VLA-2 receptor) [Source:HGNC Symbol;Acc:HGNC:6137]
ENSGALG00000014917	0.541207	1.56609	0.345578	-1.53292	0.0223121	0.0213018	down	yes	chr3:62989673-62997520:-	VGLL2	421735	transcription cofactor vestigial-like protein 2 [Source:RefSeq peptide;Acc:NP_001139462]
ENSGALG00000014935	94.4947	256.655	0.368179	-1.44152	6.74005e-172	3.07572e-170	down	yes	chr2:101998425-102069513:+	GREB1L	421064	growth regulation by estrogen in breast cancer-like [Source:HGNC Symbol;Acc:HGNC:31042]
ENSGALG00000014938	0.216483	0.921229	0.234993	-2.08931	0.0300766	0.027489	down	yes	chr2:102106447-102127328:-	ABHD3	421068	abhydrolase domain containing 3 [Source:HGNC Symbol;Acc:HGNC:18718]
ENSGALG00000014944	22.2977	8.56743	2.60261	1.37996	1.58337e-15	6.83273e-15	up	yes	chrZ:23948263-23965346:+	GCNT4	427207	glucosaminyl (N-acetyl) transferase 4, core 2 [Source:HGNC Symbol;Acc:HGNC:17973]
ENSGALG00000014958	12.123	3.86916	3.13324	1.64766	2.10063e-11	6.87416e-11	up	yes	chrZ:23704323-23726114:-	ANKDD1B	431596	ankyrin repeat and death domain containing 1B [Source:HGNC Symbol;Acc:HGNC:32525]
ENSGALG00000014962	41.4564	6.72497	6.16455	2.624	2.66507e-62	4.06455e-61	up	yes	chr3:63276143-63280172:-	FAM26F	421744	family with sequence similarity 26, member F [Source:HGNC Symbol;Acc:HGNC:33391]
ENSGALG00000014973	1.40714	3.40855	0.412826	-1.27639	0.00334064	0.00393827	down	yes	chr1:79376821-79384556:+	GPR156	418333	G protein-coupled receptor 156 [Source:HGNC Symbol;Acc:HGNC:20844]
ENSGALG00000015015	1.19065	2.67157	0.445677	-1.16593	0.0155632	0.0154419	down	yes	chr4:78460392-78464160:-	CYTL1	422849	cytokine-like 1 [Source:HGNC Symbol;Acc:HGNC:24435]
ENSGALG00000015020	2.38131	6.35648	0.374627	-1.41647	1.4214e-05	2.55036e-05	down	yes	chrZ:24766638-24772418:-	TMEM171	427220	transmembrane protein 171 [Source:HGNC Symbol;Acc:HGNC:27031]
ENSGALG00000015032	78.6914	37.8625	2.07835	1.05544	8.85713e-34	7.45009e-33	up	yes	chrZ:27532847-27557507:+	CD274	--	CD274 molecule [Source:HGNC Symbol;Acc:HGNC:17635]
ENSGALG00000015057	1.19065	2.3952	0.497101	-1.00839	0.0417703	0.0364741	down	yes	chr3:65969395-65975774:+	DDO	770953	D-aspartate oxidase [Source:HGNC Symbol;Acc:HGNC:2727]
ENSGALG00000015081	0.974172	2.30307	0.422988	-1.24131	0.0182668	0.0177984	down	yes	chrZ:33603060-33620943:+	ACER2	427235	alkaline ceramidase 2 [Source:HGNC Symbol;Acc:HGNC:23675]
ENSGALG00000015096	2.16483	5.80374	0.373005	-1.42273	3.164e-05	5.40591e-05	down	yes	chrZ:32830911-32921578:+	SH3GL2	395203	Endophilin-A1 [Source:UniProtKB/Swiss-Prot;Acc:Q8AXV1]
ENSGALG00000015115	8.65931	18.2403	0.474734	-1.07481	3.22832e-09	8.82945e-09	down	yes	chrZ:34741071-34806237:+	MAMDC2	427247	MAM domain containing 2 [Source:HGNC Symbol;Acc:HGNC:23673]
ENSGALG00000015122	12.0148	5.43525	2.21053	1.14439	4.32641e-07	9.5664e-07	up	yes	chr2:103821689-103883809:+	TAF4B	421086	TAF4b RNA polymerase II, TATA box binding protein (TBP)-associated factor, 105kDa [Source:HGNC Symbol;Acc:HGNC:11538]
ENSGALG00000015126	0.974172	2.57944	0.377668	-1.40481	0.00599982	0.00670234	down	yes	chrZ:34939812-35198504:-	TRPM3	427249	transient receptor potential cation channel, subfamily M, member 3 [Source:HGNC Symbol;Acc:HGNC:17992]
ENSGALG00000015141	121.122	31.0454	3.90145	1.96401	3.54413e-126	1.08677e-124	up	yes	chrZ:35536010-35564814:+	GDA	427253	guanine deaminase [Source:HGNC Symbol;Acc:HGNC:4212]
ENSGALG00000015148	80.0986	25.1496	3.18489	1.67124	9.07229e-68	1.48526e-66	up	yes	chrZ:35881518-35899231:+	ANXA1	404271	annexin A1 [Source:RefSeq peptide;Acc:NP_996789]
ENSGALG00000015152	15.695	51.5888	0.304232	-1.71675	6.21366e-46	6.85925e-45	down	yes	chr1:82675889-82696983:-	BOC	418361	BOC cell adhesion associated, oncogene regulated [Source:HGNC Symbol;Acc:HGNC:17173]
ENSGALG00000015154	1.73186	0.736983	2.34993	1.23262	0.041812	0.0364939	up	yes	chrZ:36568084-36656370:-	TRPM6	100859603	transient receptor potential cation channel, subfamily M, member 6 [Source:HGNC Symbol;Acc:HGNC:17995]
ENSGALG00000015167	1.08241	0.368492	2.93742	1.55455	0.0549511	0.0458068	up	yes	chrZ:37257629-37355651:-	PRUNE2	--	prune homolog 2 (Drosophila) [Source:HGNC Symbol;Acc:HGNC:25209]
ENSGALG00000015192	7.79338	1.93458	4.02845	2.01023	7.56088e-10	2.17571e-09	up	yes	chr28:3113569-3115852:-	GZMM	100859124	granzyme M (lymphocyte met-ase 1) [Source:HGNC Symbol;Acc:HGNC:4712]
ENSGALG00000015207	66.3519	270.197	0.245569	-2.0258	2.09202e-290	1.53471e-288	down	yes	chr1:83010008-83046065:+	F5	--	coagulation factor V (proaccelerin, labile factor) [Source:HGNC Symbol;Acc:HGNC:3542]
ENSGALG00000015208	10.6076	21.6489	0.489986	-1.02919	4.83871e-10	1.42348e-09	down	yes	chrZ:44325334-44479158:-	ROR2	769516	tyrosine-protein kinase transmembrane receptor ROR2 precursor [Source:RefSeq peptide;Acc:NP_001074185]
ENSGALG00000015211	7.57689	19.2537	0.393529	-1.34546	3.74736e-13	1.38771e-12	down	yes	chr2:107131493-107228834:+	DTNA	421104	dystrobrevin, alpha [Source:HGNC Symbol;Acc:HGNC:3057]
ENSGALG00000015224	1.2989	0.276369	4.69986	2.23262	0.00725815	0.00792322	up	yes	chr3:66269578-66325155:+	AK9	771077	adenylate kinase 9 [Source:HGNC Symbol;Acc:HGNC:33814]
ENSGALG00000015235	50.4405	14.7397	3.42209	1.77488	5.2909e-47	6.00063e-46	up	yes	chr1:83400070-83404445:+	scyc1	395914	lymphotactin precursor [Source:RefSeq peptide;Acc:NP_990377]
ENSGALG00000015241	69.1662	143.804	0.480976	-1.05596	2.50065e-60	3.65048e-59	down	yes	chr2:108123978-108127436:-	SNAI2	432368	snail family zinc finger 2 [Source:HGNC Symbol;Acc:HGNC:11094]
ENSGALG00000015247	25.4367	56.3792	0.451172	-1.14825	4.88644e-28	3.4368e-27	down	yes	chr1:83529035-83540304:+	GPR161	418375	G protein-coupled receptor 161 [Source:HGNC Symbol;Acc:HGNC:23694]
ENSGALG00000015254	1.8401	5.71162	0.322168	-1.63411	4.85464e-06	9.34714e-06	down	yes	chr2:109274972-109324045:-	ST18	421115	suppression of tumorigenicity 18, zinc finger [Source:HGNC Symbol;Acc:HGNC:18695]
ENSGALG00000015263	0.432965	1.65821	0.261104	-1.93731	0.00559826	0.00629624	down	yes	chr1:83989237-83996981:-	TMEM30C	418380	transmembrane protein 30C [Source:HGNC Symbol;Acc:HGNC:30443]
ENSGALG00000015287	2.16483	0.921229	2.34993	1.23262	0.022868	0.0217157	up	yes	chr1:84288844-84301834:+	LNP1	418388	leukemia NUP98 fusion partner 1 [Source:HGNC Symbol;Acc:HGNC:28014]
ENSGALG00000015306	61.1563	28.9266	2.11419	1.08011	1.3943e-27	9.67738e-27	up	yes	chr3:66950856-66961817:+	OSTM1	421773	osteopetrosis-associated transmembrane protein 1 precursor [Source:RefSeq peptide;Acc:NP_001026248]
ENSGALG00000015322	4.76262	12.0681	0.394645	-1.34137	9.58997e-09	2.51145e-08	down	yes	chr1:84610640-84660808:-	IMPG2	418393	interphotoreceptor matrix proteoglycan 2 precursor [Source:RefSeq peptide;Acc:NP_001038104]
ENSGALG00000015352	44.3789	19.0694	2.32723	1.21861	1.7671e-24	1.09884e-23	up	yes	chrZ:53195970-53242965:-	GAK	427291	cyclin G associated kinase [Source:HGNC Symbol;Acc:HGNC:4113]
ENSGALG00000015362	32.5806	13.3578	2.43907	1.28633	7.00454e-20	3.65387e-19	up	yes	chr1:87037477-87049373:+	TRAT1	418412	T cell receptor associated transmembrane adaptor 1 [Source:HGNC Symbol;Acc:HGNC:30698]
ENSGALG00000015377	101.855	254.259	0.400595	-1.31978	3.60236e-149	1.33829e-147	down	yes	chr1:87878151-87933199:+	PHLDB2	--	pleckstrin homology-like domain, family B, member 2 [Source:HGNC Symbol;Acc:HGNC:29573]
ENSGALG00000015403	25.7614	69.3686	0.37137	-1.42907	3.11042e-47	3.55726e-46	down	yes	chr1:88543354-88765491:+	EPHA3	396402	ephrin type-A receptor 3 precursor [Source:RefSeq peptide;Acc:NP_990761]
ENSGALG00000015419	0.541207	2.3952	0.225955	-2.14589	0.000374815	0.000541433	down	yes	chr2:111076869-111081312:-	PENK	421131	proenkephalin [Source:HGNC Symbol;Acc:HGNC:8831]
ENSGALG00000015424	0.865931	2.0267	0.42726	-1.22681	0.0282589	0.0260993	down	yes	chr2:111602455-111603567:+	FAM110B	421134	family with sequence similarity 110, member B [Source:HGNC Symbol;Acc:HGNC:28587]
ENSGALG00000015453	0.432965	1.28972	0.335705	-1.57474	0.0344466	0.0307935	down	yes	chr1:91160959-91170757:-	DUSP27	418444	dual specificity phosphatase 27 (putative) [Source:HGNC Symbol;Acc:HGNC:25034]
ENSGALG00000015454	6.92744	23.8598	0.290339	-1.78419	2.82526e-23	1.66908e-22	down	yes	chr2:112413504-112453419:-	CA8	421139	carbonic anhydrase VIII [Source:HGNC Symbol;Acc:HGNC:1382]
ENSGALG00000015474	18.0763	5.15888	3.50392	1.80897	2.47515e-18	1.20645e-17	up	yes	chr1:91635375-91642963:+	CD80	768950	Gallus gallus CD80 molecule (CD80), mRNA. [Source:RefSeq mRNA;Acc:NM_001079739]
ENSGALG00000015484	19.3752	41.0868	0.471567	-1.08447	3.58079e-19	1.81402e-18	down	yes	chr1:91725242-91757762:+	BCL9	418456	B-cell CLL/lymphoma 9 [Source:HGNC Symbol;Acc:HGNC:1008]
ENSGALG00000015492	1.8401	3.77704	0.487181	-1.03747	0.00887126	0.00942149	down	yes	chr1:91872169-91878587:-	PDZK1	418460	PDZ domain containing 1 [Source:HGNC Symbol;Acc:HGNC:8821]
ENSGALG00000015499	0.432965	2.0267	0.21363	-2.22681	0.00081319	0.00109728	down	yes	chr1:92682845-92926227:-	CADM2	418463	cell adhesion molecule 2 [Source:HGNC Symbol;Acc:HGNC:29849]
ENSGALG00000015504	1.8401	7.00134	0.262821	-1.92785	1.39345e-08	3.59238e-08	down	yes	chr2:113502155-113517713:-	TTPA	771074	tocopherol (alpha) transfer protein [Source:HGNC Symbol;Acc:HGNC:12404]
ENSGALG00000015506	32.5806	66.7891	0.487813	-1.0356	4.33519e-28	3.0677e-27	down	yes	chr1:94474405-94635350:+	GBE1	427964	glucan (1,4-alpha-), branching enzyme 1 [Source:HGNC Symbol;Acc:HGNC:4180]
ENSGALG00000015517	0.108241	1.01335	0.106815	-3.22681	0.00391484	0.00454311	down	yes	chr3:71939187-72029882:-	KLHL32	421801	kelch-like family member 32 [Source:HGNC Symbol;Acc:HGNC:21221]
ENSGALG00000015544	1.8401	0.276369	6.65814	2.73512	0.000332887	0.000486689	up	yes	chrZ:64949132-64959631:+	ALDOB	427308	Fructose-bisphosphate aldolase B [Source:UniProtKB/Swiss-Prot;Acc:P07341]
ENSGALG00000015558	2.05659	0.00249288	824.985	5.48055	2.31742e-06	4.68779e-06	up	yes	chr2:115185937-115273389:-	CPA6	420171	carboxypeptidase A6 [Source:RefSeq peptide;Acc:NP_001006344]
ENSGALG00000015568	24.4625	78.8572	0.310213	-1.68867	1.04213e-67	1.70131e-66	down	yes	chr4:80381670-80409920:+	SH3TC1	--	SH3 domain and tetratricopeptide repeats 1 [Source:HGNC Symbol;Acc:HGNC:26009]
ENSGALG00000015570	0.649448	1.65821	0.391655	-1.35234	0.0323369	0.0291776	down	yes	chr3:72133419-72134678:+	GPR63	100857561	G protein-coupled receptor 63 [Source:HGNC Symbol;Acc:HGNC:13302]
ENSGALG00000015574	1.08241	2.3952	0.45191	-1.14589	0.0238877	0.0225656	down	yes	chr2:116069828-116132391:-	SLCO5A1	420174	solute carrier organic anion transporter family, member 5A1 [Source:HGNC Symbol;Acc:HGNC:19046]
ENSGALG00000015598	0.541207	0.00249288	217.101	3.55455	0.028218	0.0260865	up	yes	chrZ:63601953-63729018:-	RASGRF2	100859132	Ras protein-specific guanine nucleotide-releasing factor 2 [Source:HGNC Symbol;Acc:HGNC:9876]
ENSGALG00000015615	1.94834	5.15888	0.377668	-1.40481	0.000101924	0.000161172	down	yes	chr4:81465866-81491136:-	DOK7	--	docking protein 7 [Source:HGNC Symbol;Acc:HGNC:26594]
ENSGALG00000015622	1.73186	4.14553	0.417766	-1.25923	0.00136358	0.00175729	down	yes	chr2:116629419-116718405:-	EYA1	395718	EYA transcriptional coactivator and phosphatase 1 [Source:HGNC Symbol;Acc:HGNC:3519]
ENSGALG00000015624	59.4245	5.89587	10.079	3.33328	3.58145e-111	9.14368e-110	up	yes	chrZ:62474981-62580840:-	VCAN	395565	versican core protein precursor [Source:RefSeq peptide;Acc:NP_990118]
ENSGALG00000015634	2.59779	7.6462	0.339749	-1.55746	3.25504e-07	7.29766e-07	down	yes	chr2:117350076-117361786:-	SBSPON	420181	somatomedin B and thrombospondin, type 1 domain containing [Source:HGNC Symbol;Acc:HGNC:30362]
ENSGALG00000015662	62.6717	9.39654	6.66966	2.73761	1.82311e-97	4.15975e-96	up	yes	chr1:97342196-97364220:-	LIPI	418466	lipase, member I [Source:HGNC Symbol;Acc:HGNC:18821]
ENSGALG00000015669	3.03076	1.38184	2.19327	1.13308	0.0117957	0.0121337	up	yes	chrZ:65896892-65938677:+	PTBP3	427333	polypyrimidine tract binding protein 3 [Source:HGNC Symbol;Acc:HGNC:10253]
ENSGALG00000015677	19.1587	8.93592	2.14401	1.10031	6.27758e-10	1.82455e-09	up	yes	chrZ:65978329-66017991:+	SUSD1	427334	sushi domain containing 1 [Source:HGNC Symbol;Acc:HGNC:25413]
ENSGALG00000015679	187.041	61.1696	3.05774	1.61247	5.21791e-148	1.92613e-146	up	yes	chr1:97445928-97480511:-	SAMSN1	418470	SAM domain-containing protein SAMSN-1 [Source:RefSeq peptide;Acc:NP_001006256]
ENSGALG00000015693	297.988	124.827	2.38722	1.25533	1.42273e-161	5.9749e-160	up	yes	chr1:97936529-98030131:+	USP25	418471	ubiquitin specific peptidase 25 [Source:HGNC Symbol;Acc:HGNC:12624]
ENSGALG00000015712	199.489	21.9253	9.09858	3.18564	0	0	up	yes	chr4:83495206-83502378:+	SLBP	422902	histone RNA hairpin-binding protein [Source:RefSeq peptide;Acc:NP_001004403]
ENSGALG00000015767	0.757689	0.0921229	8.22476	3.03997	0.0152032	0.0151261	up	yes	chr2:121225723-121228944:-	FABP4	374165	fatty acid-binding protein, adipocyte [Source:RefSeq peptide;Acc:NP_989621]
ENSGALG00000015789	1.73186	3.50067	0.494723	-1.01531	0.0133205	0.0135033	down	yes	chr3:75580393-75593814:+	CNR1	428633	cannabinoid receptor 1 (brain) [Source:RefSeq peptide;Acc:NP_001033741]
ENSGALG00000015795	1.73186	3.77704	0.458523	-1.12493	0.00519134	0.00588426	down	yes	chr1:102403453-102442746:-	ADAMTS5	427971	ADAM metallopeptidase with thrombospondin type 1 motif, 5 [Source:HGNC Symbol;Acc:HGNC:221]
ENSGALG00000015847	3.03076	7.00134	0.432882	-1.20795	5.63198e-05	9.24383e-05	down	yes	chr3:77130273-77137465:-	PRSS35	421839	protease, serine, 35 [Source:HGNC Symbol;Acc:HGNC:21387]
ENSGALG00000015849	42.3224	91.2017	0.464052	-1.10764	6.56606e-42	6.72321e-41	down	yes	chr3:77166449-77331130:+	ME1	374189	NADP-dependent malic enzyme [Source:RefSeq peptide;Acc:NP_989634]
ENSGALG00000015912	68.7332	22.5701	3.04532	1.60659	2.64733e-55	3.53514e-54	up	yes	chr2:124149190-124170636:-	NBN	374246	nibrin [Source:RefSeq peptide;Acc:NP_989668]
ENSGALG00000015944	9.63348	2.76369	3.48573	1.80146	2.05396e-10	6.23227e-10	up	yes	chr3:81337238-81638081:-	RIMS1	421867	regulating synaptic membrane exocytosis 1 [Source:HGNC Symbol;Acc:HGNC:17282]
ENSGALG00000015977	30.4158	61.2618	0.496489	-1.01017	6.28697e-25	3.99079e-24	down	yes	chr4:87924322-87944779:-	SMOX	422934	spermine oxidase [Source:HGNC Symbol;Acc:HGNC:15862]
ENSGALG00000015987	58.1256	129.893	0.447487	-1.16008	2.42134e-63	3.73213e-62	down	yes	chr2:126170346-126183360:-	TP53INP1	420232	tumor protein p53-inducible nuclear protein 1 [Source:RefSeq peptide;Acc:NP_001026117]
ENSGALG00000016016	9.20051	19.5301	0.471095	-1.08591	6.54877e-10	1.89861e-09	down	yes	chr2:127588554-127595208:+	OSR2	--	odd-skipped related transciption factor 2 [Source:HGNC Symbol;Acc:HGNC:15830]
ENSGALG00000016022	24.1378	11.5154	2.09614	1.06773	1.26071e-11	4.19186e-11	up	yes	chr1:105396887-105544588:-	RUNX1	--	runt-related transcription factor 1 [Source:HGNC Symbol;Acc:HGNC:10471]
ENSGALG00000016036	23.9213	49.2858	0.48536	-1.04287	2.22721e-21	1.23874e-20	down	yes	chr1:105962735-106008637:+	DOPEY2	100858524	dopey family member 2 [Source:HGNC Symbol;Acc:HGNC:1291]
ENSGALG00000016069	23.9213	54.4447	0.43937	-1.18649	1.68762e-28	1.21497e-27	down	yes	chr2:129152686-129181081:+	FZD6	378788	frizzled-6 precursor [Source:RefSeq peptide;Acc:NP_001258860]
ENSGALG00000016075	5.62855	0.921229	6.10982	2.61113	9.28014e-10	2.65201e-09	up	yes	chr2:129731467-129734439:+	DCSTAMP	420265	dendrocyte expressed seven transmembrane protein [Source:HGNC Symbol;Acc:HGNC:18549]
ENSGALG00000016083	199.272	66.8813	2.97949	1.57507	2.31695e-152	8.89259e-151	up	yes	chr2:130946459-131114196:-	ANG-1	395129	angiopoietin-1 precursor [Source:RefSeq peptide;Acc:NP_001186376]
ENSGALG00000016086	2.92252	1.1976	2.44031	1.28707	0.00623966	0.00692202	up	yes	chr4:89193871-89196259:+	EGR4	422950	early growth response 4 [Source:HGNC Symbol;Acc:HGNC:3241]
ENSGALG00000016108	10.9324	32.4273	0.337135	-1.5686	3.92466e-26	2.60541e-25	down	yes	chr2:131790739-131821463:-	SYBU	420277	syntabulin (syntaxin-interacting) [Source:HGNC Symbol;Acc:HGNC:26011]
ENSGALG00000016125	8.33458	4.14553	2.0105	1.00755	0.000147652	0.000228616	up	yes	chr1:107377045-107390605:-	LCA5L	418522	Leber congenital amaurosis 5-like [Source:HGNC Symbol;Acc:HGNC:1255]
ENSGALG00000016142	623.254	5.6195	110.909	6.79323	0	0	up	yes	chr1:108280289-108296301:+	Mx	395313	interferon-induced GTP-binding protein Mx [Source:RefSeq peptide;Acc:NP_989940]
ENSGALG00000016144	35.7196	0.644861	55.3913	5.79159	1.72219e-86	3.50206e-85	up	yes	chr1:108297493-108311113:-	TMPRSS2	418528	transmembrane protease, serine 2 [Source:HGNC Symbol;Acc:HGNC:11876]
ENSGALG00000016145	0.757689	0.184246	4.11238	2.03997	0.0527222	0.0442377	up	yes	chr1:108376953-108397821:-	RIPK4	418529	receptor-interacting serine-threonine kinase 4 [Source:HGNC Symbol;Acc:HGNC:496]
ENSGALG00000016152	1448.49	231.321	6.26181	2.64658	0	0	up	yes	chr2:147927176-147933270:-	LY6E	395550	lymphocyte antigen 6E precursor [Source:RefSeq peptide;Acc:NP_990106]
ENSGALG00000016164	14.8291	6.17224	2.40254	1.26456	1.22803e-09	3.45318e-09	up	yes	chr1:108646587-108699943:+	ABCG1	418533	ATP-binding cassette, sub-family G (WHITE), member 1 [Source:HGNC Symbol;Acc:HGNC:73]
ENSGALG00000016173	121.339	50.8519	2.38612	1.25467	7.11667e-67	1.13935e-65	up	yes	chr1:108752863-108771059:+	UBASH3A	418535	ubiquitin associated and SH3 domain containing A [Source:HGNC Symbol;Acc:HGNC:12462]
ENSGALG00000016175	1.62362	0.0921229	17.6245	4.13951	6.35222e-05	0.000103614	up	yes	chr1:108783091-108789412:-	RSPH1	--	radial spoke head 1 homolog (Chlamydomonas) [Source:HGNC Symbol;Acc:HGNC:12371]
ENSGALG00000016176	0.432965	1.1976	0.361528	-1.46782	0.0529857	0.0444009	down	yes	chr3:82664538-83111962:-	ADGRB3	421875	adhesion G protein-coupled receptor B3 [Source:HGNC Symbol;Acc:HGNC:945]
ENSGALG00000016195	143.961	310.823	0.463161	-1.11041	5.9898e-139	2.03004e-137	down	yes	chr2:144142255-144374426:-	COL22A1	420315	collagen, type XXII, alpha 1 precursor [Source:RefSeq peptide;Acc:NP_001132911]
ENSGALG00000016200	148.074	50.7597	2.91716	1.54456	1.39972e-110	3.51169e-109	up	yes	chr1:109234442-109247196:-	SIK1	395417	serine/threonine-protein kinase SIK2 [Source:RefSeq peptide;Acc:NP_990013]
ENSGALG00000016215	7.46865	16.6743	0.447915	-1.1587	1.81648e-09	5.05637e-09	down	yes	chr1:110128634-110143679:+	CXorf36	418555	chromosome X open reading frame 36 [Source:HGNC Symbol;Acc:HGNC:25866]
ENSGALG00000016244	1.19065	0.368492	3.23116	1.69205	0.0324033	0.029201	up	yes	chr2:141218748-141250537:-	LRRC6	420324	leucine-rich repeat-containing protein 6 [Source:RefSeq peptide;Acc:NP_001264385]
ENSGALG00000016276	0.0541207	0.736983	0.0734354	-3.76738	0.0089073	0.00945283	down	yes	chr3:85488292-85794879:+	KHDRBS2	428643	KH domain containing, RNA binding, signal transduction associated 2 [Source:HGNC Symbol;Acc:HGNC:18114]
ENSGALG00000016286	46.4355	12.5287	3.70633	1.88999	3.84757e-47	4.38083e-46	up	yes	chr1:115230776-115238899:+	CXorf21	100857674	chromosome X open reading frame 21 [Source:HGNC Symbol;Acc:HGNC:25667]
ENSGALG00000016287	0.216483	1.28972	0.167852	-2.57474	0.0036419	0.00424935	down	yes	chr1:115358588-115360638:+	NR0B1	395285	nuclear receptor subfamily 0 group B member 1 [Source:RefSeq peptide;Acc:NP_989924]
ENSGALG00000016293	0.216483	1.1976	0.180764	-2.46782	0.0062243	0.00690784	down	yes	chr3:86766922-86825286:+	BMP5	396053	bone morphogenetic protein 5 precursor [Source:RefSeq peptide;Acc:NP_990479]
ENSGALG00000016294	0.108241	1.47397	0.0734354	-3.76738	0.000216446	0.000326838	down	yes	chr3:86888514-86960499:+	HMGCLL1	421886	3-hydroxymethyl-3-methylglutaryl-CoA lyase-like 1 [Source:HGNC Symbol;Acc:HGNC:21359]
ENSGALG00000016298	0.432965	2.48732	0.174069	-2.52227	6.55887e-05	0.000106625	down	yes	chr2:140457600-140575805:-	ADCY8	420328	adenylate cyclase 8 (brain) [Source:HGNC Symbol;Acc:HGNC:239]
ENSGALG00000016324	2.59779	0.736983	3.5249	1.81758	0.000895334	0.00119808	up	yes	chr3:87785842-87793876:+	GSTA3	395612	glutathione S-transferase alpha 3 [Source:RefSeq peptide;Acc:NP_990149]
ENSGALG00000016325	179.681	77.8439	2.30822	1.20678	2.06569e-92	4.55196e-91	up	yes	chr3:87798977-87804665:+	GSTA3	414896	Glutathione S-transferase [Source:UniProtKB/Swiss-Prot;Acc:Q08392]
ENSGALG00000016377	75.4442	171.072	0.441008	-1.18112	3.4575e-85	6.88584e-84	down	yes	chr3:92498869-92574721:-	PXDN	421914	peroxidasin [Source:HGNC Symbol;Acc:HGNC:14966]
ENSGALG00000016400	46.8685	1.01335	46.2509	5.53141	1.09177e-112	2.87604e-111	up	yes	chr3:94589239-94594293:+	RSAD2	428650	Uncharacterized protein [Source:UniProtKB/TrEMBL;Acc:F1NLJ6]
ENSGALG00000016426	0.541207	0.0921229	5.87483	2.55455	0.0607508	0.0497454	up	yes	chr1:119632060-119703945:+	MAP3K15	418609	mitogen-activated protein kinase kinase kinase 15 [Source:HGNC Symbol;Acc:HGNC:31689]
ENSGALG00000016428	546.943	1337.35	0.408976	-1.28991	0	0	down	yes	chr2:136104592-136163574:-	Enpp2	420361	ectonucleotide pyrophosphatase/phosphodiesterase family member 2 [Source:RefSeq peptide;Acc:NP_001185591]
ENSGALG00000016446	8.55106	4.05341	2.1096	1.07697	4.91446e-05	8.1283e-05	up	yes	chr3:96480139-96496443:+	ATP6V1C2	421939	ATPase, H+ transporting, lysosomal 42kDa, V1 subunit C2 [Source:HGNC Symbol;Acc:HGNC:18264]
ENSGALG00000016559	44.3789	18.9773	2.33852	1.2256	1.09741e-24	6.89059e-24	up	yes	chr1:121469874-121479163:+	PIGA	418624	N-acetylglucosaminyl-phosphatidylinositol biosynthetic protein [Source:RefSeq peptide;Acc:NP_001025979]
ENSGALG00000016575	4.22141	9.67291	0.436416	-1.19622	2.63002e-06	5.27412e-06	down	yes	chr1:122363029-122388998:+	GPM6B	418632	neuronal membrane glycoprotein M6-b [Source:RefSeq peptide;Acc:NP_001012563]
ENSGALG00000016594	2.92252	9.12017	0.320445	-1.64185	6.80702e-09	1.80301e-08	down	yes	chr1:122962850-123267815:-	FRMPD4	418640	FERM and PDZ domain containing 4 [Source:HGNC Symbol;Acc:HGNC:29007]
ENSGALG00000016614	23.2719	48.8252	0.476637	-1.06904	5.28357e-22	2.99323e-21	down	yes	chr1:124420461-124541119:-	SHROOM2	--	shroom family member 2 [Source:HGNC Symbol;Acc:HGNC:630]
ENSGALG00000016619	12.0148	32.8879	0.365326	-1.45275	8.08962e-24	4.88875e-23	down	yes	chr3:105294830-105304932:+	ZNF395	422017	zinc finger protein 395 [Source:HGNC Symbol;Acc:HGNC:18737]
ENSGALG00000016675	2.16483	0.829106	2.61104	1.38462	0.0127814	0.013032	up	yes	chr3:107155454-107156515:-	PAQR8	422042	membrane progestin receptor beta [Source:RefSeq peptide;Acc:NP_001008462]
ENSGALG00000016687	66.5684	30.6769	2.16998	1.11768	1.75619e-31	1.39807e-30	up	yes	chr1:128441122-128467057:+	P2Y purinoceptor 8	418665	P2Y purinoceptor 8 [Source:UniProtKB/Swiss-Prot;Acc:Q5ZI82]
ENSGALG00000016696	19.5917	3.77704	5.18705	2.37491	2.72797e-27	1.8732e-26	up	yes	chr1:128639645-128657470:+	CRLF2	418668	cytokine receptor-like factor 2 [Source:HGNC Symbol;Acc:HGNC:14281]
ENSGALG00000016707	0.649448	2.11883	0.306513	-1.70598	0.00409807	0.00473489	down	yes	chr3:109252463-109301586:-	CLIC5	422054	chloride intracellular channel 5 [Source:HGNC Symbol;Acc:HGNC:13517]
ENSGALG00000016709	4.9791	10.0414	0.495857	-1.012	2.90663e-05	4.99563e-05	down	yes	chr3:109338625-109369202:-	RCAN2	422057	regulator of calcineurin 2 [Source:HGNC Symbol;Acc:HGNC:3041]
ENSGALG00000016721	183.469	78.9494	2.32388	1.21654	1.67371e-95	3.7743e-94	up	yes	chr1:129423877-129442045:-	PLCXD1	418673	PI-PLC X domain-containing protein 1 [Source:RefSeq peptide;Acc:NP_001122109]
ENSGALG00000016724	7.14393	3.40855	2.09589	1.06756	0.000229408	0.000344794	up	yes	chr1:129470051-129482680:-	RGN	395480	regucalcin [Source:RefSeq peptide;Acc:NP_990060]
ENSGALG00000016746	121.663	55.7344	2.18291	1.12625	8.97803e-57	1.22717e-55	up	yes	chr1:131038512-131149938:+	ATP10A	418685	ATPase, class V, type 10A [Source:HGNC Symbol;Acc:HGNC:13542]
ENSGALG00000016749	0.757689	2.85581	0.265315	-1.91422	0.000309987	0.000455391	down	yes	chr1:131289232-131309321:-	CNGA3	396144	Cyclic nucleotide-gated channel cone photoreceptor subunit alpha [Source:UniProtKB/Swiss-Prot;Acc:Q90805]
ENSGALG00000016750	1.19065	0.276369	4.30821	2.10709	0.0131646	0.0133616	up	yes	chr1:131334588-131405083:-	VWA3B	418688	von Willebrand factor A domain containing 3B [Source:HGNC Symbol;Acc:HGNC:28385]
ENSGALG00000016759	216.266	38.0468	5.68422	2.50696	3.34167e-301	2.54823e-299	up	yes	chr1:131862891-131866666:-	MITD1	418698	MIT, microtubule interacting and transport, domain containing 1 [Source:HGNC Symbol;Acc:HGNC:25207]
ENSGALG00000016761	34.3125	13.9106	2.46665	1.30255	3.12235e-21	1.72831e-20	up	yes	chr1:131881179-131884663:-	LYG2	395708	lysozyme g precursor [Source:RefSeq peptide;Acc:NP_001001470]
ENSGALG00000016767	0.757689	0.184246	4.11238	2.03997	0.0527222	0.0442377	up	yes	chr1:132026147-132299346:-	AFF3	418705	AF4/FMR2 family, member 3 [Source:HGNC Symbol;Acc:HGNC:6473]
ENSGALG00000016786	238.997	99.1243	2.41108	1.26968	2.82858e-132	8.9579e-131	up	yes	chr1:133259701-133278851:+	IL18R1	418717	interleukin-18 receptor 1 precursor [Source:RefSeq peptide;Acc:NP_001138697]
ENSGALG00000016820	21.1071	44.7717	0.471437	-1.08486	9.21623e-21	4.97785e-20	down	yes	chr1:136509160-136547639:+	GAS6	418737	growth arrest-specific 6 [Source:HGNC Symbol;Acc:HGNC:4168]
ENSGALG00000016826	0.0541207	0.644861	0.0839261	-3.57474	0.016379	0.0161298	down	yes	chr1:136753731-136773443:+	ADPRHL1	418741	ADP-ribosylhydrolase like 1 [Source:HGNC Symbol;Acc:HGNC:21303]
ENSGALG00000016832	0.541207	1.38184	0.391655	-1.35234	0.0507314	0.0428464	down	yes	chr1:136903332-136910194:-	PROZ	418746	protein Z, vitamin K-dependent plasma glycoprotein [Source:HGNC Symbol;Acc:HGNC:9460]
ENSGALG00000016833	4.65438	11.5154	0.404188	-1.3069	3.93905e-08	9.68134e-08	down	yes	chr1:136938052-136946321:-	F7	395086	coagulation factor VII precursor [Source:RefSeq peptide;Acc:NP_989773]
ENSGALG00000016837	0.757689	4.14553	0.182772	-2.45188	3.95759e-07	8.80125e-07	down	yes	chr1:137442561-137737925:+	MYO16	418751	myosin XVI [Source:HGNC Symbol;Acc:HGNC:29822]
ENSGALG00000016844	183.361	83.0028	2.20909	1.14345	1.14622e-86	2.33905e-85	up	yes	chr1:138392844-138416609:-	RAB20	418753	RAB20, member RAS oncogene family [Source:HGNC Symbol;Acc:HGNC:18260]
ENSGALG00000016875	1.08241	3.2243	0.335705	-1.57474	0.000826388	0.0011125	down	yes	chr1:143567593-143593342:-	CLYBL	418775	citrate lyase beta like [Source:HGNC Symbol;Acc:HGNC:18355]
ENSGALG00000016881	51.6311	22.0174	2.34502	1.2296	1.36992e-28	9.88708e-28	up	yes	chr1:143837083-143847582:+	GPR183	769212	G protein-coupled receptor 183 [Source:HGNC Symbol;Acc:HGNC:3128]
ENSGALG00000016890	71.0063	149.147	0.476083	-1.07072	6.84544e-64	1.06361e-62	down	yes	chr1:144576579-144648440:-	MBNL2	418784	muscleblind-like 2 isoform 5 [Source:RefSeq peptide;Acc:NP_001156846]
ENSGALG00000016900	0.649448	1.56609	0.414694	-1.26988	0.0475686	0.0406371	down	yes	chr1:145757762-146271071:-	GPC6	418794	glypican 6 [Source:HGNC Symbol;Acc:HGNC:4454]
ENSGALG00000016902	3.35548	9.85715	0.340411	-1.55465	6.95116e-09	1.83951e-08	down	yes	chr1:146831053-147232836:-	GPC5	418795	glypican 5 [Source:HGNC Symbol;Acc:HGNC:4453]
ENSGALG00000016908	2.16483	5.15888	0.419631	-1.25281	0.0003737	0.000540225	down	yes	chr1:158269100-158272198:+	PCDH9	418800	protocadherin 9 [Source:HGNC Symbol;Acc:HGNC:8661]
ENSGALG00000016912	207.39	422.292	0.491107	-1.02589	1.52154e-165	6.63009e-164	down	yes	chr1:153125273-153143030:+	EDNRB	408082	endothelin receptor type B precursor [Source:RefSeq peptide;Acc:NP_001001127]
ENSGALG00000016913	0.0541207	0.460615	0.117497	-3.08931	0.0565143	0.0468766	down	yes	chr1:153197741-153252919:-	SLAIN1	418807	SLAIN motif family, member 1 [Source:HGNC Symbol;Acc:HGNC:26387]
ENSGALG00000016919	94.1699	3.40855	27.6276	4.78804	1.38323e-217	8.35046e-216	up	yes	chr1:153686167-153693674:-	IRG1	418812	immunoresponsive 1 homolog [Source:RefSeq peptide;Acc:NP_001025992]
ENSGALG00000016933	68.3003	156.517	0.436376	-1.19635	1.14832e-79	2.15374e-78	down	yes	chr1:155858380-156228021:+	DACH1	373935	dachshund homolog 1 [Source:RefSeq peptide;Acc:NP_001186375]
ENSGALG00000016941	0.865931	2.0267	0.42726	-1.22681	0.0282589	0.0260993	down	yes	chr1:162755380-162839627:-	PCDH17	418825	protocadherin 17 [Source:HGNC Symbol;Acc:HGNC:14267]
ENSGALG00000016945	9.30875	20.1749	0.461402	-1.1159	1.38333e-10	4.25083e-10	down	yes	chr1:165018166-165029891:+	LECT1	395600	leukocyte cell-derived chemotaxin 1 [Source:RefSeq peptide;Acc:NP_990141]
ENSGALG00000016964	612.105	65.223	9.38479	3.23032	0	0	up	yes	chr1:165967144-166019257:-	EPSTI1	418837	epithelial stromal interaction 1 (breast) [Source:HGNC Symbol;Acc:HGNC:16465]
ENSGALG00000017003	0.0541207	0.460615	0.117497	-3.08931	0.0565143	0.0468766	down	yes	chr1:168409610-168413452:+	MLNR	428072	motilin receptor [Source:RefSeq peptide;Acc:NP_001120785]
ENSGALG00000017004	2.16483	4.79039	0.45191	-1.14589	0.00140018	0.00180087	down	yes	chr1:168424793-168438612:+	CDADC1	--	cytidine and dCMP deaminase domain containing 1 [Source:HGNC Symbol;Acc:HGNC:20299]
ENSGALG00000017019	81.3975	20.8198	3.90962	1.96703	1.34095e-85	2.68907e-84	up	yes	chr1:169452454-169518079:+	WDFY2	770107	WD repeat and FYVE domain-containing protein 2 [Source:RefSeq peptide;Acc:NP_001073218]
ENSGALG00000017024	3.24724	6.90922	0.469986	-1.08931	0.000230418	0.000346042	down	yes	chr1:169687936-169701053:-	NEK3	770196	NIMA-related kinase 3 [Source:HGNC Symbol;Acc:HGNC:7746]
ENSGALG00000017041	0.432965	1.1976	0.361528	-1.46782	0.0529857	0.0444009	down	yes	chr1:170636418-170751330:-	FREM2	418893	FRAS1 related extracellular matrix protein 2 [Source:HGNC Symbol;Acc:HGNC:25396]
ENSGALG00000017077	38.3174	12.6208	3.03604	1.60219	1.76062e-31	1.39967e-30	up	yes	chr1:174262982-174286406:+	HSPH1	418917	heat shock 105kDa [Source:RefSeq peptide;Acc:NP_001153170]
ENSGALG00000017083	4.76262	9.76503	0.487722	-1.03587	2.63939e-05	4.56611e-05	down	yes	chr1:174496738-174524653:+	KATNAL1	418920	katanin p60 subunit A-like 1 [Source:HGNC Symbol;Acc:HGNC:28361]
ENSGALG00000017093	23.7048	47.8118	0.495795	-1.01218	7.24014e-20	3.77338e-19	down	yes	chr1:175281894-175309466:+	FLT3	100858422	fms-related tyrosine kinase 3 [Source:HGNC Symbol;Acc:HGNC:3765]
ENSGALG00000017103	8.33458	3.59279	2.3198	1.214	1.02469e-05	1.88048e-05	up	yes	chr1:175770579-175792411:-	WASF3	418934	WAS protein family, member 3 [Source:HGNC Symbol;Acc:HGNC:12734]
ENSGALG00000017136	2.81427	0.644861	4.36416	2.1257	0.000126602	0.000197873	up	yes	chr1:178193453-178195286:+	GJB6	395771	Gap junction beta-6 protein [Source:UniProtKB/Swiss-Prot;Acc:O93533]
ENSGALG00000017137	0.0541207	0.460615	0.117497	-3.08931	0.0565143	0.0468766	down	yes	chr1:178230324-178231859:+	GJA3	428084	Gap junction alpha-3 protein [Source:UniProtKB/Swiss-Prot;Acc:P29415]
ENSGALG00000017150	9.09227	28.3739	0.320445	-1.64185	1.57128e-24	9.80225e-24	down	yes	chr1:178739748-178801405:+	ARHGAP20	418962	Rho GTPase activating protein 20 [Source:HGNC Symbol;Acc:HGNC:18357]
ENSGALG00000017166	0.757689	1.75034	0.432882	-1.20795	0.0440245	0.0380469	down	yes	chr1:179650387-179662213:-	RAB39A	--	RAB39A, member RAS oncogene family [Source:HGNC Symbol;Acc:HGNC:16521]
ENSGALG00000017169	0.432965	1.56609	0.276463	-1.85484	0.00892614	0.00947109	down	yes	chr1:179756096-179782290:-	ELMOD1	418971	ELMO/CED-12 domain containing 1 [Source:HGNC Symbol;Acc:HGNC:25334]
ENSGALG00000017172	0.108241	0.644861	0.167852	-2.57474	0.0397827	0.0349916	down	yes	chr1:179979236-179983226:+	VMO1	418974	Vitelline membrane outer layer protein 1 [Source:UniProtKB/Swiss-Prot;Acc:P41366]
ENSGALG00000017183	4.9791	92.0308	0.0541025	-4.20816	5.58503e-201	2.94253e-199	down	yes	chr1:181647083-181654718:+	MMP13	395683	matrix metallopeptidase 13 [Source:HGNC Symbol;Acc:HGNC:7159]
ENSGALG00000017185	778.255	362.596	2.14634	1.10188	0	0	up	yes	chr1:181805653-181822734:+	TMEM123	418984	transmembrane protein 123 precursor [Source:RefSeq peptide;Acc:NP_001006279]
ENSGALG00000017186	1134.04	247.811	4.57625	2.19417	0	0	up	yes	chr1:181828577-181838749:-	BIRC2	374012	Inhibitor of apoptosis protein [Source:UniProtKB/Swiss-Prot;Acc:Q90660]
ENSGALG00000017213	3.89669	1.28972	3.02134	1.59519	0.000206828	0.000313311	up	yes	chr1:184921760-184940455:-	PANX1	772164	pannexin 1 [Source:HGNC Symbol;Acc:HGNC:8599]
ENSGALG00000017234	3.89669	9.12017	0.42726	-1.22681	3.26355e-06	6.46624e-06	down	yes	chr1:186845641-186876181:-	FOLH1	419011	folate hydrolase (prostate-specific membrane antigen) 1 [Source:HGNC Symbol;Acc:HGNC:3788]
ENSGALG00000017242	23.4884	50.7597	0.462736	-1.11174	3.34376e-24	2.05718e-23	down	yes	chr1:187935346-187939781:+	Frizzled-4	373887	Frizzled-4 [Source:UniProtKB/Swiss-Prot;Acc:Q9IA05]
ENSGALG00000017262	8.65931	3.86916	2.23803	1.16223	1.39888e-05	2.5123e-05	up	yes	chr1:191808032-191921160:+	NARS2	419026	asparaginyl-tRNA synthetase 2, mitochondrial (putative) [Source:HGNC Symbol;Acc:HGNC:26274]
ENSGALG00000017331	6.8192	15.8451	0.430365	-1.21637	1.11126e-09	3.14621e-09	down	yes	chr1:194098031-194256622:-	GDPD5	419070	glycerophosphodiester phosphodiesterase domain-containing protein 5 [Source:RefSeq peptide;Acc:NP_001032348]
ENSGALG00000017343	1.51538	0.368492	4.11238	2.03997	0.0061514	0.00684134	up	yes	chr1:193685559-193688956:-	FOLR1	395638	folate receptor alpha precursor [Source:RefSeq peptide;Acc:NP_990165]
ENSGALG00000017374	1.94834	5.06676	0.384534	-1.37882	0.000146507	0.000227105	down	yes	chr9:20586079-20587887:+	SLITRK3	--	SLIT and NTRK-like family, member 3 [Source:HGNC Symbol;Acc:HGNC:23501]
ENSGALG00000017378	12.3395	30.7691	0.401036	-1.3182	1.56859e-19	8.07343e-19	down	yes	chr6:21820226-21829808:+	CRTAC1	425346	cartilage acidic protein 1 [Source:RefSeq peptide;Acc:NP_001073680]
ENSGALG00000017393	45.3531	101.059	0.448779	-1.15592	2.08489e-49	2.49647e-48	down	yes	chr3:22667612-22700224:+	PKDCC	--	protein kinase domain containing, cytoplasmic [Source:HGNC Symbol;Acc:HGNC:25123]
ENSGALG00000017714	3.03076	0.368492	8.22476	3.03997	1.20382e-06	2.52412e-06	up	yes	chr21:4931027-4938907:-	FHAD1	--	forkhead-associated (FHA) phosphopeptide binding domain 1 [Source:HGNC Symbol;Acc:HGNC:29408]
ENSGALG00000017808	0.541207	0.0921229	5.87483	2.55455	0.0607508	0.0497454	up	yes	chr1:50552408-50552500:+	snoU83B	100498696	gga-mir-3538 [Source:miRBase;Acc:MI0015391]
ENSGALG00000017812	0.108241	0.736983	0.146871	-2.76738	0.0223219	0.0213018	down	yes	chr1:185066642-185066773:+	SNORA1	--	Small nucleolar RNA SNORA1 [Source:RFAM;Acc:RF00408]
ENSGALG00000017824	0.541207	0.00249288	217.101	3.55455	0.028218	0.0260865	up	yes	chr10:18004524-18004625:-	SNORD16	--	Small nucleolar RNA SNORD16 [Source:RFAM;Acc:RF00138]
ENSGALG00000017831	0.216483	0.829106	0.261104	-1.93731	0.0501142	0.0423931	down	yes	chr17:6867896-6867968:+	SNORD36	--	Small nucleolar RNA SNORD36 [Source:RFAM;Acc:RF00049]
ENSGALG00000018335	0.108241	0.644861	0.167852	-2.57474	0.0397827	0.0349916	down	yes	chr8:4621376-4621483:+	gga-mir-199-2	777824	gga-mir-199-2 [Source:miRBase;Acc:MI0001220]
ENSGALG00000018521	0.541207	0.0921229	5.87483	2.55455	0.0607508	0.0497454	up	yes	chr7:22054330-22056268:-	CATIP	426213	ciliogenesis associated TTC17 interacting protein [Source:HGNC Symbol;Acc:HGNC:25062]
ENSGALG00000018815	3.24724	6.54073	0.496465	-1.01024	0.000753698	0.00102536	down	yes	chr27:4008146-4011942:-	PCGF2	425919	polycomb group ring finger 2 [Source:HGNC Symbol;Acc:HGNC:12929]
ENSGALG00000018828	6.49448	15.2924	0.424687	-1.23553	1.36559e-09	3.83071e-09	down	yes	chr27:4243297-4246638:+	ERBB2	426130	receptor tyrosine-protein kinase erbB-2 precursor [Source:RefSeq peptide;Acc:NP_001038126]
ENSGALG00000018874	46.8685	20.3592	2.30208	1.20294	2.84446e-25	1.83166e-24	up	yes	chrZ:81101071-81177259:+	SNX24	426798	sorting nexin 24 [Source:RefSeq peptide;Acc:NP_001095119]
ENSGALG00000018946	0.108241	0.829106	0.130552	-2.93731	0.0125032	0.0127934	down	yes	chr12:15318582-15323735:-	LMOD3	426075	leiomodin 3 (fetal) [Source:HGNC Symbol;Acc:HGNC:6649]
ENSGALG00000018977	25.0037	1.56609	15.9657	3.99691	2.07389e-54	2.72543e-53	up	yes	chr21:4842080-4842983:-	PLA2G5	771655	calcium-dependent phospholipase A2 precursor [Source:RefSeq peptide;Acc:NP_001264973]
ENSGALG00000019017	18.9422	9.30442	2.03583	1.02562	6.41516e-09	1.70467e-08	up	yes	chrJH375192.1:79056-81197:+	GLTP	429534	Gallus gallus glycolipid transfer protein (GLTP), mRNA. [Source:RefSeq mRNA;Acc:NM_001277517]
ENSGALG00000019054	1.62362	3.59279	0.45191	-1.14589	0.00566416	0.00636294	down	yes	chr1:186813786-186845023:-	NAALAD2	419010	N-acetylated alpha-linked acidic dipeptidase 2 [Source:HGNC Symbol;Acc:HGNC:14526]
ENSGALG00000019094	154.785	33.6249	4.60329	2.20267	9.63079e-186	4.65124e-184	up	yes	chr1:168526926-168541731:+	PHF11	--	PHD finger protein 11 [Source:HGNC Symbol;Acc:HGNC:17024]
ENSGALG00000019232	1.51538	0.644861	2.34993	1.23262	0.0569193	0.0471585	up	yes	chr1:82632011-82677284:+	CFAP44	418359	cilia and flagella associated protein 44 [Source:HGNC Symbol;Acc:HGNC:25631]
ENSGALG00000019261	4.32965	2.11883	2.04342	1.03099	0.00531159	0.00600646	up	yes	chr1:70002408-70079769:+	ARHGAP8	418239	rho GTPase-activating protein 8 [Source:RefSeq peptide;Acc:NP_001191318]
ENSGALG00000019484	0.541207	1.38184	0.391655	-1.35234	0.0507314	0.0428464	down	yes	chr2:106537940-106579883:-	CCDC178	--	coiled-coil domain containing 178 [Source:HGNC Symbol;Acc:HGNC:29588]
ENSGALG00000019489	2.59779	6.26436	0.414694	-1.26988	7.4197e-05	0.000119679	down	yes	chr2:104126305-104127381:-	CHST9	421089	carbohydrate (N-acetylgalactosamine 4-0) sulfotransferase 9 [Source:HGNC Symbol;Acc:HGNC:19898]
ENSGALG00000019552	20.7823	45.2324	0.459457	-1.122	4.82862e-22	2.74085e-21	down	yes	chr2:67753130-67763712:-	SERPINB2	420896	serpin peptidase inhibitor, clade B (ovalbumin), member 2 [Source:HGNC Symbol;Acc:HGNC:8584]
ENSGALG00000019555	26.1944	2.57944	10.1551	3.34413	3.54672e-50	4.32735e-49	up	yes	chr2:67710614-67719508:-	SERPINB1	--	serpin peptidase inhibitor, clade B (ovalbumin), member 1 [Source:HGNC Symbol;Acc:HGNC:3311]
ENSGALG00000019605	61.914	27.729	2.23283	1.15887	4.67983e-31	3.67007e-30	up	yes	chr2:48613435-48620142:+	RP9	420747	retinitis pigmentosa 9 (autosomal dominant) [Source:HGNC Symbol;Acc:HGNC:10288]
ENSGALG00000019651	0.649448	3.77704	0.171946	-2.53997	7.88034e-07	1.68774e-06	down	yes	chr2:28722114-28732817:-	AGR3	420597	anterior gradient protein 3 homolog precursor [Source:RefSeq peptide;Acc:NP_001186542]
ENSGALG00000020139	0.974172	0.276369	3.5249	1.81758	0.0419519	0.03655	up	yes	chr4:69781392-69796531:-	DTHD1	100858463	death domain containing 1 [Source:HGNC Symbol;Acc:HGNC:37261]
ENSGALG00000020151	7.57689	21.0962	0.35916	-1.4773	3.33436e-16	1.49221e-15	down	yes	chr4:64646052-64657877:+	NMU	422748	Neuromedin-U-25 Neuromedin-U-9 [Source:UniProtKB/Swiss-Prot;Acc:P34963]
ENSGALG00000020260	68.0838	146.107	0.465986	-1.10164	1.6761e-65	2.63246e-64	down	yes	chr4:16569551-16575007:-	PGRMC1	772196	Membrane-associated progesterone receptor component 1 [Source:UniProtKB/Swiss-Prot;Acc:Q5ZKN2]
ENSGALG00000020316	88.6496	19.3458	4.58237	2.19609	7.60868e-107	1.84501e-105	up	yes	chr4:2812610-2821195:-	IL13RA2	422219	interleukin-13 receptor subunit alpha-2 precursor [Source:RefSeq peptide;Acc:NP_001041543]
ENSGALG00000020386	2.05659	0.460615	4.46487	2.15862	0.000938195	0.00125052	up	yes	chr5:45647335-45648411:+	BDKRB1	772372	B1 bradykinin receptor [Source:RefSeq peptide;Acc:NP_001074189]
ENSGALG00000020488	27.0603	70.5662	0.383475	-1.3828	9.0035e-46	9.92005e-45	down	yes	chr5:15656187-15661708:+	C11orf24	423113	chromosome 11 open reading frame 24 [Source:HGNC Symbol;Acc:HGNC:1174]
ENSGALG00000020505	0.324724	1.10548	0.293742	-1.76738	0.0335612	0.0301321	down	yes	chr5:11247848-11250065:-	KCNJ11	428846	potassium channel, inwardly rectifying subfamily J, member 11 [Source:HGNC Symbol;Acc:HGNC:6257]
ENSGALG00000020522	5.73679	17.3191	0.33124	-1.59405	5.34237e-15	2.23872e-14	down	yes	chr5:254169-276875:-	MYRF	--	myelin regulatory factor [Source:HGNC Symbol;Acc:HGNC:1181]
ENSGALG00000020575	6.06151	2.94793	2.05619	1.03997	0.000894393	0.00119737	up	yes	chr7:35708864-35712432:-	ERMN	771826	ermin, ERM-like protein [Source:HGNC Symbol;Acc:HGNC:29208]
ENSGALG00000020679	31.6065	8.8438	3.57386	1.83748	1.76641e-31	1.40235e-30	up	yes	chr6:27064759-27081909:+	PLEKHS1	101750407	pleckstrin homology domain containing, family S member 1 [Source:HGNC Symbol;Acc:HGNC:26285]
ENSGALG00000020703	1.62362	0.184246	8.81225	3.13951	0.000309644	0.000455118	up	yes	chr7:19657871-19705480:+	GRB14	424183	growth factor receptor-bound protein 14 [Source:HGNC Symbol;Acc:HGNC:4565]
ENSGALG00000020876	1.51538	4.97464	0.304621	-1.71491	1.0121e-05	1.85914e-05	down	yes	chr7:10736836-10779412:+	AOX2P	424072	aldehyde oxidase 2 pseudogene [Source:RefSeq peptide;Acc:NP_001034690]
ENSGALG00000020922	41.9976	109.995	0.381815	-1.38906	8.24834e-71	1.40597e-69	down	yes	chr8:7847828-7899602:+	C1orf21	424449	chromosome 1 open reading frame 21 [Source:HGNC Symbol;Acc:HGNC:15494]
ENSGALG00000021009	3.03076	0.276369	10.9663	3.45501	2.82243e-07	6.37462e-07	up	yes	chr9:5200075-5200992:-	FOXL2	503512	forkhead box protein L2 [Source:RefSeq peptide;Acc:NP_001012630]
ENSGALG00000021017	4.76262	1.47397	3.23116	1.69205	1.87899e-05	3.31194e-05	up	yes	chr20:10412313-10419874:-	DUSP15	419277	dual specificity phosphatase 15 [Source:HGNC Symbol;Acc:HGNC:16236]
ENSGALG00000021039	2.05659	5.6195	0.365973	-1.45019	3.26773e-05	5.57e-05	down	yes	chr6:10438499-10458330:+	HKDC1	423698	hexokinase domain containing 1 [Source:HGNC Symbol;Acc:HGNC:23302]
ENSGALG00000021158	0.865931	2.57944	0.335705	-1.57474	0.0027826	0.00334084	down	yes	chr11:9426936-9439193:-	SLC7A9	415768	B(0,+)-type amino acid transporter 1 [Source:RefSeq peptide;Acc:NP_001186062]
ENSGALG00000021183	5.30382	1.75034	3.03018	1.5994	1.443e-05	2.58272e-05	up	yes	chr10:11650934-11656990:-	C15orf26	415471	chromosome 15 open reading frame 26 [Source:HGNC Symbol;Acc:HGNC:26782]
ENSGALG00000021211	2.59779	0.552738	4.69986	2.23262	0.00014656	0.000227105	up	yes	chr17:236897-239605:+	PRF1	101750363	Uncharacterized protein [Source:UniProtKB/TrEMBL;Acc:F1NMC1]
ENSGALG00000021327	0.865931	0.00249288	347.362	4.23262	0.00329705	0.00389005	up	yes	chr24:4255038-4257629:+	CCDC153	769857	coiled-coil domain containing 153 [Source:HGNC Symbol;Acc:HGNC:27446]
ENSGALG00000021362	4.9791	10.1335	0.491349	-1.02518	2.18818e-05	3.82665e-05	down	yes	chr18:9412322-9418022:+	GPRC5C	427814	G protein-coupled receptor, class C, group 5, member C [Source:HGNC Symbol;Acc:HGNC:13309]
ENSGALG00000021378	12.989	6.17224	2.10442	1.07342	6.03769e-07	1.31053e-06	up	yes	chrZ:7419069-7433285:+	UBAP1	431652	ubiquitin associated protein 1 [Source:HGNC Symbol;Acc:HGNC:12461]
ENSGALG00000021475	143.744	57.669	2.49258	1.31764	5.72559e-85	1.13639e-83	up	yes	chr25:1239380-1249280:-	ADAR	--	adenosine deaminase, RNA-specific [Source:HGNC Symbol;Acc:HGNC:225]
ENSGALG00000021490	5.19558	1.10548	4.69986	2.23262	7.89428e-08	1.88276e-07	up	yes	chr11:525225-529289:-	ADGRG3	415632	adhesion G protein-coupled receptor G3 [Source:HGNC Symbol;Acc:HGNC:13728]
ENSGALG00000021559	3.89669	1.84246	2.11494	1.08062	0.00599557	0.00670147	up	yes	chr13:402430-403827:+	CD14	100194427	CD14 molecule precursor [Source:RefSeq peptide;Acc:NP_001132950]
ENSGALG00000021627	132.487	6.54073	20.2558	4.34026	5.04043e-293	3.74508e-291	up	yes	chr23:4295102-4296014:+	IFI27L2	403121	interferon alpha-inducible protein 27-like protein 2 [Source:RefSeq peptide;Acc:NP_001002856]
ENSGALG00000021710	2.27307	10.0414	0.22637	-2.14325	3.39302e-13	1.26052e-12	down	yes	chr18:107984-123068:-	GSG1L2	768455	GSG1-like 2 [Source:HGNC Symbol;Acc:HGNC:51826]
ENSGALG00000021733	9.63348	4.69827	2.05043	1.03593	2.98873e-05	5.12458e-05	up	yes	chr19:7367265-7367361:+	gga-mir-21	777914	gga-mir-21 [Source:miRBase;Acc:MI0004994]
ENSGALG00000021855	2.05659	0.921229	2.23244	1.15862	0.0347071	0.0310024	up	yes	chr9:16646100-16662762:+	CCDC39	424969	coiled-coil domain containing 39 [Source:HGNC Symbol;Acc:HGNC:25244]
ENSGALG00000022557	1.40714	0.460615	3.05491	1.61113	0.0247156	0.023253	up	yes	chr19:714995-715639:-	cldn3	374029	claudin-3 [Source:RefSeq peptide;Acc:NP_989533]
ENSGALG00000022674	25.3285	79.6863	0.317852	-1.65357	1.91467e-66	3.04011e-65	down	yes	chrJH375227.1:3037-4313:-	HINTW	395423	Wpkci [Source:RefSeq peptide;Acc:NP_990019]
ENSGALG00000022679	12.556	46.7985	0.268299	-1.89808	9.27433e-48	1.0793e-46	down	yes	chrJH375227.1:192-1638:-	Wpkci	--	Uncharacterized protein [Source:UniProtKB/TrEMBL;Acc:H9L3F3]
ENSGALG00000022683	3.35548	9.67291	0.346895	-1.52743	1.47969e-08	3.80457e-08	down	yes	chrAADN03011126.1:21-1725:+	HINTW	--	Uncharacterized protein [Source:UniProtKB/TrEMBL;Acc:H9L3G3]
ENSGALG00000022696	12.123	27.1763	0.446089	-1.1646	1.27568e-14	5.1809e-14	down	yes	chr1:195076942-195078728:+	KCNE3	428105	potassium channel, voltage gated subfamily E regulatory beta subunit 3 [Source:HGNC Symbol;Acc:HGNC:6243]
ENSGALG00000022703	5.30382	14.6475	0.362096	-1.46555	1.38426e-11	4.58687e-11	down	yes	chr1:193720895-193722856:+	HBE1	428114	epsilon globin [Source:RefSeq peptide;Acc:NP_001026660]
ENSGALG00000022819	0.108241	1.38184	0.0783311	-3.67427	0.000385456	0.000555696	down	yes	chr1:107560209-107560977:+	PCP4	--	Purkinje cell protein 4 [Source:HGNC Symbol;Acc:HGNC:8742]
ENSGALG00000022935	0.0541207	0.829106	0.0652759	-3.93731	0.00487386	0.00555481	down	yes	chr4:85595844-85600029:-	FOXI3	428801	forkhead box I3 [Source:HGNC Symbol;Acc:HGNC:35123]
ENSGALG00000023014	0.865931	1.84246	0.469986	-1.08931	0.057179	0.0473196	down	yes	chr5:52754966-52774887:-	PPP1R36	776144	protein phosphatase 1, regulatory subunit 36 [Source:HGNC Symbol;Acc:HGNC:20097]
ENSGALG00000023066	99.6903	48.2724	2.06516	1.04625	9.28782e-42	9.44337e-41	up	yes	chrZ:70417889-70424546:+	DNAJA1	427376	dnaJ homolog subfamily A member 1 [Source:RefSeq peptide;Acc:NP_001012963]
ENSGALG00000023069	0.757689	2.3952	0.316337	-1.66047	0.00275274	0.00330846	down	yes	chr2:44581825-44626570:-	MYRIP	428455	myosin VIIA and Rab interacting protein [Source:HGNC Symbol;Acc:HGNC:19156]
ENSGALG00000023142	3.139	7.46196	0.420667	-1.24925	1.9583e-05	3.44438e-05	down	yes	chr8:27999302-28010900:-	EP3	429116	prostaglandin E2 receptor EP3 subtype [Source:RefSeq peptide;Acc:NP_001035558]
ENSGALG00000023424	1.19065	0.368492	3.23116	1.69205	0.0324033	0.029201	up	yes	chr6:30850164-30865241:+	DMBT1	--	deleted in malignant brain tumors 1 [Source:HGNC Symbol;Acc:HGNC:2926]
ENSGALG00000023521	0.432965	1.1976	0.361528	-1.46782	0.0529857	0.0444009	down	yes	chr6:25774429-25775712:+	ADRA2A	428980	adrenoceptor alpha 2A [Source:HGNC Symbol;Acc:HGNC:281]
ENSGALG00000023536	9.09227	19.5301	0.465553	-1.10298	3.97005e-10	1.17689e-09	down	yes	chr7:11182131-11185182:+	FZD7	374060	frizzled-7 precursor [Source:RefSeq peptide;Acc:NP_989552]
ENSGALG00000023541	46.5438	21.1883	2.19668	1.13532	4.87599e-23	2.87181e-22	up	yes	chr18:4404002-4412722:-	SPHK1	427803	sphingosine kinase 1 [Source:HGNC Symbol;Acc:HGNC:11240]
ENSGALG00000023576	70.1404	33.4406	2.09746	1.06864	7.05347e-31	5.50918e-30	up	yes	chr1:18948099-18951794:-	PIM3	768655	Pim-3 proto-oncogene, serine/threonine kinase [Source:HGNC Symbol;Acc:HGNC:19310]
ENSGALG00000023622	599.007	6.08011	98.5191	6.62233	0	0	up	yes	chrZ:9023591-9024768:+	Worthington	396260	Avidin [Source:UniProtKB/Swiss-Prot;Acc:P02701]
ENSGALG00000023689	582.338	156.701	3.71624	1.89384	0	0	up	yes	chr17:5881860-5902534:+	ASS1	417185	argininosuccinate synthase [Source:RefSeq peptide;Acc:NP_001013413]
ENSGALG00000023821	60.5069	6.17224	9.80307	3.29323	5.05395e-112	1.31345e-110	up	yes	chr27:4822592-4826644:-	DHX58	100858653	DEXH (Asp-Glu-X-His) box polypeptide 58 [Source:HGNC Symbol;Acc:HGNC:29517]
ENSGALG00000023834	2.16483	0.921229	2.34993	1.23262	0.022868	0.0217157	up	yes	chr20:5847927-5855091:+	JPH2	770867	junctophilin 2 [Source:HGNC Symbol;Acc:HGNC:14202]
ENSGALG00000023842	1.08241	0.0921229	11.7497	3.55455	0.00191487	0.00238759	up	yes	chr6:17703944-17731676:-	PTPN20	--	protein tyrosine phosphatase, non-receptor type 20 [Source:HGNC Symbol;Acc:HGNC:23423]
ENSGALG00000023844	18.834	6.63285	2.8395	1.50564	5.28088e-15	2.21456e-14	up	yes	chr20:5683379-5684413:-	P2RY11	100859257	purinergic receptor P2Y, G-protein coupled, 11 [Source:HGNC Symbol;Acc:HGNC:8540]
ENSGALG00000023921	0.649448	1.56609	0.414694	-1.26988	0.0475686	0.0406371	down	yes	chr19:4178760-4181450:-	UPK3B	101749942	uroplakin 3B [Source:HGNC Symbol;Acc:HGNC:21444]
ENSGALG00000023961	5.30382	12.2524	0.432882	-1.20795	9.91991e-08	2.33986e-07	down	yes	chr7:195700-201192:+	GDF8	373964	Growth/differentiation factor 8 [Source:UniProtKB/Swiss-Prot;Acc:O42220]
ENSGALG00000024011	442.707	36.4807	12.1354	3.60115	0	0	up	yes	chr17:501842-504845:-	Ex-FABP	396393	extracellular fatty acid-binding protein precursor [Source:RefSeq peptide;Acc:NP_990753]
ENSGALG00000024014	0.541207	0.0921229	5.87483	2.55455	0.0607508	0.0497454	up	yes	chr20:1565847-1590302:+	FAM83C	769474	family with sequence similarity 83, member C [Source:HGNC Symbol;Acc:HGNC:16121]
ENSGALG00000024024	0.974172	0.276369	3.5249	1.81758	0.0419519	0.03655	up	yes	chr22:3012325-3020413:-	TGFA	414743	protransforming growth factor alpha precursor [Source:RefSeq peptide;Acc:NP_001001614]
ENSGALG00000024075	85.6189	35.7437	2.39536	1.26024	4.87223e-48	5.71595e-47	up	yes	chr24:5424232-5428001:+	IL10R1	419771	interleukin-10 receptor subunit alpha precursor [Source:RefSeq peptide;Acc:NP_001034686]
ENSGALG00000024081	0.974172	2.3952	0.406719	-1.2979	0.0127003	0.0129584	down	yes	chr20:449750-450337:-	TGIF2	428131	TGFB-induced factor homeobox 2 [Source:HGNC Symbol;Acc:HGNC:15764]
ENSGALG00000024090	70.1404	34.6382	2.02494	1.01788	1.22239e-28	8.84434e-28	up	yes	chr5:176152-179890:-	UNC93B1	395244	Uncharacterized protein [Source:UniProtKB/TrEMBL;Acc:Q5ZHK6]
ENSGALG00000024097	1.8401	0.644861	2.85349	1.51273	0.0141747	0.0142447	up	yes	chr5:99585-103076:-	AGBL2	--	ATP/GTP binding protein-like 2 [Source:HGNC Symbol;Acc:HGNC:26296]
ENSGALG00000024171	1.94834	0.829106	2.34993	1.23262	0.0308615	0.0279901	up	yes	chr13:9786967-9794255:-	HRH2	427635	histamine receptor H2 [Source:HGNC Symbol;Acc:HGNC:5183]
ENSGALG00000024285	1.40714	0.552738	2.54576	1.3481	0.0492063	0.0417898	up	yes	chr6:8695750-8790415:+	BKJ	395651	Beta-keratin-related protein [Source:UniProtKB/Swiss-Prot;Acc:O13152]
ENSGALG00000024298	4.22141	10.502	0.401962	-1.31487	1.35695e-07	3.16023e-07	down	yes	chr28:3128805-3132148:-	ADAMTSL5	427264	ADAMTS-like 5 [Source:HGNC Symbol;Acc:HGNC:27912]
ENSGALG00000024368	4.22141	1.47397	2.86398	1.51802	0.000195557	0.000297387	up	yes	chr28:1956623-1960825:-	AMH	395887	muellerian-inhibiting factor precursor [Source:RefSeq peptide;Acc:NP_990361]
ENSGALG00000024372	1690.51	308.335	5.48271	2.45489	0	0	up	yes	chr16:59616-62099:+	BFIV21	425389	MHC BF2 class I precursor [Source:RefSeq peptide;Acc:NP_001026509]
ENSGALG00000024428	0.216483	1.10548	0.195828	-2.35234	0.0105868	0.0110138	down	yes	chr18:6230180-6235911:-	C18H17ORF67	417400	uncharacterized protein LOC417400 precursor [Source:RefSeq peptide;Acc:NP_001264952]
ENSGALG00000024430	1.73186	0.0921229	18.7995	4.23262	3.24151e-05	5.52857e-05	up	yes	chr24:5562886-5564970:+	C11orf88	419782	chromosome 11 open reading frame 88 [Source:HGNC Symbol;Acc:HGNC:25061]
ENSGALG00000024470	0.649448	0.00249288	260.521	3.81758	0.0136434	0.0137705	up	yes	chr19:4788614-4789702:+	CCLI5	417533	C-C motif chemokine [Source:UniProtKB/TrEMBL;Acc:E1BSX8]
ENSGALG00000024487	0.757689	0.0921229	8.22476	3.03997	0.0152032	0.0151261	up	yes	chr2:108189927-108193054:+	C8orf22	425711	chromosome 8 open reading frame 22 [Source:HGNC Symbol;Acc:HGNC:31745]
ENSGALG00000024495	0.108241	0.644861	0.167852	-2.57474	0.0397827	0.0349916	down	yes	chr4:4023458-4023528:-	gga-mir-16c	100315901	gga-mir-16c [Source:miRBase;Acc:MI0007563]
ENSGALG00000024498	0.0541207	0.736983	0.0734354	-3.76738	0.0089073	0.00945283	down	yes	chr8:4627233-4627342:+	gga-mir-214	--	gga-mir-214 [Source:miRBase;Acc:MI0008208]
ENSGALG00000024565	0.216483	0.829106	0.261104	-1.93731	0.0501142	0.0423931	down	yes	chr1:185069826-185069948:+	SNORA32	--	Small nucleolar RNA SNORA32 [Source:RFAM;Acc:RF00421]
ENSGALG00000024938	1.19065	0.368492	3.23116	1.69205	0.0324033	0.029201	up	yes	chrZ:1080614-1080682:+	SNORD58	--	Small nucleolar RNA SNORD58 [Source:RFAM;Acc:RF00151]
ENSGALG00000025270	0.108241	0.829106	0.130552	-2.93731	0.0125032	0.0127934	down	yes	chr5:15143965-15144097:-	SNORA52	--	Small nucleolar RNA SNORA52 [Source:RFAM;Acc:RF00419]
ENSGALG00000025339	0.0541207	0.552738	0.0979138	-3.35234	0.0303166	0.0276039	down	yes	chr4:65588234-65588351:-	SNORA26	--	Small nucleolar RNA SNORA26 [Source:RFAM;Acc:RF00568]
ENSGALG00000025389	1.51538	0.460615	3.2899	1.71805	0.0147021	0.0146982	up	yes	chr23:2506869-2506939:-	SNORD99	--	Small nucleolar RNA SNORD99 [Source:RFAM;Acc:RF00608]
ENSGALG00000025438	0.541207	1.84246	0.293742	-1.76738	0.00607403	0.00676308	down	yes	chr1:193524356-193524435:+	gga-mir-1600	100315959	gga-mir-1600 [Source:miRBase;Acc:MI0007327]
ENSGALG00000025543	1.94834	0.552738	3.5249	1.81758	0.00402103	0.00465516	up	yes	chr2:112605422-112605491:+	gga-mir-1557	100315711	gga-mir-1557 [Source:miRBase;Acc:MI0007282]
ENSGALG00000025587	0.974172	0.276369	3.5249	1.81758	0.0419519	0.03655	up	yes	chr15:1306910-1307042:+	SNORA77	--	Small nucleolar RNA SNORA77 [Source:RFAM;Acc:RF00599]
ENSGALG00000025614	0.541207	0.0921229	5.87483	2.55455	0.0607508	0.0497454	up	yes	chr10:10562345-10562475:+	SCARNA15	100498699	gga-mir-3540 [Source:miRBase;Acc:MI0015394]
ENSGALG00000025656	0.757689	0.00249288	303.942	4.03997	0.00667259	0.00734208	up	yes	chr1:100385781-100385933:-	5_8S_rRNA	--	5.8S ribosomal RNA [Source:RFAM;Acc:RF00002]
ENSGALG00000025735	1.2989	3.59279	0.361528	-1.46782	0.000803502	0.00108522	down	yes	chr1:47824919-47833585:-	PDE6H	378929	retinal cone rhodopsin-sensitive cGMP 3',5'-cyclic phosphodiesterase subunit gamma [Source:RefSeq peptide;Acc:NP_989739]
ENSGALG00000025738	7.79338	20.6355	0.377668	-1.40481	7.72747e-15	3.1807e-14	down	yes	chr3:39117533-39125391:+	RHOU	428589	ras homolog family member U [Source:HGNC Symbol;Acc:HGNC:17794]
ENSGALG00000025774	10.9324	26.7157	0.409212	-1.28908	1.24205e-16	5.69484e-16	down	yes	chr27:3652538-3655356:+	HOXB2	429940	homeobox B2 [Source:HGNC Symbol;Acc:HGNC:5113]
ENSGALG00000025795	4.32965	11.0548	0.391655	-1.35234	3.27536e-08	8.10859e-08	down	yes	chrAADN03015704.1:254-4740:+	ARHGAP23	--	Rho GTPase activating protein 23 [Source:HGNC Symbol;Acc:HGNC:29293]
ENSGALG00000025864	2.38131	5.15888	0.461594	-1.1153	0.00117921	0.00154199	down	yes	chr11:10526664-10597453:-	WTIP	769595	Wilms tumor 1 interacting protein [Source:HGNC Symbol;Acc:HGNC:20964]
ENSGALG00000025887	60.3987	22.2938	2.70922	1.43788	1.01424e-41	1.02762e-40	up	yes	chr3:21184776-21188556:-	ATF3	421369	activating transcription factor 3 [Source:HGNC Symbol;Acc:HGNC:785]
ENSGALG00000025919	65.3778	150.345	0.434853	-1.2014	4.24389e-77	7.75878e-76	down	yes	chr2:15230158-15236740:-	BAMBI	428413	BMP and activin membrane-bound inhibitor homolog precursor [Source:RefSeq peptide;Acc:NP_001182330]
ENSGALG00000025932	0.757689	1.75034	0.432882	-1.20795	0.0440245	0.0380469	down	yes	chrAADN03022286.1:21-1405:+	CDK20	101750873	cyclin-dependent kinase 20 [Source:HGNC Symbol;Acc:HGNC:21420]
ENSGALG00000025933	10.0664	24.6889	0.407731	-1.29431	1.41846e-15	6.13482e-15	down	yes	chr11:748822-756207:+	ARL2BP	426495	ADP-ribosylation factor-like protein 2-binding protein [Source:UniProtKB/Swiss-Prot;Acc:Q5ZKW5]
ENSGALG00000025958	2.59779	1.1976	2.16917	1.11714	0.021169	0.0203187	up	yes	chr19:7078145-7078357:-	U3	--	Small nucleolar RNA U3 [Source:RFAM;Acc:RF00012]
ENSGALG00000025974	315.632	91.4781	3.45035	1.78674	9.85989e-287	7.05464e-285	up	yes	chr7:7434583-7473634:-	STAT4	768406	signal transducer and activator of transcription 4 [Source:RefSeq peptide;Acc:NP_001254484]
ENSGALG00000025991	1.19065	3.77704	0.315235	-1.6655	0.000164595	0.000253159	down	yes	chr4:11297723-11302652:-	GLOD5	771737	glyoxalase domain containing 5 [Source:HGNC Symbol;Acc:HGNC:33358]
ENSGALG00000026005	4.76262	1.56609	3.04109	1.60459	3.79534e-05	6.38297e-05	up	yes	chr5:39826229-39837879:-	DIO1	--	deiodinase, iodothyronine, type I [Source:HGNC Symbol;Acc:HGNC:2883]
ENSGALG00000026033	2.27307	0.368492	6.16857	2.62494	9.56958e-05	0.000151946	up	yes	chr26:661662-664656:+	SYT2	396327	synaptotagmin II [Source:HGNC Symbol;Acc:HGNC:11510]
ENSGALG00000026137	0.757689	0.0921229	8.22476	3.03997	0.0152032	0.0151261	up	yes	chrZ:78463099-78466508:-	CDKN2B	395076	cyclin-dependent kinase inhibitor 2B [Source:RefSeq peptide;Acc:NP_989764]
ENSGALG00000026165	107.7	24.1362	4.46218	2.15775	1.2811e-126	3.94924e-125	up	yes	chrAADN03014618.1:21-4165:+	TTC31	100858003	tetratricopeptide repeat domain 31 [Source:HGNC Symbol;Acc:HGNC:25759]
ENSGALG00000026181	3.03076	10.8705	0.278805	-1.84267	6.9627e-12	2.36947e-11	down	yes	chr1:710117-727850:+	STRIP2	416676	striatin interacting protein 2 [Source:HGNC Symbol;Acc:HGNC:22209]
ENSGALG00000026241	7.90162	21.6489	0.364989	-1.45407	3.09345e-16	1.38977e-15	down	yes	chr28:2806107-2810896:+	GRIN3B	429171	glutamate receptor, ionotropic, N-methyl-D-aspartate 3B [Source:HGNC Symbol;Acc:HGNC:16768]
ENSGALG00000026243	2.05659	4.23766	0.485312	-1.04302	0.00536767	0.00606633	down	yes	chr4:11065971-11071035:+	POU4F3	395521	Brain-specific homeobox/POU domain protein 3 [Source:UniProtKB/Swiss-Prot;Acc:Q91998]
ENSGALG00000026263	1.51538	3.2243	0.469986	-1.08931	0.0118685	0.0122064	down	yes	chr8:5564250-5580305:+	RGS8	426557	regulator of G-protein signaling 8 [Source:HGNC Symbol;Acc:HGNC:16810]
ENSGALG00000026269	412.724	95.163	4.33702	2.11671	0	0	up	yes	chr16:67623-76124:+	TAP1	427727	antigen peptide transporter 1 [Source:RefSeq peptide;Acc:NP_001129440]
ENSGALG00000026291	1.40714	0.552738	2.54576	1.3481	0.0492063	0.0417898	up	yes	chr11:18310977-18316940:+	CDH3	414845	cadherin 3, type 1, P-cadherin (placental) [Source:HGNC Symbol;Acc:HGNC:1762]
ENSGALG00000026299	26.5191	12.1602	2.18081	1.12486	1.30666e-13	5.02169e-13	up	yes	chr1:88036814-88046429:+	C3orf52	418422	chromosome 3 open reading frame 52 [Source:HGNC Symbol;Acc:HGNC:26255]
ENSGALG00000026314	1.40714	3.77704	0.37255	-1.42449	0.000779015	0.00105633	down	yes	chrJH375632.1:3770-4323:-	KCNN3	429723	potassium channel, calcium activated intermediate/small conductance subfamily N alpha, member 3 [Source:HGNC Symbol;Acc:HGNC:6292]
ENSGALG00000026361	0.0541207	0.829106	0.0652759	-3.93731	0.00487386	0.00555481	down	yes	chr1:148640276-148643140:-	SLITRK5	100859280	SLIT and NTRK-like family, member 5 [Source:HGNC Symbol;Acc:HGNC:20295]
ENSGALG00000026397	1.62362	3.31643	0.489569	-1.03042	0.0147475	0.0147359	down	yes	chrAADN03015665.1:397-1799:-	PCBP4	100859674	poly(rC) binding protein 4 [Source:HGNC Symbol;Acc:HGNC:8652]
ENSGALG00000026452	0.0541207	0.644861	0.0839261	-3.57474	0.016379	0.0161298	down	yes	chr2:88746284-88761395:+	MURC	420986	muscle-related coiled-coil protein [Source:HGNC Symbol;Acc:HGNC:33742]
ENSGALG00000026481	0.541207	0.00249288	217.101	3.55455	0.028218	0.0260865	up	yes	chr27:740845-747286:+	FK27	100857254	feather keratin 27 [Source:RefSeq peptide;Acc:NP_001264702]
ENSGALG00000026510	276.448	51.5888	5.35868	2.42188	0	0	up	yes	chrJH375454.1:245-5080:+	CLEC17A	100858751	C-type lectin domain family 17, member A [Source:HGNC Symbol;Acc:HGNC:34520]
ENSGALG00000026551	0.0541207	0.552738	0.0979138	-3.35234	0.0303166	0.0276039	down	yes	chr13:4071149-4071252:+	gga-mir-6569	416170	gga-mir-6569 [Source:miRBase;Acc:MI0022387]
ENSGALG00000026572	105.535	247.903	0.425712	-1.23205	6.56387e-131	2.06743e-129	down	yes	chr8:3673353-3680425:-	RGS5	769998	regulator of G-protein signaling 5 [Source:HGNC Symbol;Acc:HGNC:10001]
ENSGALG00000026598	0.216483	0.921229	0.234993	-2.08931	0.0300766	0.027489	down	yes	chrZ:43127717-43128550:+	NXNL2	--	nucleoredoxin-like 2 [Source:HGNC Symbol;Acc:HGNC:30482]
ENSGALG00000026606	2.16483	5.06676	0.42726	-1.22681	0.00052336	0.000735836	down	yes	chr2:62969015-63001170:+	ADTRP	771464	androgen-dependent TFPI-regulating protein [Source:HGNC Symbol;Acc:HGNC:21214]
ENSGALG00000026626	28.0345	11.6996	2.39619	1.26074	7.7297e-17	3.5695e-16	up	yes	chrAADN03023623.1:21-5060:-	SLC44A2	101748239	solute carrier family 44 (choline transporter), member 2 [Source:HGNC Symbol;Acc:HGNC:17292]
ENSGALG00000026651	4.11317	12.8972	0.318919	-1.64874	4.756e-12	1.63483e-11	down	yes	chr3:104817333-104822180:-	SCARA3	771117	scavenger receptor class A, member 3 [Source:HGNC Symbol;Acc:HGNC:19000]
ENSGALG00000026677	126.101	308.98	0.40812	-1.29293	3.03376e-175	1.3954e-173	down	yes	chr1:136922630-136935187:-	F10	395876	Coagulation factor X Factor X light chain Factor X heavy chain Activated factor Xa heavy chain [Source:UniProtKB/Swiss-Prot;Acc:P25155]
ENSGALG00000026687	1.94834	4.60615	0.422988	-1.24131	0.000844507	0.00113399	down	yes	chr7:21980710-21988531:-	PLCD4	424214	phospholipase C, delta 4 [Source:HGNC Symbol;Acc:HGNC:9062]
ENSGALG00000026789	1.62362	3.68492	0.440612	-1.18242	0.00406685	0.00470164	down	yes	chr27:4295044-4295820:-	LRRC3C	100858806	leucine rich repeat containing 3C [Source:HGNC Symbol;Acc:HGNC:40034]
ENSGALG00000026794	0.974172	2.94793	0.330459	-1.59746	0.001235	0.00160663	down	yes	chr4:64216397-64317827:-	KIAA1456	422741	KIAA1456 [Source:HGNC Symbol;Acc:HGNC:26725]
ENSGALG00000026821	102.396	42.5608	2.40588	1.26657	1.55218e-57	2.15722e-56	up	yes	chr23:2409726-2440882:+	RUNX3	769687	runt-related transcription factor 3 [Source:HGNC Symbol;Acc:HGNC:10473]
ENSGALG00000026862	4.54614	1.65821	2.74159	1.45501	0.000180016	0.000275489	up	yes	chr9:13417660-13427011:+	CLDN1	424910	claudin-1 [Source:RefSeq peptide;Acc:NP_001013629]
ENSGALG00000026875	0.541207	2.21095	0.244785	-2.03042	0.000969945	0.00128988	down	yes	chr21:2847289-2856043:+	PERM1	428186	PPARGC1 and ESRR induced regulator, muscle 1 [Source:HGNC Symbol;Acc:HGNC:28208]
ENSGALG00000026890	82.4799	172.086	0.479296	-1.06101	2.22531e-72	3.86128e-71	down	yes	chr20:10237437-10245306:+	ANGPT4	771763	angiopoietin 4 [Source:HGNC Symbol;Acc:HGNC:487]
ENSGALG00000026919	6.92744	14.0027	0.494723	-1.01531	7.4143e-07	1.59323e-06	down	yes	chr4:17287798-17328258:+	RNF128	422382	ring finger protein 128, E3 ubiquitin protein ligase [Source:HGNC Symbol;Acc:HGNC:21153]
ENSGALG00000026957	5.52031	11.6075	0.475581	-1.07224	2.44161e-06	4.92182e-06	down	yes	chr6:22627559-22632201:-	SEMA4G	--	sema domain, immunoglobulin domain (Ig), transmembrane domain (TM) and short cytoplasmic domain, (semaphorin) 4G [Source:HGNC Symbol;Acc:HGNC:10735]
ENSGALG00000027036	17.3186	38.6916	0.447606	-1.1597	4.88165e-20	2.56495e-19	down	yes	chr3:60687661-60743857:-	PKIB	769402	protein kinase (cAMP-dependent, catalytic) inhibitor beta [Source:HGNC Symbol;Acc:HGNC:9018]
ENSGALG00000027093	59.208	28.6502	2.06658	1.04725	1.60389e-25	1.04441e-24	up	yes	chr4:69117413-69122553:+	TLR1LB	771173	toll-like receptor 6 [Source:RefSeq peptide;Acc:NP_001075178]
ENSGALG00000027105	0.108241	0.921229	0.117497	-3.08931	0.00699727	0.00766876	down	yes	chrJH375704.1:21-1913:-	FAM160B2	--	family with sequence similarity 160, member B2 [Source:HGNC Symbol;Acc:HGNC:16492]
ENSGALG00000027133	309.678	132.381	2.3393	1.22608	8.28433e-162	3.50449e-160	up	yes	chr2:60775850-60790940:+	CD83	420838	CD83 molecule [Source:HGNC Symbol;Acc:HGNC:1703]
ENSGALG00000027140	3.57196	11.0548	0.323116	-1.62988	2.18992e-10	6.63094e-10	down	yes	chrZ:72829760-72840458:+	MARVELD2	427393	MARVEL domain containing 2 [Source:HGNC Symbol;Acc:HGNC:26401]
ENSGALG00000027157	1.94834	4.69827	0.414694	-1.26988	0.000600151	0.00083389	down	yes	chr1:15061970-15069520:-	C12orf40	101748677	chromosome 12 open reading frame 40 [Source:HGNC Symbol;Acc:HGNC:26846]
ENSGALG00000027165	756.39	353.015	2.14266	1.0994	0	0	up	yes	chr6:8804970-8806179:-	RSFR	423668	Ribonuclease homolog [Source:UniProtKB/Swiss-Prot;Acc:P30374]
ENSGALG00000027184	23.5966	0.0921229	256.143	8.0008	1.81222e-51	2.25379e-50	up	yes	chr5:6739772-6750882:+	OLFML1	428842	olfactomedin-like 1 [Source:HGNC Symbol;Acc:HGNC:24473]
ENSGALG00000027232	27.6015	60.8933	0.453277	-1.14153	6.98016e-30	5.30187e-29	down	yes	chr13:7179900-7187416:+	C1QTNF2	416156	complement C1q tumor necrosis factor-related protein 2 precursor [Source:RefSeq peptide;Acc:NP_001264631]
ENSGALG00000027255	0.541207	2.85581	0.189511	-2.39965	3.22909e-05	5.5136e-05	down	yes	chr5:39495833-39699894:+	NRXN3	423385	Gallus gallus neurexin 3 (NRXN3), transcript variant 2, mRNA. [Source:RefSeq mRNA;Acc:NM_001271924]
ENSGALG00000027292	0.108241	1.38184	0.0783311	-3.67427	0.000385456	0.000555696	down	yes	chrZ:27570294-27570401:-	gga-mir-6669	--	gga-mir-6669 [Source:miRBase;Acc:MI0022489]
ENSGALG00000027294	11.4736	23.215	0.494232	-1.01674	1.75651e-10	5.34933e-10	down	yes	chrJH375547.1:159-2185:+	NR2F6	100859014	nuclear receptor subfamily 2, group F, member 6 [Source:HGNC Symbol;Acc:HGNC:7977]
ENSGALG00000027301	6.49448	2.3952	2.71146	1.43907	8.99746e-06	1.66224e-05	up	yes	chr28:3800995-3805633:+	IL12RB1	101749221	interleukin 12 receptor, beta 1 [Source:HGNC Symbol;Acc:HGNC:5971]
ENSGALG00000027335	9.30875	2.67157	3.48438	1.8009	4.16131e-10	1.2317e-09	up	yes	chrAADN03025597.1:130-935:-	ARID5A	--	AT rich interactive domain 5A (MRF1-like) [Source:HGNC Symbol;Acc:HGNC:17361]
ENSGALG00000027342	4.32965	9.58079	0.45191	-1.14589	6.24639e-06	1.18264e-05	down	yes	chr14:13169100-13176128:+	METRN	427650	meteorin, glial cell differentiation regulator [Source:HGNC Symbol;Acc:HGNC:14151]
ENSGALG00000027345	24.1378	11.4232	2.11304	1.07932	8.32438e-12	2.8114e-11	up	yes	chrZ:65673926-65679018:+	SLC46A2	431636	solute carrier family 46, member 2 [Source:HGNC Symbol;Acc:HGNC:16055]
ENSGALG00000027353	8.33458	2.76369	3.01575	1.59251	5.95838e-08	1.44122e-07	up	yes	chr6:18217069-18221637:+	C10orf71	--	chromosome 10 open reading frame 71 [Source:HGNC Symbol;Acc:HGNC:26973]
ENSGALG00000027361	0.649448	0.00249288	260.521	3.81758	0.0136434	0.0137705	up	yes	chrJH375875.1:42-1729:-	SPTBN2	101750255	spectrin, beta, non-erythrocytic 2 [Source:HGNC Symbol;Acc:HGNC:11276]
ENSGALG00000027365	66.1354	25.7944	2.56394	1.35836	6.67976e-42	6.82757e-41	up	yes	chr23:861071-915914:+	HIVEP3	--	human immunodeficiency virus type I enhancer binding protein 3 [Source:HGNC Symbol;Acc:HGNC:13561]
ENSGALG00000027377	8.87579	3.77704	2.34993	1.23262	4.06924e-06	7.91647e-06	up	yes	chr2:113137211-113469039:+	NKAIN3	421143	Na+/K+ transporting ATPase interacting 3 [Source:HGNC Symbol;Acc:HGNC:26829]
ENSGALG00000027404	0.0541207	0.644861	0.0839261	-3.57474	0.016379	0.0161298	down	yes	chr5:30662303-30662490:+	uc_338	--	TUC338 [Source:RFAM;Acc:RF02271]
ENSGALG00000027407	50.9817	23.3992	2.17878	1.12352	1.0884e-24	6.84144e-24	up	yes	chr5:51879668-51895943:-	GPR132	100859188	G protein-coupled receptor 132 [Source:HGNC Symbol;Acc:HGNC:17482]
ENSGALG00000027443	0.757689	0.00249288	303.942	4.03997	0.00667259	0.00734208	up	yes	chr2:128087778-128149490:-	RGS22	101751119	regulator of G-protein signaling 22 [Source:HGNC Symbol;Acc:HGNC:24499]
ENSGALG00000027459	1.08241	2.67157	0.405161	-1.30343	0.0082757	0.00885552	down	yes	chrJH376309.1:6867-24361:+	LRFN3	425605	leucine rich repeat and fibronectin type III domain containing 3 [Source:HGNC Symbol;Acc:HGNC:28370]
ENSGALG00000027471	20.9988	9.48866	2.21304	1.14603	2.24382e-11	7.33859e-11	up	yes	chr1:75420699-75436042:-	MFAP5	418256	microfibrillar associated protein 5 [Source:HGNC Symbol;Acc:HGNC:29673]
ENSGALG00000027490	0.216483	3.40855	0.0635117	-3.97683	1.02749e-08	2.68355e-08	down	yes	chr2:3984171-3985312:-	CATHB1	100858412	cathelicidin-B1 precursor [Source:RefSeq peptide;Acc:NP_001258101]
ENSGALG00000027512	17.7516	37.1255	0.47815	-1.06446	5.34024e-17	2.48388e-16	down	yes	chrZ:49778445-49788889:-	C5orf30	768501	chromosome 5 open reading frame 30 [Source:HGNC Symbol;Acc:HGNC:25052]
ENSGALG00000027521	8.55106	2.30307	3.71289	1.89254	5.87476e-10	1.71176e-09	up	yes	chr2:78170628-78211788:-	ANKRD33B	420924	ankyrin repeat domain 33B [Source:HGNC Symbol;Acc:HGNC:35240]
ENSGALG00000027528	1.62362	0.368492	4.40612	2.13951	0.00346386	0.00406452	up	yes	chr3:96720339-96726973:+	C2orf50	100859666	chromosome 2 open reading frame 50 [Source:HGNC Symbol;Acc:HGNC:26324]
ENSGALG00000027532	30.5241	69.1843	0.441199	-1.1805	1.73813e-35	1.52857e-34	down	yes	chr3:93337088-93359378:+	COLEC11	428649	collectin-11 precursor [Source:RefSeq peptide;Acc:NP_001038130]
ENSGALG00000027533	8.55106	2.85581	2.99427	1.5822	4.65019e-08	1.13521e-07	up	yes	chr4:88037655-88045205:+	RNF24	--	ring finger protein 24 [Source:HGNC Symbol;Acc:HGNC:13779]
ENSGALG00000027587	15.9115	4.97464	3.19852	1.6774	7.67131e-15	3.16208e-14	up	yes	chr28:2493756-2494724:-	LRG1	100858066	leucine-rich alpha-2-glycoprotein 1 [Source:HGNC Symbol;Acc:HGNC:29480]
ENSGALG00000027598	103.803	26.7157	3.88549	1.9581	5.40787e-108	1.32801e-106	up	yes	chr2:117745310-117753197:+	LY96	420189	lymphocyte antigen 96 [Source:HGNC Symbol;Acc:HGNC:17156]
ENSGALG00000027606	0.541207	0.00249288	217.101	3.55455	0.028218	0.0260865	up	yes	chr14:6960345-6960488:-	U2	--	U2 spliceosomal RNA [Source:RFAM;Acc:RF00004]
ENSGALG00000027633	5.08734	0.921229	5.52234	2.46528	1.74892e-08	4.45139e-08	up	yes	chr1:42006975-42038172:-	RASSF9	427872	Ras association (RalGDS/AF-6) domain family (N-terminal) member 9 [Source:HGNC Symbol;Acc:HGNC:15739]
ENSGALG00000027639	12.0148	25.1496	0.477733	-1.06572	5.09344e-12	1.74978e-11	down	yes	chr10:14166477-14183190:-	RGMA	395214	repulsive guidance molecule A precursor [Source:RefSeq peptide;Acc:NP_989868]
ENSGALG00000027786	18.0763	4.4219	4.0879	2.03136	3.8681e-21	2.12286e-20	up	yes	chr18:10116718-10117433:+	SOCS3	395299	suppressor of cytokine signaling 3 [Source:RefSeq peptide;Acc:NP_989931]
ENSGALG00000027792	0.865931	0.0921229	9.39973	3.23262	0.0076086	0.00824234	up	yes	chrJH375547.1:47263-49386:-	B3GNT3	100859103	UDP-GlcNAc:betaGal beta-1,3-N-acetylglucosaminyltransferase 3 [Source:HGNC Symbol;Acc:HGNC:13528]
ENSGALG00000027853	22.0812	45.2324	0.488173	-1.03453	1.6347e-19	8.39877e-19	down	yes	chr4:86948459-87057215:-	CTNNA2	396035	Gallus gallus catenin (cadherin-associated protein), alpha 2 (CTNNA2), mRNA. [Source:RefSeq mRNA;Acc:NM_205136]
ENSGALG00000027861	2.48955	5.34313	0.465935	-1.1018	0.00107948	0.00142088	down	yes	chr1:21614383-21629956:+	GPR37	417748	probable G-protein coupled receptor 37 precursor [Source:RefSeq peptide;Acc:NP_001075168]
ENSGALG00000027872	5.19558	2.57944	2.01423	1.01023	0.00267457	0.00322589	up	yes	chr4:49315135-49316800:-	FAM47E-STBD1	--	FAM47E-STBD1 readthrough [Source:HGNC Symbol;Acc:HGNC:44667]
ENSGALG00000027895	9.30875	19.3458	0.481177	-1.05536	1.89934e-09	5.28193e-09	down	yes	chrJH375235.1:21-18078:-	CHDZ	--	Uncharacterized protein [Source:UniProtKB/TrEMBL;Acc:R4GKN8]
ENSGALG00000027903	24.4625	51.3125	0.476737	-1.06874	4.93848e-23	2.90566e-22	down	yes	chr27:3604171-3606516:+	HOXB5	425096	Homeobox protein Hox-B5 [Source:UniProtKB/Swiss-Prot;Acc:P14838]
ENSGALG00000027925	5.08734	13.2657	0.383496	-1.38272	7.41595e-10	2.13719e-09	down	yes	chr2:32803524-32818534:-	HOXA3	395231	Homeobox protein Hox-A3 [Source:UniProtKB/Swiss-Prot;Acc:O93353]
ENSGALG00000027973	2.16483	0.460615	4.69986	2.23262	0.000528237	0.000741613	up	yes	chr2:3986412-3987898:-	CATHL1	414337	Cathelicidin-1 [Source:UniProtKB/Swiss-Prot;Acc:Q6QLQ5]
ENSGALG00000027977	2.92252	5.98799	0.488063	-1.03486	0.00100805	0.00133732	down	yes	chr4:10906727-10913244:-	PRRG3	422291	proline rich Gla (G-carboxyglutamic acid) 3 (transmembrane) [Source:HGNC Symbol;Acc:HGNC:30798]
ENSGALG00000028005	60.7234	16.9506	3.58237	1.84091	5.08567e-59	7.18873e-58	up	yes	chrZ:43589019-43592114:+	gadd45	429929	growth arrest and DNA damage-inducible protein GADD45 gamma [Source:RefSeq peptide;Acc:NP_001038131]
ENSGALG00000028037	35.9361	11.1469	3.22387	1.6888	8.18191e-32	6.64117e-31	up	yes	chr5:37501649-37502995:+	FOS	--	FBJ murine osteosarcoma viral oncogene homolog [Source:HGNC Symbol;Acc:HGNC:3796]
ENSGALG00000028134	1.08241	0.184246	5.87483	2.55455	0.00799972	0.00860789	up	yes	chr18:473713-638720:-	MYH1B	374069	myosin-3 [Source:RefSeq peptide;Acc:NP_989559]
ENSGALG00000028136	1255.38	3570.69	0.35158	-1.50807	0	0	down	yes	chr6:18559508-18577315:-	CXCL12	395180	stromal cell-derived factor 1 precursor [Source:RefSeq peptide;Acc:NP_989841]
ENSGALG00000028186	18.1845	46.7063	0.389338	-1.36091	3.56933e-30	2.74349e-29	down	yes	chr1:62779916-62887409:-	RERG	418173	RAS-like, estrogen-regulated, growth inhibitor [Source:HGNC Symbol;Acc:HGNC:15980]
ENSGALG00000028207	1.2989	0.0921229	14.0996	3.81758	0.000486318	0.000687927	up	yes	chr9:20136892-20151401:+	ZBBX	771469	zinc finger, B-box domain containing [Source:HGNC Symbol;Acc:HGNC:26245]
ENSGALG00000028217	10.2829	20.7277	0.496097	-1.01131	1.93547e-09	5.37468e-09	down	yes	chrAADN03025397.1:21-2858:+	CSF1	--	colony stimulating factor 1 (macrophage) [Source:HGNC Symbol;Acc:HGNC:2432]
ENSGALG00000028236	6.49448	2.21095	2.93742	1.55455	2.5861e-06	5.19502e-06	up	yes	chr17:5655699-5671868:+	PRRX2	396314	paired related homeobox 2 [Source:HGNC Symbol;Acc:HGNC:21338]
ENSGALG00000028256	2393.76	130.63	18.3247	4.19571	0	0	up	yes	chrZ:8222635-8225085:-	CCL19	427406	chemokine (C-C motif) ligand 19 [Source:HGNC Symbol;Acc:HGNC:10617]
ENSGALG00000028279	0.432965	1.28972	0.335705	-1.57474	0.0344466	0.0307935	down	yes	chr24:3073637-3073733:+	SNORD14	--	Small nucleolar RNA SNORD14 [Source:RFAM;Acc:RF00016]
ENSGALG00000028286	0.865931	2.67157	0.324129	-1.62536	0.00184483	0.00230922	down	yes	chr1:72156810-72166175:-	GPR19	100857458	G protein-coupled receptor 19 [Source:HGNC Symbol;Acc:HGNC:4473]
ENSGALG00000028292	1.08241	3.13218	0.345578	-1.53292	0.00123144	0.00160304	down	yes	chr12:15173481-15245990:-	FAM19A4	771511	family with sequence similarity 19 (chemokine (C-C motif)-like), member A4 [Source:HGNC Symbol;Acc:HGNC:21591]
ENSGALG00000028308	0.108241	0.644861	0.167852	-2.57474	0.0397827	0.0349916	down	yes	chr27:4448703-4462843:-	TNS4	--	tensin 4 [Source:HGNC Symbol;Acc:HGNC:24352]
ENSGALG00000028318	15.9115	3.04006	5.23394	2.3879	1.32661e-22	7.69603e-22	up	yes	chr26:1543127-1545030:+	CDKN1A	378914	cdk inhibitor CIP1 (p21) [Source:RefSeq peptide;Acc:NP_989727]
ENSGALG00000028341	131.188	29.4793	4.45018	2.15386	1.86947e-153	7.32058e-152	up	yes	chr28:2603716-2606506:+	MADCAM1	--	mucosal vascular addressin cell adhesion molecule 1 [Source:HGNC Symbol;Acc:HGNC:6765]
ENSGALG00000028365	2.81427	6.08011	0.462865	-1.11134	0.000445612	0.000635696	down	yes	chrZ:21-138234:-	TCF4	768612	transcription factor 4 [Source:HGNC Symbol;Acc:HGNC:11634]
ENSGALG00000028404	8.55106	21.8331	0.391655	-1.35234	8.09828e-15	3.3286e-14	down	yes	chrJH375545.1:1074-2171:-	GPR182	100858910	G protein-coupled receptor 182 [Source:HGNC Symbol;Acc:HGNC:13708]
ENSGALG00000028444	0.541207	1.47397	0.367177	-1.44545	0.0338186	0.0303209	down	yes	chr1:57186309-57397212:+	TMEM178B	418120	transmembrane protein 178-like precursor [Source:RefSeq peptide;Acc:NP_001182205]
ENSGALG00000028457	0.324724	1.38184	0.234993	-2.08931	0.007894	0.00851943	down	yes	chr7:29990466-29999593:-	MAP3K19	429048	mitogen-activated protein kinase kinase kinase 19 [Source:HGNC Symbol;Acc:HGNC:26249]
ENSGALG00000028469	0.541207	1.38184	0.391655	-1.35234	0.0507314	0.0428464	down	yes	chr14:12405476-12408576:-	C16orf96	--	chromosome 16 open reading frame 96 [Source:HGNC Symbol;Acc:HGNC:40031]
ENSGALG00000028478	0.0541207	0.644861	0.0839261	-3.57474	0.016379	0.0161298	down	yes	chr25:2136905-2144301:-	CELF3	431347	CUGBP, Elav-like family member 3 [Source:HGNC Symbol;Acc:HGNC:11967]
ENSGALG00000028510	46.4355	17.4112	2.66699	1.41521	9.61341e-32	7.75963e-31	up	yes	chrAADN03017184.1:1012-5624:-	SIGLEC1	776920	sialic acid binding Ig-like lectin 1, sialoadhesin [Source:HGNC Symbol;Acc:HGNC:11127]
ENSGALG00000028536	1412.44	581.296	2.42981	1.28085	0	0	up	yes	chr5:16208866-16211779:+	MPEG1	100857954	macrophage expressed 1 [Source:HGNC Symbol;Acc:HGNC:29619]
ENSGALG00000028580	149.265	30.7691	4.85113	2.27832	1.15576e-186	5.62872e-185	up	yes	chr10:10168344-10171832:+	C15orf48	--	chromosome 15 open reading frame 48 [Source:HGNC Symbol;Acc:HGNC:29898]
ENSGALG00000028595	1.40714	0.0921229	15.2746	3.93306	0.000246055	0.000367716	up	yes	chrZ:16589252-16590557:-	CCNO	100857393	cyclin O [Source:HGNC Symbol;Acc:HGNC:18576]
ENSGALG00000028633	1.19065	2.76369	0.430821	-1.21484	0.0110243	0.0114152	down	yes	chrJH375701.1:21-1625:+	ITGA2B	--	integrin, alpha 2b (platelet glycoprotein IIb of IIb/IIIa complex, antigen CD41) [Source:HGNC Symbol;Acc:HGNC:6138]
ENSGALG00000028634	2.16483	1.01335	2.1363	1.09512	0.0384028	0.0339375	up	yes	chr23:4943828-4960852:-	ADGRB2	426163	adhesion G protein-coupled receptor B2 [Source:HGNC Symbol;Acc:HGNC:944]
ENSGALG00000028750	43.08	6.54073	6.58643	2.7195	3.9656e-67	6.38403e-66	up	yes	chrAADN03022145.1:191-2670:+	STAT2	100858732	signal transducer and activator of transcription 2, 113kDa [Source:HGNC Symbol;Acc:HGNC:11363]
ENSGALG00000028760	0.649448	1.75034	0.371042	-1.43035	0.0217634	0.0208271	down	yes	chr13:8253534-8253643:+	gga-mir-6652	--	gga-mir-6652 [Source:miRBase;Acc:MI0022471]
ENSGALG00000028795	142.446	56.4714	2.52244	1.33482	7.07108e-86	1.43287e-84	up	yes	chr25:1655296-1671257:+	CADM3	--	cell adhesion molecule 3 [Source:HGNC Symbol;Acc:HGNC:17601]
ENSGALG00000028823	0.757689	1.75034	0.432882	-1.20795	0.0440245	0.0380469	down	yes	chr17:568202-570706:-	C9orf172	--	chromosome 9 open reading frame 172 [Source:HGNC Symbol;Acc:HGNC:37284]
ENSGALG00000028911	0.757689	0.0921229	8.22476	3.03997	0.0152032	0.0151261	up	yes	chr1:192070045-192070743:+	THRSPB	404756	Uncharacterized protein [Source:UniProtKB/TrEMBL;Acc:R4GHT1]
ENSGALG00000028982	600.631	23.3992	25.6688	4.68195	0	0	up	yes	chr3:94575875-94584183:-	CMPK2	421921	cytidine monophosphate (UMP-CMP) kinase 2, mitochondrial [Source:HGNC Symbol;Acc:HGNC:27015]
ENSGALG00000029000	15.262	5.43525	2.80797	1.48953	2.8757e-12	1.00337e-11	up	yes	chr12:3231620-3233209:-	HYAL3	100859903	hyaluronoglucosaminidase 3 [Source:HGNC Symbol;Acc:HGNC:5322]
ENSGALG00000029006	1.19065	2.48732	0.47869	-1.06284	0.0303062	0.0276039	down	yes	chr1:14001061-14009388:-	SYPL1	417708	synaptophysin-like protein 1 [Source:RefSeq peptide;Acc:NP_001186387]
ENSGALG00000029024	87.026	185.812	0.468355	-1.09432	6.27681e-82	1.20454e-80	down	yes	chr3:55546608-55552571:-	TCF21	421697	transcription factor 21 [Source:RefSeq peptide;Acc:NP_001264640]
ENSGALG00000029072	13.8549	42.9293	0.322737	-1.63157	5.97404e-36	5.30204e-35	down	yes	chr14:14014723-14042108:-	NTN3	396387	netrin-3 precursor [Source:RefSeq peptide;Acc:NP_001264534]
ENSGALG00000029106	1.08241	2.57944	0.419631	-1.25281	0.0118736	0.0122096	down	yes	chr6:19843308-19858688:-	LGI1	423802	leucine-rich glioma-inactivated protein 1 precursor [Source:RefSeq peptide;Acc:NP_001038120]
ENSGALG00000029162	7.03569	30.9533	0.2273	-2.13733	2.89854e-37	2.66641e-36	down	yes	chrJH375233.1:93400-104628:+	SPINW	374014	Gallus gallus spindlin 1 (SPINW), mRNA. [Source:RefSeq mRNA;Acc:NM_204191]
ENSGALG00000029181	103.695	8.47531	12.235	3.61294	4.0112e-205	2.15248e-203	up	yes	chr5:16306938-16308177:+	UBE2L6	100858073	ubiquitin-conjugating enzyme E2L 6 [Source:HGNC Symbol;Acc:HGNC:12490]

## Sheet: 7dpi
Title: Dynamic Changes in the Splenic Transcriptome of Chickens during the Early Infection and Progress of Marek’s Disease Authors: Lu Dang1,2,#, Man Teng2,#, Hua-Wei Li1,2, Hui-Zhen Li2,3, Sheng-Ming Ma2,4, Pu Zhao2, Xiu-Jie Li2, Rui-Guang Deng2, Gai-Ping Zhang1,3,5,*, Jun Luo2,4,* Affiliation: 1 College of Veterinary Medicine, Northwest A&F University, Yangling 712100, People’s Republic of Chin…
Table S3. Summary and annotation of all differently expressed genes at 3, 7, 14, 21, 30 and 60 dpi.
gene	CH-7dpi_normalize	CH-7d_normalize	foldChange	log2FoldChange	pval	padj	up/down	significant	Position	Symbol	Gene_id(wiki)	Description
ENSGALG00000000081	99.4478	21.2064	4.68953	2.22944	1.53433e-127	5.5348e-126	up	yes	chr16:191143-194187:-	IL4I1	417039	L-amino-acid oxidase precursor [Source:RefSeq peptide;Acc:NP_001092821]
ENSGALG00000000136	2.12619	0.4671	4.5519	2.18647	0.000518855	0.000875464	up	yes	chr16:108301-110805:+	Blec2	693259	putative NK receptor [Source:RefSeq peptide;Acc:NP_001038147]
ENSGALG00000000141	392.766	1498.46	0.262113	-1.93174	0	0	down	yes	chr16:102122-103266:+	BLB1	693256	Uncharacterized protein [Source:UniProtKB/TrEMBL;Acc:F1NSZ6]
ENSGALG00000000158	47.4527	164.513	0.288444	-1.79364	2.43559e-158	1.04512e-156	down	yes	chr16:82023-84232:-	DMA	417050	B locus M alpha chain 1 precursor [Source:RefSeq peptide;Acc:NP_001092823]
ENSGALG00000000166	71.2274	227.478	0.313118	-1.67522	1.81531e-198	1.00151e-196	down	yes	chr16:76300-79327:-	DMB2	417051	Major histocompatibility complex class II beta chain BMA2, (similar to HLA class II, D beta chain) precursor [Source:RefSeq peptide;Acc:NP_001128638]
ENSGALG00000000251	7.82825	163.392	0.047911	-4.3835	0	0	down	yes	chr27:1622587-1627022:-	CD79B	419940	B-cell antigen receptor complex-associated protein beta chain precursor [Source:RefSeq peptide;Acc:NP_001006328]
ENSGALG00000000252	0.0966451	1.12104	0.0862102	-3.536	0.00125583	0.00195284	down	yes	chr27:1630447-1653305:-	SCN4A	--	sodium channel, voltage gated, type IV alpha subunit [Source:HGNC Symbol;Acc:HGNC:10591]
ENSGALG00000000317	16.7196	2.14866	7.7814	2.96003	1.005e-30	9.52106e-30	up	yes	chr22:953202-957709:-	NEFM	396206	neurofilament medium polypeptide [Source:RefSeq peptide;Acc:NP_001095200]
ENSGALG00000000364	0.579871	2.05524	0.282142	-1.82551	0.00242158	0.00352435	down	yes	chr22:1142287-1149360:+	STC1	428201	stanniocalcin 1 [Source:HGNC Symbol;Acc:HGNC:11373]
ENSGALG00000000378	14.1102	2.8026	5.03467	2.3319	1.42204e-20	9.56564e-20	up	yes	chr22:1178852-1187688:-	SLC25A37	419530	solute carrier family 25 (mitochondrial iron transporter), member 37 [Source:HGNC Symbol;Acc:HGNC:29786]
ENSGALG00000000379	110.562	42.5996	2.59538	1.37595	1.9816e-73	4.07829e-72	up	yes	chr27:2302640-2319626:+	ITGB3	374209	integrin beta-3 precursor [Source:RefSeq peptide;Acc:NP_989646]
ENSGALG00000000395	12.5639	4.2039	2.98862	1.57948	1.27988e-11	5.25832e-11	up	yes	chrJH375176.1:39811-47987:+	BTF3	430910	basic transcription factor 3 [Source:HGNC Symbol;Acc:HGNC:1125]
ENSGALG00000000417	8.40812	4.11048	2.04553	1.03248	6.86954e-05	0.000136338	up	yes	chr26:1356714-1365537:-	SLC16A4	419809	solute carrier family 16, member 4 [Source:HGNC Symbol;Acc:HGNC:10925]
ENSGALG00000000426	2.89935	9.90253	0.292789	-1.77207	6.90383e-11	2.68835e-10	down	yes	chr21:12256-26547:-	IGSF21	419359	immunoglobin superfamily, member 21 [Source:HGNC Symbol;Acc:HGNC:28246]
ENSGALG00000000443	0.773161	0.00225715	342.539	4.04896	0.00500471	0.0067303	up	yes	chr25:205888-214237:-	SPAG4	--	sperm associated antigen 4 [Source:HGNC Symbol;Acc:HGNC:11214]
ENSGALG00000000447	106.02	45.0285	2.3545	1.23542	6.04034e-60	1.04911e-58	up	yes	chr26:1435026-1436588:-	cKv1.1	404303	potassium voltage-gated channel subfamily A member 3 [Source:RefSeq peptide;Acc:NP_001025549]
ENSGALG00000000449	51.5118	23.355	2.2056	1.14117	1.16751e-26	9.69029e-26	up	yes	chr21:97066-113056:-	ARHGEF10L	--	Rho guanine nucleotide exchange factor (GEF) 10-like [Source:HGNC Symbol;Acc:HGNC:25540]
ENSGALG00000000452	23.0015	7.75387	2.96646	1.56874	7.78621e-20	5.10676e-19	up	yes	chr22:1270094-1276295:+	tvb	373904	tumor necrosis factor receptor superfamily member 10B precursor [Source:RefSeq peptide;Acc:NP_989446]
ENSGALG00000000476	8.98799	4.01706	2.23745	1.16186	5.93171e-06	1.37901e-05	up	yes	chr22:3455032-3456588:-	LRRTM4	419539	leucine rich repeat transmembrane neuronal 4 [Source:HGNC Symbol;Acc:HGNC:19411]
ENSGALG00000000503	0.579871	0.00225715	256.904	3.63393	0.019067	0.021797	up	yes	chr21:152626-161623:+	PADI2	428172	peptidyl arginine deiminase, type II [Source:HGNC Symbol;Acc:HGNC:18341]
ENSGALG00000000505	0.579871	0.00225715	256.904	3.63393	0.019067	0.021797	up	yes	chr27:2671507-2696162:+	KCNH6	414871	potassium channel, voltage gated eag related subfamily H, member 6 [Source:HGNC Symbol;Acc:HGNC:18862]
ENSGALG00000000507	0.483226	4.29732	0.112448	-3.15267	1.76581e-09	6.08238e-09	down	yes	chr11:18185944-18190546:+	CPNE7	415851	copine VII [Source:HGNC Symbol;Acc:HGNC:2320]
ENSGALG00000000519	1.15974	3.2697	0.354693	-1.49536	0.000906079	0.00144772	down	yes	chr23:203721-213621:+	UBXN11	419546	UBX domain protein 11 [Source:HGNC Symbol;Acc:HGNC:30600]
ENSGALG00000000523	22.615	52.035	0.434611	-1.2022	4.2255e-29	3.83702e-28	down	yes	chr26:1510158-1518372:-	STK38	428260	serine/threonine kinase 38 [Source:HGNC Symbol;Acc:HGNC:17847]
ENSGALG00000000529	73.4503	196.743	0.373332	-1.42147	1.3298e-135	4.90479e-134	down	yes	chr27:2764310-2769010:-	LIMD2	419955	LIM domain-containing protein 2 [Source:RefSeq peptide;Acc:NP_001006330]
ENSGALG00000000534	35.2755	16.3485	2.15772	1.10951	5.33924e-18	3.2071e-17	up	yes	chrJH375214.1:1205-3576:+	il-1beta	395196	Gallus gallus interleukin 1, beta (IL1B), mRNA. [Source:RefSeq mRNA;Acc:NM_204524]
ENSGALG00000000545	0.0483226	0.56052	0.0862102	-3.536	0.0225457	0.0251562	down	yes	chr26:1667696-1671368:-	REN	431167	renin [Source:HGNC Symbol;Acc:HGNC:9958]
ENSGALG00000000548	2.02955	4.11048	0.493749	-1.01815	0.005932	0.00782976	down	yes	chr23:243866-259904:-	MATN1	396505	cartilage matrix protein precursor [Source:RefSeq peptide;Acc:NP_001025546]
ENSGALG00000000599	12.0806	5.69862	2.11992	1.08401	6.86285e-07	1.78513e-06	up	yes	chr28:815694-827123:-	2015-03-02	420062	membrane-associated ring finger (C3HC4) 2, E3 ubiquitin protein ligase [Source:HGNC Symbol;Acc:HGNC:28038]
ENSGALG00000000600	44.3601	103.977	0.426636	-1.22892	2.35645e-58	3.96686e-57	down	yes	chr26:353423-358969:-	PTPN7	770905	protein tyrosine phosphatase, non-receptor type 7 [Source:HGNC Symbol;Acc:HGNC:9659]
ENSGALG00000000620	45.0366	2.42892	18.5418	4.21271	4.45262e-104	1.24926e-102	up	yes	chr23:590534-593799:-	FABP3	419557	fatty acid-binding protein, heart [Source:RefSeq peptide;Acc:NP_001026060]
ENSGALG00000000731	93.3592	39.8904	2.34039	1.22675	1.94176e-52	2.96471e-51	up	yes	chr23:1450083-1454195:+	THEMIS2	--	thymocyte selection associated family member 2 [Source:HGNC Symbol;Acc:HGNC:16839]
ENSGALG00000000761	6.47522	2.05524	3.15059	1.65562	4.94644e-07	1.3153e-06	up	yes	chr1:192620179-192621237:-	TSKU	419088	Gallus gallus tsukushi small leucine rich proteoglycan homolog (Xenopus laevis) (TSKU), mRNA. [Source:RefSeq mRNA;Acc:NM_001005346]
ENSGALG00000000783	42.4272	16.5354	2.56585	1.35944	9.4383e-29	8.46518e-28	up	yes	chr23:1516532-1517590:-	PTAFR	428209	platelet-activating factor receptor [Source:HGNC Symbol;Acc:HGNC:9582]
ENSGALG00000000810	0.579871	5.04468	0.114947	-3.12096	8.56494e-11	3.30578e-10	down	yes	chr28:1925174-1927335:+	C19orf35	--	chromosome 19 open reading frame 35 [Source:HGNC Symbol;Acc:HGNC:24793]
ENSGALG00000000852	52.8649	24.7563	2.13541	1.09451	1.20717e-25	9.60654e-25	up	yes	chr13:418871-424514:-	TMEM173	768990	transmembrane protein 173 [Source:HGNC Symbol;Acc:HGNC:27962]
ENSGALG00000000866	14.4968	6.72625	2.15525	1.10786	3.09734e-08	9.4493e-08	up	yes	chr25:1877556-1884725:-	SELENBP1	425664	Uncharacterized protein [Source:UniProtKB/TrEMBL;Acc:H9KYX6]
ENSGALG00000000871	33.6325	8.03413	4.1862	2.06564	1.83345e-40	2.24574e-39	up	yes	chr1:193347495-193349021:+	MADPRT	428123	erythroblast NAD(P)(+)--arginine ADP-ribosyltransferase precursor [Source:RefSeq peptide;Acc:NP_001028818]
ENSGALG00000000886	2.996	1.49472	2.00439	1.00316	0.0203134	0.0230016	up	yes	chr11:398245-401837:-	CCDC113	--	coiled-coil domain containing 113 [Source:HGNC Symbol;Acc:HGNC:25002]
ENSGALG00000000887	0.773161	0.18684	4.13809	2.04896	0.0445733	0.0449036	up	yes	chr23:1806942-1809396:-	NR0B2	768353	nuclear receptor subfamily 0 group B member 2 [Source:RefSeq peptide;Acc:NP_001026064]
ENSGALG00000000906	2.41613	6.25914	0.386016	-1.37327	1.66026e-05	3.63336e-05	down	yes	chr17:10290287-10360101:+	RALGPS1	417089	Ral GEF with PH domain and SH3 binding motif 1 [Source:HGNC Symbol;Acc:HGNC:16851]
ENSGALG00000000919	2.89935	1.02762	2.82142	1.49642	0.00177045	0.00265377	up	yes	chr26:2520032-2531914:-	PIGR	419848	polymeric immunoglobulin receptor precursor [Source:RefSeq peptide;Acc:NP_001038109]
ENSGALG00000000951	44.94	6.44598	6.97178	2.80153	1.94442e-75	4.09155e-74	up	yes	chr19:363714-378001:-	CCL4	395551	C-C motif chemokine 4 homolog [Source:UniProtKB/Swiss-Prot;Acc:Q90826]
ENSGALG00000000956	59.2434	5.88546	10.0661	3.33143	5.63185e-116	1.83954e-114	up	yes	chr19:352190-372634:+	CCL4	395468	chemokine-like ligand 1 precursor [Source:RefSeq peptide;Acc:NP_001039296]
ENSGALG00000001006	6.28193	15.6946	0.400261	-1.32099	3.61442e-11	1.43729e-10	down	yes	chr21:944197-973178:-	TP73	419382	tumor protein p73 [Source:HGNC Symbol;Acc:HGNC:12003]
ENSGALG00000001063	55.5709	23.5419	2.36052	1.2391	2.14806e-32	2.15967e-31	up	yes	chr21:1036825-1239991:-	PRDM16	419388	Uncharacterized protein [Source:UniProtKB/TrEMBL;Acc:F1NXT8]
ENSGALG00000001091	60.3065	25.5037	2.36462	1.24161	4.07398e-35	4.40639e-34	up	yes	chr26:2547059-2552305:-	C1orf116	--	chromosome 1 open reading frame 116 [Source:HGNC Symbol;Acc:HGNC:28667]
ENSGALG00000001100	12.5639	5.1381	2.44523	1.28997	6.08741e-09	1.99131e-08	up	yes	chr24:442597-449861:+	ST3GAL4	419718	ST3 beta-galactoside alpha-2,3-sialyltransferase 4 [Source:HGNC Symbol;Acc:HGNC:10864]
ENSGALG00000001109	3.38258	0.840781	4.02314	2.00832	3.36592e-05	7.022e-05	up	yes	chr27:1056370-1079949:+	GTSF1	771059	gametocyte specific factor 1 [Source:HGNC Symbol;Acc:HGNC:26565]
ENSGALG00000001111	8.89135	4.11048	2.16309	1.11309	1.34924e-05	2.9906e-05	up	yes	chr18:1043607-1208388:+	DNAH9	417314	dynein, axonemal, heavy chain 9 [Source:HGNC Symbol;Acc:HGNC:2953]
ENSGALG00000001171	4.54232	1.12104	4.05188	2.01859	1.42261e-06	3.58259e-06	up	yes	chr28:2496338-2502634:-	SEMA6B	--	sema domain, transmembrane domain (TM), and cytoplasmic domain, (semaphorin) 6B [Source:HGNC Symbol;Acc:HGNC:10739]
ENSGALG00000001188	2.41613	0.65394	3.69472	1.88547	0.000775487	0.00125897	up	yes	chr27:3335561-3350183:+	ETV4	395747	ets variant 4 [Source:HGNC Symbol;Acc:HGNC:3493]
ENSGALG00000001191	5.02555	1.02762	4.89047	2.28997	4.03401e-08	1.21544e-07	up	yes	chr27:3315353-3321406:+	GGMOXr1	395533	homeobox protein MOX-1 [Source:RefSeq peptide;Acc:NP_990096]
ENSGALG00000001233	20.5854	5.32494	3.86584	1.95078	1.04499e-23	7.76975e-23	up	yes	chr23:2342638-2349134:+	RHD	395121	Rh blood group D antigen [Source:RefSeq peptide;Acc:NP_989798]
ENSGALG00000001255	0.579871	2.24208	0.25863	-1.95104	0.000923603	0.00147285	down	yes	chr13:7763330-7774372:-	ARHGEF37	416149	Rho guanine nucleotide exchange factor (GEF) 37 [Source:HGNC Symbol;Acc:HGNC:34430]
ENSGALG00000001293	8.89135	3.08286	2.88412	1.52813	2.69688e-08	8.26601e-08	up	yes	chr27:3433057-3459259:-	IGF2BP1	395953	Insulin-like growth factor 2 mRNA-binding protein 1 [Source:UniProtKB/Swiss-Prot;Acc:O42254]
ENSGALG00000001319	7.34503	3.54996	2.06904	1.04896	0.000163751	0.000304812	up	yes	chr26:3048040-3056197:+	CAMK1G	419859	calcium/calmodulin-dependent protein kinase IG [Source:HGNC Symbol;Acc:HGNC:14585]
ENSGALG00000001343	3.28593	0.4671	7.03475	2.8145	6.31114e-07	1.6488e-06	up	yes	chr26:3056480-3075970:-	LAMB3	428268	laminin, beta 3 [Source:HGNC Symbol;Acc:HGNC:6490]
ENSGALG00000001347	0.19329	1.02762	0.188095	-2.41047	0.0105012	0.0129593	down	yes	chr17:8724589-8732994:-	LHX6	--	LIM homeobox 6 [Source:HGNC Symbol;Acc:HGNC:21735]
ENSGALG00000001373	68.8113	144.521	0.476134	-1.07056	8.11366e-65	1.51762e-63	down	yes	chr26:3097402-3106046:+	TRAF3IP3	--	TRAF3 interacting protein 3 [Source:HGNC Symbol;Acc:HGNC:30766]
ENSGALG00000001387	1.25639	0.4671	2.68976	1.42748	0.0469523	0.0469829	up	yes	chr19:2957518-2991446:-	SPNS2	--	spinster homolog 2 (Drosophila) [Source:HGNC Symbol;Acc:HGNC:26992]
ENSGALG00000001405	8.89135	1.77498	5.00926	2.3246	1.7373e-13	8.0721e-13	up	yes	chr26:3108078-3115112:-	IRF6	419863	interferon regulatory factor 6 [Source:HGNC Symbol;Acc:HGNC:6121]
ENSGALG00000001409	10.5343	2.3355	4.51052	2.17329	1.39664e-14	6.9835e-14	up	yes	chr13:7490791-7500444:+	IL12B	404671	interleukin-12 subunit beta precursor [Source:RefSeq peptide;Acc:NP_998736]
ENSGALG00000001459	1.54632	0.37368	4.13809	2.04896	0.00450185	0.00613193	up	yes	chr12:538819-544257:-	TNNC1	396032	Troponin C, slow skeletal and cardiac muscles [Source:UniProtKB/Swiss-Prot;Acc:P09860]
ENSGALG00000001603	175.894	33.7246	5.21559	2.38283	1.7751e-242	1.22674e-240	up	yes	chr18:3453717-3468178:-	NARF	417341	nuclear prelamin A recognition factor [Source:HGNC Symbol;Acc:HGNC:29916]
ENSGALG00000001608	0.289935	1.12104	0.25863	-1.95104	0.0191542	0.0218662	down	yes	chr22:1850667-1902149:+	UNC5D	426920	unc-5 netrin receptor D [Source:HGNC Symbol;Acc:HGNC:18634]
ENSGALG00000001727	0.0966451	0.747361	0.129315	-2.95104	0.0149867	0.0177027	down	yes	chr22:1561514-1572900:+	LZTS1	431331	leucine zipper, putative tumor suppressor 1 [Source:HGNC Symbol;Acc:HGNC:13861]
ENSGALG00000001756	35.2755	5.04468	6.9926	2.80583	1.05593e-59	1.82433e-58	up	yes	chrJH375236.1:73186-100218:+	ATP5A1W	431564	ATP synthase subunit alpha [Source:UniProtKB/TrEMBL;Acc:F1NGA2]
ENSGALG00000001764	0.483226	0.00225715	214.087	3.37089	0.0377419	0.0391572	up	yes	chr10:1527277-1624455:-	HCN4	--	hyperpolarization activated cyclic nucleotide gated potassium channel 4 [Source:HGNC Symbol;Acc:HGNC:16882]
ENSGALG00000001777	46.7762	21.58	2.16757	1.11608	1.46911e-23	1.08861e-22	up	yes	chr18:4201080-4214275:-	MFSD11	417352	major facilitator superfamily domain containing 11 [Source:HGNC Symbol;Acc:HGNC:25458]
ENSGALG00000001808	0.676516	3.17628	0.21299	-2.23114	1.74299e-05	3.80047e-05	down	yes	chrZ:1825564-1876035:+	ST8SIA5	414797	ST8 alpha-N-acetyl-neuraminide alpha-2,8-sialyltransferase 5 [Source:HGNC Symbol;Acc:HGNC:17827]
ENSGALG00000001825	2.31948	1.12104	2.06904	1.04896	0.0341648	0.035917	up	yes	chr6:89349-133958:+	FAM13C	423602	family with sequence similarity 13, member C [Source:HGNC Symbol;Acc:HGNC:19371]
ENSGALG00000001835	3.18929	0.37368	8.53481	3.09336	2.75561e-07	7.55696e-07	up	yes	chr21:2451594-2462267:-	SCNN1D	428184	sodium channel, non voltage gated 1 delta subunit [Source:HGNC Symbol;Acc:HGNC:10601]
ENSGALG00000001880	2.02955	9.71569	0.208894	-2.25916	3.72893e-14	1.81076e-13	down	yes	chr8:41570-46009:-	AMY2A	414140	amylase, alpha 2A; pancreatic precursor [Source:RefSeq peptide;Acc:NP_001001473]
ENSGALG00000001898	11.6941	4.11048	2.84494	1.5084	2.69029e-10	9.92834e-10	up	yes	chr28:2691783-2694367:+	MISP	--	mitotic spindle positioning [Source:HGNC Symbol;Acc:HGNC:27000]
ENSGALG00000001937	117.617	44.0009	2.67306	1.41849	1.36445e-81	3.13217e-80	up	yes	chr10:1119692-1128948:-	HEXA	415320	beta-hexosaminidase subunit alpha precursor [Source:RefSeq peptide;Acc:NP_001025561]
ENSGALG00000002048	1.83626	0.747361	2.45699	1.29689	0.0256108	0.0279957	up	yes	chr6:2241234-2243572:+	GPRIN2	395648	GRIN2-like protein [Source:RefSeq peptide;Acc:NP_990175]
ENSGALG00000002054	1.15974	2.3355	0.49657	-1.00993	0.0393776	0.0405847	down	yes	chr20:1993535-2109517:-	RALY	419148	RALY heterogeneous nuclear ribonucleoprotein [Source:HGNC Symbol;Acc:HGNC:15921]
ENSGALG00000002078	148.06	66.7019	2.21973	1.15038	2.64065e-74	5.46895e-73	up	yes	chr10:899894-1036065:-	MYO9A	101748321	myosin IXA [Source:HGNC Symbol;Acc:HGNC:7608]
ENSGALG00000002103	0.966451	2.8026	0.344841	-1.536	0.00172805	0.0026009	down	yes	chr11:1213866-1215689:+	TPPP3	415669	tubulin polymerization-promoting protein family member 3 [Source:HGNC Symbol;Acc:HGNC:24162]
ENSGALG00000002112	22.8082	50.5403	0.451289	-1.14788	2.02979e-26	1.66995e-25	down	yes	chr23:3965824-3970617:+	CSF3R	419620	granulocyte colony-stimulating factor receptor [Source:RefSeq peptide;Acc:NP_001026069]
ENSGALG00000002118	208.657	68.0098	3.06804	1.61732	2.21078e-173	1.05177e-171	up	yes	chr13:3153571-3162255:+	CO6	395301	calcium-activated potassium channel subunit beta-1 [Source:RefSeq peptide;Acc:NP_989933]
ENSGALG00000002162	289.742	118.27	2.44984	1.29269	3.77137e-172	1.7813e-170	up	yes	chrZ:70787483-70824265:+	ACO1	373916	cytoplasmic aconitate hydratase [Source:RefSeq peptide;Acc:NP_001025707]
ENSGALG00000002201	15.0766	4.29732	3.50838	1.8108	3.10147e-16	1.6926e-15	up	yes	chr14:13254973-13275561:-	PPL	408044	Uncharacterized protein [Source:UniProtKB/TrEMBL;Acc:F1NV96]
ENSGALG00000002203	1.73961	0.65394	2.6602	1.41153	0.0204457	0.0231274	up	yes	chr13:2567435-2611832:-	FGF18	395453	Gallus gallus fibroblast growth factor 18 (FGF18), mRNA. [Source:RefSeq mRNA;Acc:NM_204714]
ENSGALG00000002206	11.7907	28.3997	0.41517	-1.26823	6.30813e-18	3.77526e-17	down	yes	chr10:807606-809314:-	SNX22	769119	sorting nexin 22 [Source:HGNC Symbol;Acc:HGNC:16315]
ENSGALG00000002207	19.1357	1.21446	15.7566	3.97788	7.46643e-44	9.6876e-43	up	yes	chr8:2100045-2111059:+	ATP6V1G3	424349	ATPase, H+ transporting, lysosomal 13kDa, V1 subunit G3 [Source:HGNC Symbol;Acc:HGNC:18265]
ENSGALG00000002260	43.6836	16.3485	2.67202	1.41793	2.14024e-31	2.08476e-30	up	yes	chr12:1831238-1832110:-	CISH	395335	Cytokine-inducible SH2-containing protein [Source:UniProtKB/Swiss-Prot;Acc:Q9PW70]
ENSGALG00000002312	1.15974	10.9301	0.106105	-3.23644	2.71404e-22	1.93258e-21	down	yes	chr19:4751718-4761990:-	TMEM132E	--	transmembrane protein 132E [Source:HGNC Symbol;Acc:HGNC:26991]
ENSGALG00000002313	27.5439	11.7709	2.33999	1.2265	1.27436e-16	7.11439e-16	up	yes	chr11:1461223-1465272:-	SLC38A7	415677	solute carrier family 38, member 7 [Source:HGNC Symbol;Acc:HGNC:25582]
ENSGALG00000002358	0.676516	0.0934201	7.24165	2.85632	0.0227675	0.0253482	up	yes	chrZ:72766806-72775887:+	CDO1	427391	cysteine dioxygenase type 1 [Source:HGNC Symbol;Acc:HGNC:1795]
ENSGALG00000002383	3.09264	19.2445	0.160702	-2.63754	2.31618e-31	2.24946e-30	down	yes	chrZ:8924962-8928092:-	CD72	427415	CD72 antigen [Source:RefSeq peptide;Acc:NP_001026617]
ENSGALG00000002427	2.22284	8.03413	0.276674	-1.85374	1.36416e-09	4.73867e-09	down	yes	chr18:4763901-4774954:-	SMIM5	770371	uncharacterized protein LOC770371 [Source:RefSeq peptide;Acc:NP_001156475]
ENSGALG00000002428	0.0966451	1.02762	0.0940474	-3.41047	0.00233133	0.00340322	down	yes	chr14:15059196-15066978:-	ZP2	427006	zona pellucida sperm-binding protein 2 precursor [Source:RefSeq peptide;Acc:NP_001034187]
ENSGALG00000002452	50.4487	122.193	0.41286	-1.27628	2.62594e-72	5.33748e-71	down	yes	chrZ:7053682-7068826:-	AQP3	426894	aquaporin 3 (Gill blood group) [Source:HGNC Symbol;Acc:HGNC:636]
ENSGALG00000002470	2.996	1.49472	2.00439	1.00316	0.0203134	0.0230016	up	yes	chr7:21913412-21919652:+	CYP27A1	431683	cytochrome P450, family 27, subfamily A, polypeptide 1 [Source:HGNC Symbol;Acc:HGNC:2605]
ENSGALG00000002473	9.27793	23.0748	0.402081	-1.31444	1.29391e-15	6.86177e-15	down	yes	chr21:3252441-3261217:-	GPR157	419439	G protein-coupled receptor 157 [Source:HGNC Symbol;Acc:HGNC:23687]
ENSGALG00000002479	5.21884	2.52234	2.06904	1.04896	0.00148712	0.00227437	up	yes	chr6:3915004-3932026:+	MAT1A	423628	S-adenosylmethionine synthase isoform type-1 [Source:RefSeq peptide;Acc:NP_001186448]
ENSGALG00000002496	1.15974	0.28026	4.13809	2.04896	0.01389	0.0165713	up	yes	chr6:3953643-3956579:-	LL	423630	lung lectin precursor [Source:RefSeq peptide;Acc:NP_001034255]
ENSGALG00000002507	0.0966451	1.4013	0.0689681	-3.85793	0.000198039	0.000363484	down	yes	chr6:3981178-3989358:-	MBL2	374267	soluble mannose-binding lectin precursor [Source:RefSeq peptide;Acc:NP_989680]
ENSGALG00000002513	0.0483226	0.747361	0.0646576	-3.95104	0.00616551	0.00811351	down	yes	chr13:1808718-1812108:+	SLC23A1	416188	solute carrier family 23 (ascorbic acid transporter), member 1 [Source:HGNC Symbol;Acc:HGNC:10974]
ENSGALG00000002556	6.57187	2.3355	2.8139	1.49257	2.63046e-06	6.382e-06	up	yes	chr26:3969392-3973567:-	NGF	396466	Beta-nerve growth factor [Source:UniProtKB/Swiss-Prot;Acc:P05200]
ENSGALG00000002557	0.966451	0.18684	5.17261	2.37089	0.0139869	0.0166596	up	yes	chr15:3051055-3169587:-	ADGRD1	416803	adhesion G protein-coupled receptor D1 [Source:HGNC Symbol;Acc:HGNC:19893]
ENSGALG00000002564	19.329	7.94071	2.43417	1.28343	6.80106e-13	3.04369e-12	up	yes	chr8:3667316-3672669:+	RGS4	378901	regulator of G-protein signaling 4 [Source:RefSeq peptide;Acc:NP_989716]
ENSGALG00000002607	0.289935	1.21446	0.238736	-2.06651	0.0113636	0.0139059	down	yes	chrAADN03012949.1:105-1239:-	Y-LEC1	427743	Gallus gallus C-type lectin (Y-LEC1), mRNA. [Source:RefSeq mRNA;Acc:NM_001031473]
ENSGALG00000002623	5.60542	2.24208	2.50009	1.32198	7.55735e-05	0.000148997	up	yes	chr9:10041008-10060212:-	PCOLCE2	429124	procollagen C-endopeptidase enhancer 2 [Source:HGNC Symbol;Acc:HGNC:8739]
ENSGALG00000002637	2.22284	0.37368	5.9485	2.57253	9.41287e-05	0.000183335	up	yes	chr21:3590985-3592942:+	RBP7	419447	retinol binding protein 7, cellular [Source:HGNC Symbol;Acc:HGNC:30316]
ENSGALG00000002647	3.67251	0.4671	7.86237	2.97496	6.16588e-08	1.821e-07	up	yes	chr9:9975584-10013804:+	PLS1	396291	Plastin-1 [Source:UniProtKB/Swiss-Prot;Acc:P19179]
ENSGALG00000002671	2.80271	1.21446	2.30778	1.20651	0.00916349	0.011492	up	yes	chr15:3532964-3685616:+	TMEM132D	416806	transmembrane protein 132D [Source:HGNC Symbol;Acc:HGNC:29411]
ENSGALG00000002675	30.1533	11.2104	2.68976	1.42748	2.17984e-22	1.55896e-21	up	yes	chr26:4079185-4107401:-	SCUBE3	419896	signal peptide, CUB domain, EGF-like 3 [Source:HGNC Symbol;Acc:HGNC:13655]
ENSGALG00000002679	3.8658	29.7076	0.130129	-2.94199	6.10374e-53	9.40676e-52	down	yes	chr15:3704712-3746830:-	GLT1D1	416807	glycosyltransferase 1 domain-containing protein 1 [Source:RefSeq peptide;Acc:NP_001025827]
ENSGALG00000002722	92.7793	42.2259	2.19721	1.13568	2.61121e-46	3.57899e-45	up	yes	chr12:2479299-2483435:+	MST1	396135	hepatocyte growth factor-like protein precursor [Source:RefSeq peptide;Acc:NP_990544]
ENSGALG00000002728	3.28593	1.49472	2.19836	1.13643	0.00714107	0.00923002	up	yes	chr18:4840925-4844689:-	SLC16A3	395383	Monocarboxylate transporter 4 [Source:UniProtKB/Swiss-Prot;Acc:P57788]
ENSGALG00000002869	12.8538	5.41836	2.37227	1.24627	1.03445e-08	3.30325e-08	up	yes	chr3:56723839-56757736:-	ENPP3	426928	ectonucleotide pyrophosphatase/phosphodiesterase 3 [Source:HGNC Symbol;Acc:HGNC:3358]
ENSGALG00000002893	10.8243	24.8497	0.435588	-1.19896	1.15379e-14	5.80456e-14	down	yes	chr13:8561504-8571173:-	STC2	416208	stanniocalcin 2 [Source:HGNC Symbol;Acc:HGNC:11374]
ENSGALG00000002930	42.6205	113.879	0.374261	-1.41788	5.22801e-79	1.14794e-77	down	yes	chr3:56146529-56178513:+	STX7	426930	syntaxin-7 [Source:RefSeq peptide;Acc:NP_001012961]
ENSGALG00000002931	0.966451	0.18684	5.17261	2.37089	0.0139869	0.0166596	up	yes	chr8:4227243-4228652:+	REG4	424379	regenerating islet-derived protein 4 precursor [Source:RefSeq peptide;Acc:NP_001264456]
ENSGALG00000002944	16.0431	5.6052	2.86218	1.51711	1.09476e-13	5.16708e-13	up	yes	chr7:2785930-2886932:+	CPS1	428994	carbamoyl-phosphate synthase [Source:RefSeq peptide;Acc:NP_001039306]
ENSGALG00000002974	3.38258	10.8367	0.31214	-1.67973	4.95557e-11	1.95169e-10	down	yes	chr9:9051426-9119137:-	SPHKAP	424789	A-kinase anchor protein SPHKAP [Source:RefSeq peptide;Acc:NP_001171003]
ENSGALG00000003014	0.579871	0.0934201	6.20713	2.63393	0.0433198	0.0439238	up	yes	chr10:3121889-3127878:+	CHRNA3	386578	Neuronal acetylcholine receptor subunit alpha-3 [Source:UniProtKB/Swiss-Prot;Acc:P09481]
ENSGALG00000003016	1.73961	0.28026	6.20713	2.63393	0.000465597	0.000792526	up	yes	chr21:4073317-4086699:-	MASP2	407089	mannan-binding lectin serine protease 2 precursor [Source:RefSeq peptide;Acc:NP_998752]
ENSGALG00000003018	31.6029	12.9854	2.43373	1.28317	4.16265e-20	2.75494e-19	up	yes	chr15:4508303-4524576:+	SCARB1	416814	scavenger receptor class B, member 1 [Source:HGNC Symbol;Acc:HGNC:1664]
ENSGALG00000003035	2.12619	1.02762	2.06904	1.04896	0.0425657	0.0433332	up	yes	chr8:4287365-4291138:+	FAM78B	769830	family with sequence similarity 78, member B [Source:HGNC Symbol;Acc:HGNC:13495]
ENSGALG00000003073	3.96245	11.2104	0.353462	-1.50037	7.30491e-10	2.58677e-09	down	yes	chr6:8116443-8138753:+	RHOBTB1	423664	rho-related BTB domain-containing protein 1 [Source:RefSeq peptide;Acc:NP_001186537]
ENSGALG00000003074	102.347	49.139	2.08281	1.05853	1.30329e-45	1.75338e-44	up	yes	chr28:3470619-3483167:+	HOMER3	420115	homer scaffolding protein 3 [Source:HGNC Symbol;Acc:HGNC:17514]
ENSGALG00000003105	0.676516	0.0934201	7.24165	2.85632	0.0227675	0.0253482	up	yes	chr18:6080249-6129240:+	ANKFN1	427807	ankyrin-repeat and fibronectin type III domain containing 1 [Source:HGNC Symbol;Acc:HGNC:26766]
ENSGALG00000003122	28.9935	9.24859	3.13491	1.64843	2.75667e-26	2.25665e-25	up	yes	chr14:2372453-2375530:-	ZFAND2A	425104	zinc finger, AN1-type domain 2A [Source:HGNC Symbol;Acc:HGNC:28073]
ENSGALG00000003123	6.28193	13.4525	0.466972	-1.09859	1.1796e-07	3.37447e-07	down	yes	chr27:5003802-5012710:+	CNTNAP1	428309	contactin associated protein 1 [Source:HGNC Symbol;Acc:HGNC:8011]
ENSGALG00000003170	2.70606	0.747361	3.62083	1.85632	0.000431362	0.000740396	up	yes	chr15:4855484-4908313:-	DNAH10	--	dynein, axonemal, heavy chain 10 [Source:HGNC Symbol;Acc:HGNC:2941]
ENSGALG00000003179	0.19329	0.840781	0.229894	-2.12096	0.0322439	0.0342042	down	yes	chr21:4169330-4174234:+	ANGPTL7	101750033	angiopoietin-like 7 [Source:HGNC Symbol;Acc:HGNC:24078]
ENSGALG00000003193	0.289935	1.68156	0.17242	-2.536	0.000752542	0.00122627	down	yes	chr10:3197350-3210246:-	CRABP-I	374211	Cellular retinoic acid-binding protein 1 [Source:UniProtKB/Swiss-Prot;Acc:P40220]
ENSGALG00000003212	43.0071	2.8026	15.3454	3.93974	1.04218e-95	2.70443e-94	up	yes	chr26:4636547-4641634:+	TSPO2	419914	translocator protein 2 [Source:HGNC Symbol;Acc:HGNC:21256]
ENSGALG00000003213	1.0631	19.338	0.0549746	-4.18509	1.39295e-45	1.8647e-44	down	yes	chr1:51050593-51062352:+	LGALS2	425107	lectin, galactoside-binding, soluble, 2 [Source:HGNC Symbol;Acc:HGNC:6562]
ENSGALG00000003227	6.18529	14.3867	0.429931	-1.21782	2.71848e-09	9.21405e-09	down	yes	chr18:6282874-6369966:+	RAB11FIP4	427808	RAB11 family interacting protein 4 (class II) [Source:HGNC Symbol;Acc:HGNC:30267]
ENSGALG00000003251	98.0948	28.026	3.50013	1.80741	3.39472e-96	8.91491e-95	up	yes	chr10:3237428-3243990:-	DNAJA4	415360	DnaJ (Hsp40) homolog, subfamily A, member 4 [Source:HGNC Symbol;Acc:HGNC:14885]
ENSGALG00000003286	0.579871	0.00225715	256.904	3.63393	0.019067	0.021797	up	yes	chr10:3247238-3276079:+	ACSBG1	415361	acyl-CoA synthetase bubblegum family member 1 [Source:HGNC Symbol;Acc:HGNC:29567]
ENSGALG00000003319	94.8088	37.7417	2.51204	1.32886	4.83307e-60	8.41657e-59	up	yes	chr18:6613733-6620252:+	ADAP2	417409	ArfGAP with dual PH domains 2 [Source:HGNC Symbol;Acc:HGNC:16487]
ENSGALG00000003323	10.0511	0.934201	10.759	3.42748	1.42026e-21	9.888e-21	up	yes	chr11:2590160-2594660:-	OSGIN1	415706	oxidative stress induced growth inhibitor 1 [Source:HGNC Symbol;Acc:HGNC:30093]
ENSGALG00000003354	3.8658	7.94071	0.486834	-1.0385	0.000101475	0.000196524	down	yes	chr27:4847654-4856867:-	KCNH4	--	potassium channel, voltage gated eag related subfamily H, member 4 [Source:HGNC Symbol;Acc:HGNC:6253]
ENSGALG00000003361	37.305	7.28677	5.11956	2.35602	2.93114e-52	4.45458e-51	up	yes	chr26:4678907-4684706:-	TREM-B1	768535	Triggering receptor expressed on myeloid cells [Source:UniProtKB/TrEMBL;Acc:Q2YHU3]
ENSGALG00000003379	0.676516	1.8684	0.362083	-1.46561	0.0134694	0.016134	down	yes	chr26:4927468-4940532:+	MDFI	100859031	MyoD family inhibitor [Source:HGNC Symbol;Acc:HGNC:6967]
ENSGALG00000003386	52.4783	6.25914	8.38426	3.06768	8.59766e-96	2.23992e-94	up	yes	chr5:142307-159206:-	SPTB	769410	spectrin, beta, erythrocytic [Source:HGNC Symbol;Acc:HGNC:11274]
ENSGALG00000003399	11.5974	3.7368	3.10357	1.63393	2.62301e-11	1.05326e-10	up	yes	chr8:5097326-5102707:+	SELE	424402	selectin E [Source:HGNC Symbol;Acc:HGNC:10718]
ENSGALG00000003456	0.0483226	1.30788	0.0369472	-4.75839	0.000148349	0.00027875	down	yes	chr10:3588343-3607364:+	CA12	415370	carbonic anhydrase XII [Source:HGNC Symbol;Acc:HGNC:1371]
ENSGALG00000003478	5.60542	0.934201	6.00023	2.58502	5.02985e-10	1.80549e-09	up	yes	chr17:6753424-6762300:+	GFI1B	395977	Zinc finger protein Gfi-1b [Source:UniProtKB/Swiss-Prot;Acc:O42409]
ENSGALG00000003512	3.28593	0.65394	5.02482	2.32907	7.32439e-06	1.68607e-05	up	yes	chr13:9876040-9900608:+	SPINK7	416236	Ovomucoid [Source:UniProtKB/Swiss-Prot;Acc:P01005]
ENSGALG00000003516	208.077	93.5135	2.2251	1.15387	3.77185e-104	1.0628e-102	up	yes	chr5:202208-207881:+	TCIRG1	395472	V-type proton ATPase 116 kDa subunit a isoform 3 [Source:RefSeq peptide;Acc:NP_990053]
ENSGALG00000003527	83.8879	36.0601	2.32633	1.21806	8.60995e-47	1.19004e-45	up	yes	chr28:3810197-3816386:-	ARRDC2	771165	arrestin domain containing 2 [Source:HGNC Symbol;Acc:HGNC:25225]
ENSGALG00000003550	47.936	18.9643	2.5277	1.33782	1.58814e-31	1.55389e-30	up	yes	chr20:4036301-4076622:-	ARHGAP40	419168	Rho GTPase-activating protein 18-like [Source:RefSeq peptide;Acc:NP_001138488]
ENSGALG00000003551	65.5254	23.1682	2.82825	1.49991	3.94563e-50	5.79512e-49	up	yes	chr26:5204578-5209509:+	PRELP	419933	proline/arginine-rich end leucine-rich repeat protein [Source:HGNC Symbol;Acc:HGNC:9357]
ENSGALG00000003578	110.562	448.229	0.246664	-2.01938	0	0	down	yes	chr7:4333468-4382817:-	fn1	396133	fibronectin precursor [Source:RefSeq peptide;Acc:NP_001185641]
ENSGALG00000003594	31.5063	3.64338	8.64754	3.11229	5.10533e-59	8.70596e-58	up	yes	chr22:2614341-2660633:-	chAnk1	--	Uncharacterized protein [Source:UniProtKB/TrEMBL;Acc:F1NJR5]
ENSGALG00000003595	1.35303	3.2697	0.413809	-1.27296	0.00332827	0.00467703	down	yes	chr19:5646183-5651342:+	SARM1	417568	sterile alpha and TIR motif containing 1 [Source:HGNC Symbol;Acc:HGNC:17074]
ENSGALG00000003640	3.28593	1.21446	2.70567	1.43599	0.00124935	0.00194553	up	yes	chr14:1725488-1777183:+	FAM20C	416445	family with sequence similarity 20, member C [Source:HGNC Symbol;Acc:HGNC:22140]
ENSGALG00000003674	22.7116	9.15517	2.48074	1.31077	2.47459e-15	1.28837e-14	up	yes	chr1:6143197-6160464:+	DHTKD1	426076	dehydrogenase E1 and transketolase domain containing 1 [Source:HGNC Symbol;Acc:HGNC:23537]
ENSGALG00000003695	4.73561	2.3355	2.02766	1.01982	0.00310321	0.00439936	up	yes	chr6:9184957-9201749:-	Band	395356	multiple inositol polyphosphate phosphatase 1 precursor [Source:RefSeq peptide;Acc:NP_989975]
ENSGALG00000003699	2.41613	17.7498	0.136121	-2.87704	1.16759e-31	1.14754e-30	down	yes	chr13:10000421-10264193:+	EBF1	395512	transcription factor COE1 [Source:RefSeq peptide;Acc:NP_990083]
ENSGALG00000003716	3.67251	1.02762	3.5738	1.83746	4.65243e-05	9.4741e-05	up	yes	chrZ:11585813-11602028:-	GDNF	395569	glial cell derived neurotrophic factor [Source:HGNC Symbol;Acc:HGNC:4232]
ENSGALG00000003739	5.21884	13.9196	0.374927	-1.41532	5.01778e-11	1.97383e-10	down	yes	chr11:5418071-5433815:+	SALL1	395446	sal-like protein 1 [Source:RefSeq peptide;Acc:NP_990038]
ENSGALG00000003777	12.0806	4.671	2.5863	1.37089	2.30503e-09	7.87776e-09	up	yes	chr5:2243250-2526700:+	NELL1	770845	neural EGFL like 1 [Source:HGNC Symbol;Acc:HGNC:7750]
ENSGALG00000003814	0.0966451	0.840781	0.114947	-3.12096	0.00805719	0.0102337	down	yes	chr6:9764380-9766014:+	Dkk-1	374156	Uncharacterized protein [Source:UniProtKB/TrEMBL;Acc:F6ULT8]
ENSGALG00000003818	92.0061	266.714	0.344961	-1.53549	3.89516e-205	2.20455e-203	down	yes	chr13:10683472-10727449:-	CYFIP2	416246	cytoplasmic FMR1 interacting protein 2 [Source:HGNC Symbol;Acc:HGNC:13760]
ENSGALG00000003833	9.47122	1.21446	7.7987	2.96323	4.04125e-18	2.44759e-17	up	yes	chr8:5688263-5763125:-	CACNA1E	424412	calcium channel, voltage-dependent, R type, alpha 1E subunit [Source:HGNC Symbol;Acc:HGNC:1392]
ENSGALG00000003842	0.38658	8.22097	0.0470237	-4.41047	7.67581e-21	5.22216e-20	down	yes	chr20:5387580-5395077:-	GHRH	419178	growth hormone releasing hormone precursor [Source:RefSeq peptide;Acc:NP_001035554]
ENSGALG00000003852	0.0966451	8.31439	0.0116238	-6.42677	3.82487e-22	2.70596e-21	down	yes	chr17:6063756-6078732:+	LAMC3	417180	laminin, gamma 3 [Source:HGNC Symbol;Acc:HGNC:6494]
ENSGALG00000003855	49.6756	21.3932	2.32203	1.21538	2.5979e-28	2.30258e-27	up	yes	chr20:5420258-5426885:+	c-src	396442	Proto-oncogene tyrosine-protein kinase Src [Source:UniProtKB/Swiss-Prot;Acc:P00523]
ENSGALG00000003876	54.6045	146.016	0.373963	-1.41903	6.89858e-101	1.89023e-99	down	yes	chr13:10789088-10803683:+	TIMD4	416250	T-cell immunoglobulin and mucin domain-containing protein 4 precursor [Source:RefSeq peptide;Acc:NP_001006149]
ENSGALG00000003914	1.44968	0.18684	7.75891	2.95585	0.000696829	0.00114258	up	yes	chr28:4100227-4103457:+	CALR3	420146	calreticulin 3 [Source:HGNC Symbol;Acc:HGNC:20407]
ENSGALG00000003957	1.54632	0.4671	3.31047	1.72704	0.0113504	0.0139002	up	yes	chr18:7724174-7733771:+	APOH	417431	beta-2-glycoprotein 1 precursor [Source:RefSeq peptide;Acc:NP_001264923]
ENSGALG00000004097	1.54632	0.56052	2.75872	1.464	0.0246903	0.0271613	up	yes	chr21:5217683-5230938:+	LRRC38	428194	leucine rich repeat containing 38 [Source:HGNC Symbol;Acc:HGNC:27005]
ENSGALG00000004157	2.02955	0.28026	7.24165	2.85632	7.99916e-05	0.000157236	up	yes	chr28:4614335-4622270:+	PLIN5	--	perilipin 5 [Source:HGNC Symbol;Acc:HGNC:33196]
ENSGALG00000004193	3.47922	8.40781	0.413809	-1.27296	2.50707e-06	6.11797e-06	down	yes	chr18:8091453-8108190:+	ARSG	427811	arylsulfatase G [Source:HGNC Symbol;Acc:HGNC:24102]
ENSGALG00000004209	1.73961	4.29732	0.404813	-1.30467	0.000602573	0.0010028	down	yes	chr14:2736010-2738694:+	ELFN1	416465	extracellular leucine-rich repeat and fibronectin type III domain containing 1 [Source:HGNC Symbol;Acc:HGNC:33154]
ENSGALG00000004221	2.31948	1.02762	2.25714	1.17449	0.0203102	0.0230016	up	yes	chr23:5614425-5622751:-	IL22RA1	419692	interleukin 22 receptor, alpha 1 [Source:HGNC Symbol;Acc:HGNC:13700]
ENSGALG00000004248	4.83226	10.1828	0.474551	-1.07536	5.92765e-06	1.37856e-05	down	yes	chr6:10497616-10505605:-	TACR2	768996	tachykinin receptor 2 [Source:HGNC Symbol;Acc:HGNC:11527]
ENSGALG00000004249	4.34903	1.77498	2.45018	1.29289	0.000610622	0.00101466	up	yes	chr23:5643783-5679530:+	GRHL3	419695	grainyhead-like 3 (Drosophila) [Source:HGNC Symbol;Acc:HGNC:25839]
ENSGALG00000004254	14.7867	33.6312	0.439672	-1.1855	5.47536e-19	3.44984e-18	down	yes	chr15:5597597-5609873:+	TMEM120B	416847	transmembrane protein 120B [Source:RefSeq peptide;Acc:NP_001025830]
ENSGALG00000004274	37.4983	11.2104	3.34495	1.74199	4.3539e-36	4.81222e-35	up	yes	chr7:6156611-6186495:+	cdermo-1	395405	twist-related protein 2 [Source:RefSeq peptide;Acc:NP_990010]
ENSGALG00000004280	2.12619	0.840781	2.52883	1.33847	0.0138538	0.0165371	up	yes	chr5:1537037-1551688:+	ANO9	422996	anoctamin 9 [Source:HGNC Symbol;Acc:HGNC:20679]
ENSGALG00000004320	4.34903	1.96182	2.21683	1.1485	0.00180073	0.00269547	up	yes	chr13:12268217-12319359:+	FAT2	416266	FAT atypical cadherin 2 [Source:HGNC Symbol;Acc:HGNC:3596]
ENSGALG00000004340	2.12619	0.747361	2.84494	1.5084	0.00708135	0.00916441	up	yes	chr20:5883367-5893265:-	OCSTAMP	419205	osteoclast stimulatory transmembrane protein [Source:HGNC Symbol;Acc:HGNC:16116]
ENSGALG00000004345	194.933	62.7783	3.1051	1.63464	1.39892e-164	6.42257e-163	up	yes	chr6:10804629-10829615:-	OIT3	423706	oncoprotein induced transcript 3 [Source:HGNC Symbol;Acc:HGNC:29953]
ENSGALG00000004346	3.09264	0.747361	4.13809	2.04896	5.88638e-05	0.000118111	up	yes	chr4:1201825-1206371:-	P2RY4	100857687	pyrimidinergic receptor P2Y, G-protein coupled, 4 [Source:HGNC Symbol;Acc:HGNC:8542]
ENSGALG00000004354	17.3961	39.7035	0.43815	-1.1905	2.87244e-22	2.04316e-21	down	yes	chr13:12341373-12344594:+	CCDC69	416268	coiled-coil domain containing 69 [Source:HGNC Symbol;Acc:HGNC:24487]
ENSGALG00000004361	8.31148	3.2697	2.54197	1.34595	1.02561e-06	2.61798e-06	up	yes	chr10:7329784-7416677:+	PRTG	415407	protogenin precursor [Source:RefSeq peptide;Acc:NP_001025719]
ENSGALG00000004424	2.22284	0.840781	2.64378	1.4026	0.0091135	0.0114403	up	yes	chr8:6597575-6608922:+	SEC16B	424431	protein transport protein Sec16B [Source:RefSeq peptide;Acc:NP_001026440]
ENSGALG00000004446	0.483226	1.49472	0.323288	-1.62911	0.0169328	0.0196411	down	yes	chr6:11086623-11090853:-	NPFF1	378784	neuropeptide FF receptor 1 [Source:RefSeq peptide;Acc:NP_989693]
ENSGALG00000004448	0.0966451	1.68156	0.0574734	-4.12096	3.1738e-05	6.65077e-05	down	yes	chr8:6700429-6705652:-	BRINP2	424433	bone morphogenetic protein/retinoic acid inducible neural-specific 2 [Source:HGNC Symbol;Acc:HGNC:13746]
ENSGALG00000004495	1.35303	0.28026	4.82777	2.27136	0.00459321	0.00623826	up	yes	chr18:9391715-9397231:+	DNAI2	417453	dynein, axonemal, intermediate chain 2 [Source:HGNC Symbol;Acc:HGNC:18744]
ENSGALG00000004504	6.66851	2.89602	2.30265	1.20329	6.04294e-05	0.000120993	up	yes	chr14:4012961-4024429:-	RADIL	416479	Ras association and DIL domains [Source:HGNC Symbol;Acc:HGNC:22226]
ENSGALG00000004562	75.5765	424.874	0.17788	-2.49103	0	0	down	yes	chr15:5981119-5990657:-	HVCN1	416871	voltage-gated hydrogen channel 1 [Source:RefSeq peptide;Acc:NP_001025834]
ENSGALG00000004572	9.95445	2.8026	3.55186	1.82857	2.3475e-11	9.46103e-11	up	yes	chr21:5566997-5568974:+	CNP3	419487	C-type natriuretic peptide [Source:UniProtKB/Swiss-Prot;Acc:P21805]
ENSGALG00000004594	4171.88	10854.8	0.384336	-1.37956	0	0	down	yes	chr13:12466515-12470073:+	Ii	414741	CD74 molecule, major histocompatibility complex, class II invariant chain [Source:RefSeq peptide;Acc:NP_001001613]
ENSGALG00000004599	3.67251	1.12104	3.27599	1.71193	0.000105468	0.000203955	up	yes	chr4:360637-369568:-	EDA2R	422166	tumor necrosis factor receptor superfamily member 27 [Source:RefSeq peptide;Acc:NP_001076829]
ENSGALG00000004603	1.25639	0.4671	2.68976	1.42748	0.0469523	0.0469829	up	yes	chr15:6093727-6094443:-	FAM109A	101748488	family with sequence similarity 109, member A [Source:HGNC Symbol;Acc:HGNC:26509]
ENSGALG00000004613	42.8138	269.61	0.158799	-2.65473	0	0	down	yes	chr19:6626227-6639081:+	P2RX5	395507	P2X purinoceptor 5 [Source:RefSeq peptide;Acc:NP_990079]
ENSGALG00000004665	0.773161	2.89602	0.266973	-1.90523	0.000210576	0.000384026	down	yes	chr14:4305858-4312114:-	KPNA7	416488	karyopherin alpha 7 (importin alpha 8) [Source:HGNC Symbol;Acc:HGNC:21839]
ENSGALG00000004728	260.652	124.249	2.09782	1.06889	4.24895e-115	1.37416e-113	up	yes	chr8:7641619-7708062:+	RGL1	424446	ral guanine nucleotide dissociation stimulator-like 1 [Source:RefSeq peptide;Acc:NP_001026442]
ENSGALG00000004754	13.1437	2.8026	4.68983	2.22954	2.45408e-18	1.50577e-17	up	yes	chr2:2080439-2253956:-	OBSCN	--	obscurin, cytoskeletal calmodulin and titin-interacting RhoGEF [Source:HGNC Symbol;Acc:HGNC:15719]
ENSGALG00000004771	812.205	369.663	2.19715	1.13563	0	0	up	yes	chr21:6058692-6063086:-	C1QB	--	complement component 1, q subcomponent, B chain [Source:HGNC Symbol;Acc:HGNC:1242]
ENSGALG00000004775	130.568	53.81	2.42646	1.27885	2.26651e-77	4.87878e-76	up	yes	chr8:7708808-7742581:-	COLGALT2	424447	collagen beta(1-O)galactosyltransferase 2 [Source:HGNC Symbol;Acc:HGNC:16790]
ENSGALG00000004777	17.7827	7.38019	2.40952	1.26875	8.57641e-12	3.55246e-11	up	yes	chr6:11551270-11555665:+	AIFM2	423720	apoptosis-inducing factor, mitochondrion-associated, 2 [Source:HGNC Symbol;Acc:HGNC:21411]
ENSGALG00000004840	0.289935	1.77498	0.163346	-2.614	0.000430576	0.000739434	down	yes	chr15:6429258-6443243:+	RPH3A	416886	rabphilin 3A [Source:HGNC Symbol;Acc:HGNC:17056]
ENSGALG00000004870	3.67251	1.49472	2.45699	1.29689	0.00159611	0.00242287	up	yes	chr4:1883586-1891510:+	PIH1D3	422184	PIH1 domain containing 3 [Source:HGNC Symbol;Acc:HGNC:28570]
ENSGALG00000004873	28.317	9.99595	2.83285	1.50225	1.14475e-22	8.28619e-22	up	yes	chr20:7082081-7177518:+	PHACTR3	770781	phosphatase and actin regulator 3 [Source:HGNC Symbol;Acc:HGNC:15833]
ENSGALG00000004878	7.73161	3.7368	2.06904	1.04896	0.000110115	0.000212253	up	yes	chr21:6404534-6425874:-	CCDC30	--	coiled-coil domain containing 30 [Source:HGNC Symbol;Acc:HGNC:26103]
ENSGALG00000004916	8.50477	2.8026	3.0346	1.60151	1.83437e-08	5.69148e-08	up	yes	chr14:4965079-4980252:+	LRRC48	416510	leucine rich repeat containing 48 [Source:HGNC Symbol;Acc:HGNC:25384]
ENSGALG00000004948	75.0932	36.8075	2.04016	1.02868	1.89156e-32	1.90469e-31	up	yes	chr4:1998325-2004767:+	GLA	422188	galactosidase, alpha [Source:HGNC Symbol;Acc:HGNC:4296]
ENSGALG00000004955	8.21483	0.65394	12.5621	3.651	9.69283e-19	6.02616e-18	up	yes	chr12:4654782-4801935:+	SYN2	415963	synapsin II [Source:HGNC Symbol;Acc:HGNC:11495]
ENSGALG00000004974	68.7147	17.8432	3.85102	1.94524	7.67433e-75	1.5995e-73	up	yes	chr12:4857558-4878220:+	PPAR	373928	peroxisome proliferator-activated receptor gamma [Source:RefSeq peptide;Acc:NP_001001460]
ENSGALG00000005011	9.8578	28.9602	0.340391	-1.55473	2.92087e-24	2.20165e-23	down	yes	chr10:9870132-9896086:-	SHC4	426482	SHC (Src homology 2 domain containing) family, member 4 [Source:HGNC Symbol;Acc:HGNC:16743]
ENSGALG00000005022	13.0471	1.49472	8.72878	3.12578	1.54219e-25	1.22282e-24	up	yes	chr12:5105228-5107744:-	GP9	415971	glycoprotein IX (platelet) [Source:HGNC Symbol;Acc:HGNC:4444]
ENSGALG00000005062	7.15174	0.747361	9.56933	3.25842	3.32016e-15	1.71772e-14	up	yes	chr15:6671647-6674817:-	FOXN4	416898	forkhead box protein N4 [Source:RefSeq peptide;Acc:NP_001076828]
ENSGALG00000005065	188.748	84.6386	2.23005	1.15707	4.58046e-95	1.18394e-93	up	yes	chr8:9703365-9767904:-	PLA2G4A	396394	Cytosolic phospholipase A2 Phospholipase A2 Lysophospholipase [Source:UniProtKB/Swiss-Prot;Acc:P49147]
ENSGALG00000005073	0.0483226	0.56052	0.0862102	-3.536	0.0225457	0.0251562	down	yes	chr8:9879705-9912133:+	PDC	429078	phosducin [Source:HGNC Symbol;Acc:HGNC:8759]
ENSGALG00000005085	0.579871	2.42892	0.238736	-2.06651	0.00034383	0.0006026	down	yes	chr5:561678-569342:-	DRD4	423016	D(4) dopamine receptor [Source:RefSeq peptide;Acc:NP_001136321]
ENSGALG00000005086	218.031	85.7596	2.54235	1.34617	2.66529e-138	1.00565e-136	up	yes	chr6:15060198-15068452:-	PLAU	396424	urokinase-type plasminogen activator preproprotein [Source:RefSeq peptide;Acc:NP_990774]
ENSGALG00000005094	31.9895	124.716	0.256499	-1.96297	7.29465e-136	2.72111e-134	down	yes	chr14:5158279-5162171:-	GRAP	416523	GRB2-related adapter protein [Source:RefSeq peptide;Acc:NP_001264482]
ENSGALG00000005096	6.57187	2.98944	2.19836	1.13643	0.000142084	0.000268207	up	yes	chr14:5223282-5225616:-	B9D1	--	B9 protein domain 1 [Source:HGNC Symbol;Acc:HGNC:24123]
ENSGALG00000005120	37.4017	89.5898	0.417476	-1.26023	1.72077e-52	2.63341e-51	down	yes	chr12:5783474-5867616:+	FBLN2	427583	fibulin 2 [Source:HGNC Symbol;Acc:HGNC:3601]
ENSGALG00000005122	1.83626	0.840781	2.18399	1.12697	0.0457633	0.0459683	up	yes	chr15:6712191-6726855:+	MYO1H	768372	myosin IH [Source:HGNC Symbol;Acc:HGNC:13879]
ENSGALG00000005140	2.60942	1.02762	2.53928	1.34442	0.00622505	0.00817384	up	yes	chr11:10672970-10676978:+	RRAD	415790	GTP-binding protein RAD [Source:RefSeq peptide;Acc:NP_001264535]
ENSGALG00000005175	4.73561	1.8684	2.53458	1.34175	0.000233456	0.000422816	up	yes	chr5:471495-473922:-	BAAT	769879	bile acid CoA:amino acid N-acyltransferase [Source:HGNC Symbol;Acc:HGNC:932]
ENSGALG00000005176	2.60942	1.12104	2.32767	1.21889	0.0112514	0.0137951	up	yes	chr9:7713655-7715544:-	SCG2	424808	secretogranin II [Source:HGNC Symbol;Acc:HGNC:10575]
ENSGALG00000005192	17.8793	43.5338	0.410701	-1.28384	4.13182e-27	3.48223e-26	down	yes	chr5:445428-448856:-	CD5	395757	T-cell surface glycoprotein CD5 precursor [Source:RefSeq peptide;Acc:NP_990252]
ENSGALG00000005194	1.15974	9.34201	0.124143	-3.00993	3.83821e-18	2.32892e-17	down	yes	chrZ:8915576-8919172:-	chB1	395923	CD72 molecule [Source:RefSeq peptide;Acc:NP_990383]
ENSGALG00000005210	2.31948	12.3314	0.188095	-2.41047	7.70423e-19	4.81719e-18	down	yes	chr12:6453845-6563101:-	WNK2	--	WNK lysine deficient protein kinase 2 [Source:HGNC Symbol;Acc:HGNC:14542]
ENSGALG00000005246	0.0483226	0.56052	0.0862102	-3.536	0.0225457	0.0251562	down	yes	chr9:7357518-7422566:-	PAX3	--	paired box 3 [Source:HGNC Symbol;Acc:HGNC:8617]
ENSGALG00000005259	2.12619	0.65394	3.25135	1.70104	0.00331166	0.00465667	up	yes	chr2:1722123-1826646:+	VIPR1	395329	vasoactive intestinal polypeptide receptor 1 precursor [Source:RefSeq peptide;Acc:NP_001090992]
ENSGALG00000005272	426.881	208.42	2.04818	1.03434	1.50607e-177	7.27042e-176	up	yes	chr11:10982217-11011468:-	CDH5	374068	Cadherin-5 [Source:UniProtKB/Swiss-Prot;Acc:Q8AYD0]
ENSGALG00000005281	33.2459	15.9748	2.08114	1.05738	6.93267e-16	3.71854e-15	up	yes	chr14:5758773-5913351:+	LMF1	416528	lipase maturation factor 1 [Source:HGNC Symbol;Acc:HGNC:14154]
ENSGALG00000005332	4.25238	1.30788	3.25135	1.70104	3.26909e-05	6.83085e-05	up	yes	chr12:7040368-7203572:+	CACNA1D	--	calcium channel, voltage-dependent, L type, alpha 1D subunit [Source:HGNC Symbol;Acc:HGNC:1391]
ENSGALG00000005398	41.3641	20.6458	2.00351	1.00253	6.81653e-18	4.0721e-17	up	yes	chr14:6034218-6042404:-	HAGH	416537	hydroxyacylglutathione hydrolase, mitochondrial precursor [Source:RefSeq peptide;Acc:NP_001012807]
ENSGALG00000005419	0.676516	4.57758	0.147789	-2.75839	5.93286e-09	1.94269e-08	down	yes	chr12:8028015-8344033:-	ERC2	769533	ELKS/RAB6-interacting/CAST family member 2 [Source:HGNC Symbol;Acc:HGNC:31922]
ENSGALG00000005483	18.6525	8.31439	2.2434	1.16569	6.099e-11	2.38485e-10	up	yes	chr11:15430489-15845338:+	CDH13	414849	cadherin-13 precursor [Source:RefSeq peptide;Acc:NP_001001760]
ENSGALG00000005493	1.25639	2.52234	0.498103	-1.00548	0.0329033	0.034797	down	yes	chr4:2236498-2242236:-	ITGB1BP2	422208	integrin beta 1 binding protein (melusin) 2 [Source:HGNC Symbol;Acc:HGNC:6154]
ENSGALG00000005502	1.54632	3.45654	0.447361	-1.16049	0.00501847	0.00674743	down	yes	chr11:16123771-16139737:-	cKv6.3	395901	Uncharacterized protein [Source:UniProtKB/TrEMBL;Acc:E1BQU8]
ENSGALG00000005517	20.972	9.06175	2.31434	1.2106	8.83727e-13	3.92287e-12	up	yes	chr2:3930888-3953861:-	KIF9	420405	kinesin family member 9 [Source:HGNC Symbol;Acc:HGNC:16666]
ENSGALG00000005524	0.773161	2.98944	0.25863	-1.95104	0.000130604	0.000248106	down	yes	chr20:8575357-8620192:+	NTSR1	428149	neurotensin receptor type 1 [Source:RefSeq peptide;Acc:NP_001232911]
ENSGALG00000005540	3.28593	6.81967	0.481832	-1.0534	0.000267933	0.000479699	down	yes	chr5:7466934-7519456:-	MICAL2	--	microtubule associated monooxygenase, calponin and LIM domain containing 2 [Source:HGNC Symbol;Acc:HGNC:24693]
ENSGALG00000005554	42.6205	92.8595	0.458978	-1.1235	1.39456e-45	1.8647e-44	down	yes	chr9:4729436-4731573:-	ADIPOQ	404536	adiponectin precursor [Source:RefSeq peptide;Acc:NP_996874]
ENSGALG00000005588	38.5614	127.238	0.303065	-1.7223	2.79982e-116	9.1908e-115	down	yes	chr19:9024293-9027844:+	EVI2A	776037	protein EVI2A precursor [Source:RefSeq peptide;Acc:NP_001074362]
ENSGALG00000005589	95.3887	223.648	0.426513	-1.22934	2.04493e-123	7.10348e-122	down	yes	chr14:6170643-6190153:+	SYNGR3	416548	synaptogyrin-3 [Source:RefSeq peptide;Acc:NP_001007835]
ENSGALG00000005594	1.83626	5.69862	0.322228	-1.63385	2.97165e-06	7.15167e-06	down	yes	chr19:9033917-9035221:+	OMG	101751011	oligodendrocyte myelin glycoprotein [Source:HGNC Symbol;Acc:HGNC:8135]
ENSGALG00000005596	50.2555	23.1682	2.16916	1.11714	3.15775e-25	2.46804e-24	up	yes	chr11:16229081-16241357:-	TLDC1	415815	TLD domain-containing protein KIAA1609 homolog [Source:RefSeq peptide;Acc:NP_001025746]
ENSGALG00000005616	7.82825	3.08286	2.53928	1.34442	2.15461e-06	5.30197e-06	up	yes	chr13:12503423-12507422:+	ARSI	427639	arylsulfatase family, member I [Source:HGNC Symbol;Acc:HGNC:32521]
ENSGALG00000005619	6.66851	1.4013	4.7588	2.2506	3.92119e-10	1.42388e-09	up	yes	chr8:12479132-12484507:+	F3	429084	coagulation factor III (thromboplastin, tissue factor) [Source:HGNC Symbol;Acc:HGNC:3541]
ENSGALG00000005631	1.15974	0.37368	3.10357	1.63393	0.0350251	0.0366746	up	yes	chr9:4699124-4712793:-	TRPM2	424835	transient receptor potential cation channel, subfamily M, member 2 [Source:HGNC Symbol;Acc:HGNC:12339]
ENSGALG00000005657	25.7076	6.16572	4.16944	2.05985	3.17983e-31	3.06556e-30	up	yes	chr2:4196306-4292028:+	CRHR2	395105	corticotropin-releasing factor receptor 2 [Source:RefSeq peptide;Acc:NP_989785]
ENSGALG00000005666	28.0271	6.63282	4.22551	2.07913	2.82209e-34	2.955e-33	up	yes	chr5:8423161-8425797:-	ADM	--	adrenomedullin [Source:HGNC Symbol;Acc:HGNC:259]
ENSGALG00000005688	76.1563	183.664	0.414651	-1.27003	6.37865e-107	1.84483e-105	down	yes	chr12:8921005-8924545:-	DNASE1L3	416008	deoxyribonuclease gamma precursor [Source:RefSeq peptide;Acc:NP_001029987]
ENSGALG00000005689	0.773161	0.0934201	8.27617	3.04896	0.0119564	0.014523	up	yes	chr6:16649422-16724596:-	PAX2	--	paired box 2 [Source:HGNC Symbol;Acc:HGNC:8616]
ENSGALG00000005693	89.59	30.0813	2.97827	1.57447	9.55791e-73	1.94877e-71	up	yes	chr19:9192393-9211569:-	INOS	395807	nitric oxide synthase, inducible [Source:RefSeq peptide;Acc:NP_990292]
ENSGALG00000005759	3.47922	0.28026	12.4143	3.63393	9.34856e-09	2.99541e-08	up	yes	chrZ:7230966-7231577:+	IFNB	554219	Interferon type B [Source:UniProtKB/Swiss-Prot;Acc:Q90873]
ENSGALG00000005774	1.44968	4.2039	0.344841	-1.536	0.000124246	0.000236438	down	yes	chr20:9083387-9103348:-	NKAIN4	419240	Na+/K+ transporting ATPase interacting 4 [Source:HGNC Symbol;Acc:HGNC:16191]
ENSGALG00000005842	15.0766	1.49472	10.0866	3.33437	7.18987e-31	6.83119e-30	up	yes	chr4:2509152-2517085:-	GDPD2	422217	glycerophosphodiester phosphodiesterase domain containing 2 [Source:HGNC Symbol;Acc:HGNC:25974]
ENSGALG00000005906	257.752	123.034	2.09497	1.06693	1.66817e-113	5.31652e-112	up	yes	chr13:12782159-12786548:-	SQSTM1	770805	sequestosome 1 [Source:HGNC Symbol;Acc:HGNC:11280]
ENSGALG00000005923	4.83226	9.90253	0.487982	-1.0351	1.49741e-05	3.29564e-05	down	yes	chr6:17401438-17402571:+	PPYR1	428955	neuropeptide Y receptor type 4 [Source:RefSeq peptide;Acc:NP_001026726]
ENSGALG00000005936	1.44968	0.18684	7.75891	2.95585	0.000696829	0.00114258	up	yes	chr4:2989458-2990579:+	AGTR2	428708	angiotensin II receptor, type 2 [Source:HGNC Symbol;Acc:HGNC:338]
ENSGALG00000005957	1.35303	0.37368	3.62083	1.85632	0.0128069	0.0154503	up	yes	chr4:3020970-3034217:+	SLC6A14	100857521	solute carrier family 6 (amino acid transporter), member 14 [Source:HGNC Symbol;Acc:HGNC:11047]
ENSGALG00000006074	6.37858	2.61576	2.43852	1.286	3.58136e-05	7.43131e-05	up	yes	chr5:10549851-10784968:-	SOX6	423068	SRY (sex determining region Y)-box 6 [Source:HGNC Symbol;Acc:HGNC:16421]
ENSGALG00000006087	6.76516	0.747361	9.05207	3.17825	3.49873e-14	1.70023e-13	up	yes	chr4:3824471-3937271:-	GPC3	770863	glypican 3 [Source:HGNC Symbol;Acc:HGNC:4451]
ENSGALG00000006095	1.44968	0.00225715	642.26	4.95585	5.8199e-05	0.00011692	up	yes	chr6:17739307-17760651:-	FRMPD2	--	FERM and PDZ domain containing 2 [Source:HGNC Symbol;Acc:HGNC:28572]
ENSGALG00000006099	28.1237	8.78149	3.20262	1.67925	3.47513e-26	2.82716e-25	up	yes	chr11:17837659-17843641:+	ZFPM1	415835	zinc finger protein, FOG family member 1 [Source:HGNC Symbol;Acc:HGNC:19762]
ENSGALG00000006119	0.579871	0.0934201	6.20713	2.63393	0.0433198	0.0439238	up	yes	chr10:11161977-11168245:-	SAXO2	427505	stabilizer of axonemal microtubules 2 [Source:HGNC Symbol;Acc:HGNC:33727]
ENSGALG00000006137	4.25238	25.4103	0.167349	-2.57907	6.51056e-40	7.85729e-39	down	yes	chr6:17831517-17965896:-	ARHGAP22	423779	Rho GTPase activating protein 22 [Source:HGNC Symbol;Acc:HGNC:30320]
ENSGALG00000006165	129.311	453.554	0.285106	-1.81043	0	0	down	yes	chr6:17984757-18098872:+	WDFY4	423781	WDFY family member 4 [Source:HGNC Symbol;Acc:HGNC:29323]
ENSGALG00000006168	0.0483226	0.65394	0.0738944	-3.75839	0.0117432	0.0143148	down	yes	chr6:18063032-18063811:-	LRRC18	101751830	leucine rich repeat containing 18 [Source:HGNC Symbol;Acc:HGNC:23199]
ENSGALG00000006192	0.38658	3.64338	0.106105	-3.23644	2.0648e-08	6.3823e-08	down	yes	chr5:11334156-11377576:-	USH1C	--	Usher syndrome 1C [Source:HGNC Symbol;Acc:HGNC:12597]
ENSGALG00000006203	3.18929	1.4013	2.27595	1.18647	0.00608531	0.00801923	up	yes	chr20:10320202-10326956:+	C20orf96	419273	chromosome 20 open reading frame 96 [Source:HGNC Symbol;Acc:HGNC:16227]
ENSGALG00000006236	7.24838	1.58814	4.56407	2.19032	1.40401e-10	5.31283e-10	up	yes	chr5:11839355-11849927:-	TPH1	395799	Tryptophan 5-hydroxylase 1 [Source:UniProtKB/Swiss-Prot;Acc:P70080]
ENSGALG00000006263	1.54632	0.37368	4.13809	2.04896	0.00450185	0.00613193	up	yes	chr12:10643108-10655423:+	CCDC37	--	coiled-coil domain containing 37 [Source:HGNC Symbol;Acc:HGNC:26842]
ENSGALG00000006314	2.31948	5.97888	0.387946	-1.36607	2.76587e-05	5.85576e-05	down	yes	chr2:7411564-7635852:+	DPP6	420440	dipeptidyl-peptidase 6 [Source:HGNC Symbol;Acc:HGNC:3010]
ENSGALG00000006323	4.63896	1.77498	2.61353	1.386	0.000188916	0.000347613	up	yes	chr13:14532811-14537759:+	LECT2	396471	myeloid protein 1 precursor [Source:RefSeq peptide;Acc:NP_990809]
ENSGALG00000006331	8.7947	20.7393	0.424061	-1.23766	4.73882e-13	2.14416e-12	down	yes	chr6:18764984-18775038:+	STAMBPL1	100859108	STAM binding protein-like 1 [Source:HGNC Symbol;Acc:HGNC:24105]
ENSGALG00000006368	0.289935	2.3355	0.124143	-3.00993	1.4136e-05	3.11957e-05	down	yes	chr5:12065980-12145215:-	PTPN5	--	protein tyrosine phosphatase, non-receptor type 5 (striatum-enriched) [Source:HGNC Symbol;Acc:HGNC:9657]
ENSGALG00000006375	12.2739	4.48416	2.73717	1.45269	3.13762e-10	1.15144e-09	up	yes	chr9:4249813-4251775:+	TM4SF19	424855	transmembrane 4 L6 family member 19 [Source:RefSeq peptide;Acc:NP_001264364]
ENSGALG00000006378	869.709	296.142	2.9368	1.55425	0	0	up	yes	chr6:18880137-18892422:-	LIPA	423789	lipase A, lysosomal acid, cholesterol esterase [Source:HGNC Symbol;Acc:HGNC:6617]
ENSGALG00000006379	0.38658	1.12104	0.344841	-1.536	0.0475103	0.0474328	down	yes	chr2:8080091-8089855:-	SHH	395615	sonic hedgehog protein precursor [Source:RefSeq peptide;Acc:NP_990152]
ENSGALG00000006436	0.0483226	0.4671	0.103452	-3.27296	0.0436654	0.0441856	down	yes	chr9:4130740-4132590:-	AQP12	424861	aquaporin 12A precursor [Source:RefSeq peptide;Acc:NP_001103149]
ENSGALG00000006443	5.60542	1.77498	3.15801	1.65902	2.7953e-06	6.74951e-06	up	yes	chr1:193333959-193334855:-	ART1	429485	ADP-ribosyltransferase 1 precursor [Source:RefSeq peptide;Acc:NP_001029998]
ENSGALG00000006460	14.7867	5.6052	2.63803	1.39946	1.8868e-11	7.65019e-11	up	yes	chr20:10420572-10431015:+	TTLL9	--	tubulin tyrosine ligase-like family member 9 [Source:HGNC Symbol;Acc:HGNC:16118]
ENSGALG00000006467	1.73961	0.18684	9.3107	3.21889	0.000111195	0.000214083	up	yes	chr20:10436888-10443076:+	XKR7	771861	XK, Kell blood group complex subunit-related family, member 7 [Source:HGNC Symbol;Acc:HGNC:23062]
ENSGALG00000006480	38.658	97.2503	0.397511	-1.33093	1.10063e-61	1.99061e-60	down	yes	chr13:15239292-15297080:-	TCF1	395229	transcription factor 7 [Source:RefSeq peptide;Acc:NP_989878]
ENSGALG00000006503	129.214	52.1284	2.47877	1.30963	2.13834e-79	4.7914e-78	up	yes	chr13:15352639-15367400:+	VDAC1	416320	voltage-dependent anion-selective channel protein 1 [Source:RefSeq peptide;Acc:NP_001029041]
ENSGALG00000006534	0.773161	0.18684	4.13809	2.04896	0.0445733	0.0449036	up	yes	chr10:12308863-12310941:+	PEX11A	415486	peroxisomal biogenesis factor 11 alpha [Source:HGNC Symbol;Acc:HGNC:8852]
ENSGALG00000006550	1.25639	0.28026	4.48293	2.16444	0.00801899	0.0102009	up	yes	chr5:13031254-13050451:-	TSPAN32	395087	tetraspanin 32 [Source:HGNC Symbol;Acc:HGNC:13410]
ENSGALG00000006575	1.25639	0.37368	3.3622	1.7494	0.0212971	0.023942	up	yes	chr2:9612723-9663652:-	VPAC2	420453	vasoactive intestinal polypeptide receptor 2 precursor [Source:RefSeq peptide;Acc:NP_001014970]
ENSGALG00000006588	6.76516	15.2275	0.444273	-1.17048	3.03564e-09	1.02362e-08	down	yes	chr15:8407587-8421516:+	LRRC75B	769750	leucine rich repeat containing 75B [Source:HGNC Symbol;Acc:HGNC:33155]
ENSGALG00000006602	8.69806	1.96182	4.43366	2.1485	3.81856e-12	1.62686e-11	up	yes	chr5:13487247-13490212:-	SYT8	--	synaptotagmin VIII [Source:HGNC Symbol;Acc:HGNC:19264]
ENSGALG00000006606	0.773161	1.8684	0.413809	-1.27296	0.026476	0.028855	down	yes	chr1:7422961-7518502:+	KIAA1324L	418645	KIAA1324-like [Source:HGNC Symbol;Acc:HGNC:21945]
ENSGALG00000006613	672.553	97.7174	6.88264	2.78296	0	0	up	yes	chr5:13503259-13514427:+	CTSD	396090	Cathepsin D Cathepsin D light chain Cathepsin D heavy chain [Source:UniProtKB/Swiss-Prot;Acc:Q05744]
ENSGALG00000006634	3.67251	1.77498	2.06904	1.04896	0.00769322	0.00984948	up	yes	chr20:10595952-10609143:+	DNMT3B	--	DNA (cytosine-5-)-methyltransferase 3 beta [Source:HGNC Symbol;Acc:HGNC:2979]
ENSGALG00000006635	0.966451	0.0934201	10.3452	3.37089	0.00330086	0.00464247	up	yes	chr10:12352256-12360181:+	RHCG	415490	ammonium transporter Rh type C [Source:RefSeq peptide;Acc:NP_001004370]
ENSGALG00000006670	3.57587	1.77498	2.0146	1.01049	0.0107591	0.0132576	up	yes	chr6:19416647-19417606:-	PPP1R3C	425328	protein phosphatase 1, regulatory subunit 3C [Source:HGNC Symbol;Acc:HGNC:9293]
ENSGALG00000006681	4.25238	12.238	0.347473	-1.52503	7.35114e-11	2.85745e-10	down	yes	chr5:13709148-14005932:-	BRSK2	423098	BR serine/threonine-protein kinase 2 [Source:RefSeq peptide;Acc:NP_001186525]
ENSGALG00000006729	6.76516	3.17628	2.1299	1.09078	0.000188131	0.000346364	up	yes	chr6:20110079-20114607:-	CYP26A1	408183	cytochrome P450 26A1 [Source:RefSeq peptide;Acc:NP_001001129]
ENSGALG00000006736	11.1142	5.51178	2.01644	1.01181	6.75643e-06	1.56245e-05	up	yes	chr10:12623611-12626211:-	AEN	415496	apoptosis enhancing nuclease [Source:HGNC Symbol;Acc:HGNC:25722]
ENSGALG00000006740	1.25639	0.37368	3.3622	1.7494	0.0212971	0.023942	up	yes	chr5:14079795-14176709:-	MUC5B	--	mucin 5B, oligomeric mucus/gel-forming [Source:HGNC Symbol;Acc:HGNC:7516]
ENSGALG00000006751	43.6836	10.2762	4.25094	2.08778	1.01655e-52	1.55933e-51	up	yes	chr24:4169825-4172002:+	THY1	378897	thy-1 membrane glycoprotein precursor [Source:RefSeq peptide;Acc:NP_989712]
ENSGALG00000006775	547.591	180.207	3.03867	1.60344	0	0	up	yes	chr20:10714657-10723053:+	TGM2	396432	protein-glutamine gamma-glutamyltransferase 2 [Source:RefSeq peptide;Acc:NP_990779]
ENSGALG00000006785	244.415	119.484	2.04559	1.03251	3.31068e-102	9.13258e-101	up	yes	chr13:16213206-16217341:-	IRF1	396384	Interferon regulatory factor 1 [Source:UniProtKB/Swiss-Prot;Acc:Q90876]
ENSGALG00000006793	0.966451	3.17628	0.304271	-1.71657	0.000302621	0.00053509	down	yes	chr10:12720632-12898276:+	NTRK3	396081	NT-3 growth factor receptor precursor [Source:RefSeq peptide;Acc:NP_990500]
ENSGALG00000006796	2.31948	1.02762	2.25714	1.17449	0.0203102	0.0230016	up	yes	chr4:5150002-5155096:-	SRPX2	422261	sushi-repeat containing protein, X-linked 2 [Source:HGNC Symbol;Acc:HGNC:30668]
ENSGALG00000006797	1.0631	2.61576	0.406419	-1.29896	0.00764586	0.00979649	down	yes	chr2:10438685-10736438:-	ADARB2	420461	adenosine deaminase, RNA-specific, B2 (non-functional) [Source:HGNC Symbol;Acc:HGNC:227]
ENSGALG00000006809	7.44167	61.7507	0.120512	-3.05276	7.1908e-112	2.25883e-110	down	yes	chr24:4308872-4320951:-	chOBF-1	373994	POU domain class 2-associating factor 1 [Source:RefSeq peptide;Acc:NP_989506]
ENSGALG00000006854	0.0483226	0.4671	0.103452	-3.27296	0.0436654	0.0441856	down	yes	chr20:10871289-10873861:-	NEURL2	--	neuralized E3 ubiquitin protein ligase 2 [Source:HGNC Symbol;Acc:HGNC:16156]
ENSGALG00000006877	31.9895	12.5183	2.55542	1.35356	6.06223e-22	4.27041e-21	up	yes	chr4:8058003-8091302:-	KLHL4	422265	kelch-like family member 4 [Source:HGNC Symbol;Acc:HGNC:6355]
ENSGALG00000006882	0.289935	1.49472	0.193973	-2.36607	0.00226812	0.00332386	down	yes	chr10:13994580-14019205:+	ST8SIA2	414336	alpha-2,8-sialyltransferase 8B precursor [Source:RefSeq peptide;Acc:NP_001001604]
ENSGALG00000006903	87.7538	36.5272	2.40242	1.26449	1.02947e-51	1.55374e-50	up	yes	chr13:16307015-16403020:-	2015-09-08	416333	septin 8 [Source:RefSeq peptide;Acc:NP_001264735]
ENSGALG00000006968	0.579871	1.68156	0.344841	-1.536	0.0152198	0.0179362	down	yes	chr15:9105876-9120130:-	HNF1A	416967	hepatocyte nuclear factor 1-alpha [Source:RefSeq peptide;Acc:NP_001025839]
ENSGALG00000006983	0.38658	2.05524	0.188095	-2.41047	0.000295979	0.000524902	down	yes	chr6:20754954-20843012:+	DNTT	396351	DNA nucleotidylexotransferase [Source:RefSeq peptide;Acc:NP_990720]
ENSGALG00000007048	57.2139	26.6247	2.1489	1.1036	5.71771e-28	4.98518e-27	up	yes	chr10:16360039-16376937:+	SYNM	395599	synemin [Source:RefSeq peptide;Acc:NP_990140]
ENSGALG00000007104	30.9264	8.87491	3.48471	1.80104	2.11395e-31	2.06221e-30	up	yes	chr9:12388882-12390573:+	LRRC15	768899	leucine rich repeat containing 15 [Source:HGNC Symbol;Acc:HGNC:20818]
ENSGALG00000007132	5.79871	2.70918	2.14039	1.09787	0.000509674	0.000861014	up	yes	chr12:11822675-11836270:-	ACOX2	416068	acyl-CoA oxidase 2, branched chain [Source:HGNC Symbol;Acc:HGNC:120]
ENSGALG00000007157	4.44567	0.934201	4.7588	2.2506	3.23997e-07	8.81529e-07	up	yes	chr4:9464756-9466356:-	FAM46D	422282	family with sequence similarity 46, member D [Source:HGNC Symbol;Acc:HGNC:28399]
ENSGALG00000007160	12.6605	4.95126	2.55703	1.35447	1.35816e-09	4.72032e-09	up	yes	chr4:9488938-9502477:+	ARHGAP36	100859007	Rho GTPase activating protein 36 [Source:HGNC Symbol;Acc:HGNC:26388]
ENSGALG00000007168	1.64297	0.28026	5.86229	2.55146	0.000831367	0.00134173	up	yes	chr12:11869223-11932886:-	C3orf67	--	chromosome 3 open reading frame 67 [Source:HGNC Symbol;Acc:HGNC:24763]
ENSGALG00000007171	9.66451	71.1861	0.135764	-2.88083	1.01202e-121	3.44258e-120	down	yes	chr14:9061602-9069704:-	CIITA	416633	class II, major histocompatibility complex, transactivator [Source:HGNC Symbol;Acc:HGNC:7067]
ENSGALG00000007255	1.54632	0.65394	2.36462	1.24161	0.0477209	0.047578	up	yes	chr4:10622204-10691620:-	GABRQ	396288	Gamma-aminobutyric acid receptor subunit beta-4 [Source:UniProtKB/Swiss-Prot;Acc:P24045]
ENSGALG00000007278	2.31948	0.747361	3.10357	1.63393	0.00287065	0.00410423	up	yes	chr14:9244461-9392231:+	GRIN2A	427678	glutamate receptor, ionotropic, N-methyl D-aspartate 2A [Source:HGNC Symbol;Acc:HGNC:4585]
ENSGALG00000007296	12.6605	6.16572	2.05337	1.03799	9.28759e-07	2.38e-06	up	yes	chr18:10240959-10242628:-	MAFG	769355	Transcription factor MafG [Source:UniProtKB/Swiss-Prot;Acc:Q90889]
ENSGALG00000007305	2.51277	1.02762	2.44523	1.28997	0.00931578	0.0116474	up	yes	chr18:10253363-10256902:-	NME1	422094	nucleoside diphosphate kinase A [Source:RefSeq peptide;Acc:NP_001191690]
ENSGALG00000007311	0.676516	0.0934201	7.24165	2.85632	0.0227675	0.0253482	up	yes	chr4:10920322-10922848:+	CLDN2	422292	claudin-2 [Source:RefSeq peptide;Acc:NP_001264551]
ENSGALG00000007319	0.579871	0.0934201	6.20713	2.63393	0.0433198	0.0439238	up	yes	chr15:9504310-9545045:-	CCDC64	770422	coiled-coil domain containing 64 [Source:HGNC Symbol;Acc:HGNC:28095]
ENSGALG00000007324	30.9264	10.2762	3.00952	1.58953	1.37455e-26	1.13943e-25	up	yes	chr9:13522136-13675334:-	TP63	374269	tumor protein 63 [Source:RefSeq peptide;Acc:NP_989682]
ENSGALG00000007381	397.598	119.484	3.32762	1.73449	0	0	up	yes	chr5:16303971-16310704:-	SERPING1	--	serpin peptidase inhibitor, clade G (C1 inhibitor), member 1 [Source:HGNC Symbol;Acc:HGNC:1228]
ENSGALG00000007447	159.464	30.8286	5.17261	2.37089	9.67246e-219	5.87986e-217	up	yes	chr20:11232025-11237042:-	TUBB1	396427	Tubulin beta-6 chain [Source:UniProtKB/Swiss-Prot;Acc:P09207]
ENSGALG00000007463	892.518	81.2755	10.9814	3.45699	0	0	up	yes	chrAADN03010595.1:8017-9433:-	HBAD	416651	Gallus gallus alpha-D-globin (HBAD), mRNA. [Source:RefSeq mRNA;Acc:NM_001004375]
ENSGALG00000007468	1516.17	180.581	8.39606	3.06971	0	0	up	yes	chrAADN03010595.1:5125-5931:-	HBAA	416652	Gallus gallus hemoglobin, alpha 1 (HBAA), mRNA. [Source:RefSeq mRNA;Acc:NM_001004376]
ENSGALG00000007503	9.95445	1.68156	5.91976	2.56554	1.56024e-16	8.6662e-16	up	yes	chr7:7162357-7173440:+	KMO	424041	kynurenine 3-monooxygenase (kynurenine 3-hydroxylase) [Source:HGNC Symbol;Acc:HGNC:6381]
ENSGALG00000007557	33.5358	87.9083	0.381487	-1.39029	1.14871e-59	1.97943e-58	down	yes	chr9:14483176-14504166:-	KIAA0226	--	KIAA0226 [Source:HGNC Symbol;Acc:HGNC:28991]
ENSGALG00000007579	72.2905	152.181	0.475029	-1.07391	1.70854e-68	3.32849e-67	down	yes	chr2:16026711-16084527:-	APBB1IP	420492	amyloid beta A4 precursor protein-binding family B member 1-interacting protein [Source:RefSeq peptide;Acc:NP_001006357]
ENSGALG00000007607	1.9329	0.37368	5.17261	2.37089	0.000509766	0.000861014	up	yes	chr9:14579842-14596066:-	IQCG	--	IQ motif containing G [Source:HGNC Symbol;Acc:HGNC:25251]
ENSGALG00000007669	214.359	52.8758	4.05401	2.01935	9.70324e-241	6.63589e-239	up	yes	chr13:17704810-17707611:+	EGR1	373931	Early growth response protein 1 [Source:UniProtKB/Swiss-Prot;Acc:O73691]
ENSGALG00000007675	4.54232	28.8668	0.157354	-2.66791	9.78906e-47	1.35017e-45	down	yes	chr24:5590151-5595172:+	CXCR5	419784	Gallus gallus chemokine (C-X-C motif) receptor 5 (CXCR5), mRNA. [Source:RefSeq mRNA;Acc:NM_001030912]
ENSGALG00000007680	3.28593	1.02762	3.19761	1.677	0.000300506	0.000531781	up	yes	chr2:16613396-16622552:+	ENKUR	420498	enkurin, TRPC channel interacting protein [Source:HGNC Symbol;Acc:HGNC:28388]
ENSGALG00000007681	1.15974	0.37368	3.10357	1.63393	0.0350251	0.0366746	up	yes	chr9:14632792-14641610:-	HTR2B	395581	Serotonin receptor subtype 2b [Source:UniProtKB/TrEMBL;Acc:F1NU82]
ENSGALG00000007690	0.579871	0.0934201	6.20713	2.63393	0.0433198	0.0439238	up	yes	chr20:12282246-12291290:-	TFAP2C	419327	transcription factor AP-2 gamma (activating enhancer binding protein 2 gamma) [Source:HGNC Symbol;Acc:HGNC:11744]
ENSGALG00000007701	2.70606	0.4671	5.79332	2.53439	1.92735e-05	4.16923e-05	up	yes	chr9:14744529-14748605:+	B3GNT7	424930	UDP-GlcNAc:betaGal beta-1,3-N-acetylglucosaminyltransferase 7 [Source:HGNC Symbol;Acc:HGNC:18811]
ENSGALG00000007717	18.7491	9.15517	2.04793	1.03417	2.64236e-09	8.96529e-09	up	yes	chr20:12323250-12327049:+	GCNT7	769120	glucosaminyl (N-acetyl) transferase family member 7 [Source:HGNC Symbol;Acc:HGNC:16099]
ENSGALG00000007731	13.4337	5.97888	2.24685	1.16791	2.70267e-08	8.27988e-08	up	yes	chr6:22341322-22348806:-	DPCD	423852	protein DPCD isoform 2 [Source:RefSeq peptide;Acc:NP_001264295]
ENSGALG00000007753	13.7236	32.2299	0.425803	-1.23174	2.64909e-19	1.69513e-18	down	yes	chr6:22340966-22359613:+	Gga.18956	--	Uncharacterized protein [Source:UniProtKB/TrEMBL;Acc:Q5ZKZ0]
ENSGALG00000007766	227.696	104.163	2.18595	1.12826	7.85218e-110	2.38666e-108	up	yes	chr2:16817533-17151976:-	KIAA1217	420501	KIAA1217 [Source:HGNC Symbol;Acc:HGNC:25428]
ENSGALG00000007772	0.0483226	1.02762	0.0470237	-4.41047	0.000930699	0.00148308	down	yes	chr20:12452387-12456928:+	CBLN4	769254	cerebellin-4 precursor [Source:RefSeq peptide;Acc:NP_001072955]
ENSGALG00000007862	4.83226	17.4696	0.27661	-1.85407	4.01222e-19	2.5426e-18	down	yes	chr12:16877532-16970255:-	CNTN3	416101	contactin 3 (plasmacytoma associated) [Source:HGNC Symbol;Acc:HGNC:2173]
ENSGALG00000007866	29.5734	208.607	0.141766	-2.81842	0	0	down	yes	chr3:1831202-1886847:-	BCL11A	421199	B-cell lymphoma/leukemia 11A [Source:RefSeq peptide;Acc:NP_001026202]
ENSGALG00000007871	1.83626	5.51178	0.333151	-1.58575	6.87312e-06	1.58775e-05	down	yes	chr5:18316563-18391081:-	SLC1A2	423156	excitatory amino acid transporter 2 [Source:RefSeq peptide;Acc:NP_001012917]
ENSGALG00000007940	0.0966451	1.21446	0.0795786	-3.65148	0.000677395	0.00111433	down	yes	chr5:18812001-18817045:-	RAG2	423165	V(D)J recombination-activating protein 2 [Source:UniProtKB/Swiss-Prot;Acc:P25022]
ENSGALG00000008006	57.1173	25.0366	2.28135	1.18989	2.71822e-31	2.62826e-30	up	yes	chr4:13284675-13339214:+	CAPN6	422341	calpain 6 [Source:HGNC Symbol;Acc:HGNC:1483]
ENSGALG00000008060	4.63896	1.96182	2.36462	1.24161	0.00060537	0.00100669	up	yes	chr1:14328390-14346800:+	PRKAR2B	769420	protein kinase, cAMP-dependent, regulatory, type II, beta [Source:HGNC Symbol;Acc:HGNC:9392]
ENSGALG00000008087	1.0631	0.0934201	11.3797	3.5084	0.00173719	0.00261286	up	yes	chr1:916281-920045:+	CPA1	395276	carboxypeptidase A1 preproprotein [Source:RefSeq peptide;Acc:NP_989915]
ENSGALG00000008111	3.18929	1.21446	2.62609	1.39292	0.00188809	0.0028113	up	yes	chr1:930980-934477:+	MEST	427684	mesoderm specific transcript [Source:HGNC Symbol;Acc:HGNC:7028]
ENSGALG00000008141	66.6851	29.3339	2.27331	1.1848	5.13775e-36	5.66904e-35	up	yes	chr4:13861296-13934946:-	COL4A5	422348	collagen, type IV, alpha 5 [Source:HGNC Symbol;Acc:HGNC:2207]
ENSGALG00000008148	0.579871	0.0934201	6.20713	2.63393	0.0433198	0.0439238	up	yes	chr5:22280278-22337792:+	MYBPC3	--	myosin binding protein C, cardiac [Source:HGNC Symbol;Acc:HGNC:7551]
ENSGALG00000008150	0.0966451	15.6012	0.00619474	-7.33474	3.28421e-38	3.8298e-37	down	yes	chr15:11191801-11199604:-	RASAL1	--	RAS protein activator like 1 (GAP1 like) [Source:HGNC Symbol;Acc:HGNC:9873]
ENSGALG00000008166	83.2114	38.6759	2.15151	1.10535	5.2278e-40	6.33247e-39	up	yes	chr3:2946551-2955070:-	TLR15	421219	Gallus gallus toll-like receptor 15 (TLR15), mRNA. [Source:RefSeq mRNA;Acc:NM_001037835]
ENSGALG00000008215	0.773161	0.0934201	8.27617	3.04896	0.0119564	0.014523	up	yes	chr10:19351716-19390921:+	FRMD5	415576	FERM domain containing 5 [Source:HGNC Symbol;Acc:HGNC:28214]
ENSGALG00000008257	431.81	184.598	2.33919	1.22601	2.03961e-235	1.33906e-233	up	yes	chr3:3130275-3153422:+	MERTK	395836	tyrosine-protein kinase Mer precursor [Source:RefSeq peptide;Acc:NP_990319]
ENSGALG00000008263	0.19329	1.30788	0.147789	-2.75839	0.00186966	0.00278847	down	yes	chr12:17814860-18073537:+	FAR-1	396149	Uncharacterized protein [Source:UniProtKB/TrEMBL;Acc:F1P3U6]
ENSGALG00000008279	1.44968	4.85784	0.29842	-1.74459	6.20843e-06	1.4408e-05	down	yes	chr12:18261478-18278207:+	Lrrn1	771599	leucine-rich repeat neuronal protein 1 precursor [Source:RefSeq peptide;Acc:NP_001091008]
ENSGALG00000008305	7.44167	3.54996	2.09627	1.06782	0.000118332	0.00022643	up	yes	chr7:10924385-10932701:+	CASP10	--	caspase 10, apoptosis-related cysteine peptidase [Source:HGNC Symbol;Acc:HGNC:1500]
ENSGALG00000008317	0.0966451	0.747361	0.129315	-2.95104	0.0149867	0.0177027	down	yes	chr15:12572529-12579566:-	SDSL	417030	serine dehydratase-like [Source:RefSeq peptide;Acc:NP_001185572]
ENSGALG00000008337	101.864	48.5784	2.0969	1.06826	4.63653e-46	6.3023e-45	up	yes	chr15:12584397-12587862:+	SLC8B1	417032	solute carrier family 8 (sodium/lithium/calcium exchanger), member B1 [Source:HGNC Symbol;Acc:HGNC:26175]
ENSGALG00000008339	0.289935	1.21446	0.238736	-2.06651	0.0113636	0.0139059	down	yes	chr12:18847535-19073767:+	GRM7	416112	glutamate receptor, metabotropic 7 [Source:HGNC Symbol;Acc:HGNC:4599]
ENSGALG00000008346	89.9766	42.039	2.14031	1.09782	1.15331e-42	1.45893e-41	up	yes	chr7:10936137-10944290:+	CASP18	693266	caspase 18 [Source:RefSeq peptide;Acc:NP_001038154]
ENSGALG00000008365	36.7251	16.5354	2.22101	1.15121	1.01382e-19	6.60973e-19	up	yes	chr5:22944471-22945943:+	CHRM4	423195	muscarinic acetylcholine receptor M4 [Source:RefSeq peptide;Acc:NP_001026362]
ENSGALG00000008393	7.34503	3.54996	2.06904	1.04896	0.000163751	0.000304812	up	yes	chr5:22996602-23017438:-	CREB3L1	100859610	cAMP responsive element binding protein 3-like 1 [Source:HGNC Symbol;Acc:HGNC:18856]
ENSGALG00000008409	58.9535	23.4484	2.51418	1.33009	4.69462e-38	5.4648e-37	up	yes	chr6:23780498-23789333:+	GSTO1	423881	glutathione S-transferase omega-1 [Source:RefSeq peptide;Acc:NP_001264304]
ENSGALG00000008428	0.773161	0.0934201	8.27617	3.04896	0.0119564	0.014523	up	yes	chr7:11084221-11117761:+	CDK15	424086	cyclin-dependent kinase 15 [Source:HGNC Symbol;Acc:HGNC:14434]
ENSGALG00000008455	50.932	110.142	0.46242	-1.11272	6.20482e-53	9.54014e-52	down	yes	chr1:10867382-10986273:+	SEMA3C	374090	semaphorin-3C precursor [Source:RefSeq peptide;Acc:NP_989574]
ENSGALG00000008514	68.618	33.9115	2.02344	1.01681	2.90052e-29	2.64851e-28	up	yes	chr5:23697384-23706337:+	DLL4	423208	delta-like 4 (Drosophila) [Source:HGNC Symbol;Acc:HGNC:2910]
ENSGALG00000008525	280.174	126.304	2.21825	1.14942	1.03432e-138	3.92521e-137	up	yes	chr3:4136205-4164017:-	ABHD12	421249	Monoacylglycerol lipase ABHD12 [Source:UniProtKB/Swiss-Prot;Acc:Q5ZIN0]
ENSGALG00000008552	4.34903	0.747361	5.81919	2.54082	5.79893e-08	1.71959e-07	up	yes	chr3:15440021-15443931:+	MAL	416707	myelin and lymphocyte protein [Source:RefSeq peptide;Acc:NP_001186320]
ENSGALG00000008630	144.774	69.6914	2.07736	1.05475	2.04865e-63	3.76749e-62	up	yes	chr17:1766864-1779947:+	TPRN	417259	taperin [Source:HGNC Symbol;Acc:HGNC:26894]
ENSGALG00000008661	83.4047	17.6564	4.72377	2.23994	6.85413e-108	2.0089e-106	up	yes	chr8:15135794-15137430:-	CYR61	429089	Protein CYR61 [Source:UniProtKB/Swiss-Prot;Acc:P19336]
ENSGALG00000008666	5.21884	16.3485	0.319224	-1.64736	1.70088e-15	8.95487e-15	down	yes	chr7:12909913-12913364:-	CTLA4	424106	cytotoxic T-lymphocyte protein 4 precursor [Source:RefSeq peptide;Acc:NP_001035180]
ENSGALG00000008669	24.9344	50.3534	0.495189	-1.01395	8.17313e-22	5.72667e-21	down	yes	chr7:12943026-12955241:-	CD28	396249	T-cell-specific surface glycoprotein CD28 homolog [Source:UniProtKB/Swiss-Prot;Acc:P31043]
ENSGALG00000008696	1.83626	0.840781	2.18399	1.12697	0.0457633	0.0459683	up	yes	chr8:15286052-15311828:-	WDR63	429090	WD repeat domain 63 [Source:HGNC Symbol;Acc:HGNC:30711]
ENSGALG00000008700	59.8233	150.78	0.396759	-1.33367	6.66346e-95	1.71559e-93	down	yes	chr6:25683192-25695299:+	PDCD4	374191	programmed cell death protein 4 [Source:RefSeq peptide;Acc:NP_989635]
ENSGALG00000008701	160.817	44.0943	3.64713	1.86676	2.12633e-163	9.56163e-162	up	yes	chr3:4394627-4438268:+	XDH	396025	xanthine dehydrogenase/oxidase [Source:RefSeq peptide;Acc:NP_990458]
ENSGALG00000008702	0.869806	0.18684	4.65535	2.21889	0.025075	0.0274882	up	yes	chr3:14797100-14802553:+	OVOL2	416720	ovo-like zinc finger 2 [Source:HGNC Symbol;Acc:HGNC:15804]
ENSGALG00000008704	4.44567	0.934201	4.7588	2.2506	3.23997e-07	8.81529e-07	up	yes	chr2:19737380-19876287:+	CUBN	420523	cubilin (intrinsic factor-cobalamin receptor) [Source:HGNC Symbol;Acc:HGNC:2548]
ENSGALG00000008735	31.1197	63.4322	0.490598	-1.02739	1.29034e-27	1.11028e-26	down	yes	chr3:11363004-11381764:+	BFSP1	396056	filensin [Source:RefSeq peptide;Acc:NP_990482]
ENSGALG00000008741	0.19329	56.4257	0.00342557	-8.18944	8.19846e-124	2.87835e-122	down	yes	chr3:11272177-11281262:-	PROKR2	421263	prokineticin receptor 2 [Source:RefSeq peptide;Acc:NP_001138701]
ENSGALG00000008759	20.3921	40.918	0.498366	-1.00472	8.9387e-18	5.29649e-17	down	yes	chr9:15845910-15857555:+	LAMP3	424961	lysosome-associated membrane glycoprotein 3 precursor [Source:RefSeq peptide;Acc:NP_001139604]
ENSGALG00000008810	5.50877	1.8684	2.94839	1.55993	8.87287e-06	2.02337e-05	up	yes	chr3:14690922-14696725:+	FAM161A	769188	family with sequence similarity 161, member A [Source:HGNC Symbol;Acc:HGNC:25808]
ENSGALG00000008815	4.44567	1.49472	2.97425	1.57253	5.95063e-05	0.000119327	up	yes	chr3:14665939-14674198:+	LRRN4	--	leucine rich repeat neuronal 4 [Source:HGNC Symbol;Acc:HGNC:16208]
ENSGALG00000008827	158.305	60.8165	2.60299	1.38017	8.4986e-105	2.40499e-103	up	yes	chr3:14643234-14661954:+	FERMT1	416727	fermitin family member 1 [Source:HGNC Symbol;Acc:HGNC:15889]
ENSGALG00000008885	2.60942	5.51178	0.473425	-1.07879	0.000835755	0.0013465	down	yes	chr7:13452385-13595936:+	PDE1A	424116	phosphodiesterase 1A, calmodulin-dependent [Source:HGNC Symbol;Acc:HGNC:8774]
ENSGALG00000008929	1.35303	3.2697	0.413809	-1.27296	0.00332827	0.00467703	down	yes	chr9:16760382-16850020:+	PEX5L	429155	peroxisomal biogenesis factor 5-like [Source:HGNC Symbol;Acc:HGNC:30024]
ENSGALG00000008961	4.25238	11.7709	0.361262	-1.46888	5.20522e-10	1.8664e-09	down	yes	chr1:22669170-22806015:-	PTPRZ1	396403	receptor-type tyrosine-protein phosphatase zeta precursor [Source:RefSeq peptide;Acc:NP_001186241]
ENSGALG00000008969	0.869806	0.00225715	385.356	4.21889	0.00259604	0.00375164	up	yes	chr3:8534387-8539545:+	EPCAM	421292	epithelial cell adhesion molecule precursor [Source:RefSeq peptide;Acc:NP_001012582]
ENSGALG00000008992	0.676516	2.8026	0.241388	-2.05057	0.000130117	0.000247253	down	yes	chr4:37104651-37118540:+	ETNPPL	428743	ethanolamine-phosphate phospho-lyase [Source:HGNC Symbol;Acc:HGNC:14404]
ENSGALG00000009002	2.12619	4.57758	0.464479	-1.10631	0.0018884	0.0028113	down	yes	chr1:23043272-23183320:-	CPED1	417761	cadherin-like and PC-esterase domain containing 1 [Source:HGNC Symbol;Acc:HGNC:26159]
ENSGALG00000009003	0.966451	5.1381	0.188095	-2.41047	1.05389e-08	3.35878e-08	down	yes	chr3:12995964-13027937:-	SNAP25	396444	Synaptosomal-associated protein 25 [Source:UniProtKB/Swiss-Prot;Acc:P60878]
ENSGALG00000009016	15.3666	6.35256	2.41896	1.27438	1.89366e-10	7.10424e-10	up	yes	chr3:12887313-12960238:-	C3H20ORF94	416738	uncharacterized protein LOC416738 [Source:RefSeq peptide;Acc:NP_001186341]
ENSGALG00000009031	145.258	72.3071	2.0089	1.0064	4.90351e-59	8.38357e-58	up	yes	chr7:14533688-14570925:+	SESTD1	424125	SEC14 and spectrin domains 1 [Source:HGNC Symbol;Acc:HGNC:18379]
ENSGALG00000009066	0.676516	3.54996	0.19057	-2.39161	2.1985e-06	5.40389e-06	down	yes	chr1:23291438-23554811:-	KCND2	374143	potassium voltage-gated channel subfamily D member 2 [Source:RefSeq peptide;Acc:NP_989610]
ENSGALG00000009069	0.38658	1.68156	0.229894	-2.12096	0.00245884	0.0035725	down	yes	chr3:7632672-7653434:+	CAPN14	768684	calpain 14 [Source:HGNC Symbol;Acc:HGNC:16664]
ENSGALG00000009075	16.2364	5.88546	2.75872	1.464	3.37302e-13	1.5389e-12	up	yes	chr4:17651524-17658536:+	CD99L2	--	CD99 molecule-like 2 [Source:HGNC Symbol;Acc:HGNC:18237]
ENSGALG00000009105	98.0948	43.6272	2.24848	1.16895	4.34426e-51	6.48211e-50	up	yes	chr17:308997-328969:+	DPP7	417297	dipeptidyl-peptidase 7 [Source:HGNC Symbol;Acc:HGNC:14892]
ENSGALG00000009258	31.1197	66.7019	0.466549	-1.0999	3.64586e-32	3.63219e-31	down	yes	chr6:28516161-28575056:-	SHTN1	423919	shootin 1 [Source:HGNC Symbol;Acc:HGNC:29319]
ENSGALG00000009268	0.773161	0.0934201	8.27617	3.04896	0.0119564	0.014523	up	yes	chr4:19803833-19811032:-	FGG	395837	fibrinogen, gamma chain precursor [Source:RefSeq peptide;Acc:NP_990320]
ENSGALG00000009289	6.57187	1.77498	3.7025	1.8885	2.86046e-08	8.7429e-08	up	yes	chr6:28676708-28694550:+	SLC18A2	423921	solute carrier family 18 (vesicular monoamine transporter), member 2 [Source:HGNC Symbol;Acc:HGNC:10935]
ENSGALG00000009340	2.31948	0.4671	4.9657	2.312	0.000176266	0.000326349	up	yes	chr23:3171702-3175771:+	TRIM63	426754	tripartite motif containing 63, E3 ubiquitin protein ligase [Source:HGNC Symbol;Acc:HGNC:16007]
ENSGALG00000009374	0.19329	1.02762	0.188095	-2.41047	0.0105012	0.0129593	down	yes	chr9:19335719-19336738:-	GPR160	424992	probable G-protein coupled receptor 160 [Source:RefSeq peptide;Acc:NP_001264401]
ENSGALG00000009378	7.24838	17.0025	0.426314	-1.23001	7.18072e-11	2.79451e-10	down	yes	chr4:20652981-20768790:+	PDGFC	395469	Platelet-derived growth factor C Platelet-derived growth factor C, latent form Platelet-derived growth factor C, receptor-binding form [Source:UniProtKB/Swiss-Prot;Acc:Q9I946]
ENSGALG00000009388	2.22284	0.747361	2.97425	1.57253	0.00452747	0.00616188	up	yes	chr3:17136650-17173601:+	SUSD4	770442	sushi domain containing 4 [Source:HGNC Symbol;Acc:HGNC:25470]
ENSGALG00000009390	1.83626	0.4671	3.93118	1.97496	0.00250894	0.0036394	up	yes	chr1:24794262-24882798:-	c-met	396134	hepatocyte growth factor receptor precursor [Source:RefSeq peptide;Acc:NP_990543]
ENSGALG00000009397	0.19329	2.14866	0.0899584	-3.4746	9.18881e-06	2.09106e-05	down	yes	chr9:19401398-19405840:-	LRRIQ4	424995	leucine-rich repeats and IQ motif containing 4 [Source:HGNC Symbol;Acc:HGNC:34298]
ENSGALG00000009402	6.57187	18.4038	0.357094	-1.48562	4.71674e-15	2.42496e-14	down	yes	chr9:19407378-19417536:+	LRRC34	424996	leucine rich repeat containing 34 [Source:HGNC Symbol;Acc:HGNC:28408]
ENSGALG00000009411	170.869	61.9375	2.75872	1.464	2.82171e-123	9.75018e-122	up	yes	chr1:25227678-25293992:+	TFEC	417773	transcription factor EC [Source:RefSeq peptide;Acc:NP_001006229]
ENSGALG00000009429	3.8658	28.3063	0.136571	-2.87228	2.21197e-49	3.19873e-48	down	yes	chr4:21328064-21376386:+	RXFP1	422415	relaxin/insulin-like family peptide receptor 1 [Source:HGNC Symbol;Acc:HGNC:19718]
ENSGALG00000009433	85.9175	32.2299	2.66577	1.41455	7.4182e-60	1.28503e-58	up	yes	chr6:29813247-29832893:+	BAG3	423931	BCL2-associated athanogene 3 [Source:HGNC Symbol;Acc:HGNC:939]
ENSGALG00000009446	0.0966451	0.747361	0.129315	-2.95104	0.0149867	0.0177027	down	yes	chr1:26846392-26853187:-	LSMEM1	417778	leucine-rich single-pass membrane protein 1 [Source:HGNC Symbol;Acc:HGNC:22036]
ENSGALG00000009523	5.70206	12.892	0.442296	-1.17692	4.25576e-08	1.27932e-07	down	yes	chr1:28777011-28942648:+	CNTN1	417786	Contactin-1 [Source:UniProtKB/Swiss-Prot;Acc:P14781]
ENSGALG00000009526	27.2539	13.4525	2.02594	1.01859	1.36471e-12	5.99311e-12	up	yes	chr5:28157078-28165517:-	VTI1B	423273	vesicle transport through interaction with t-SNAREs 1B [Source:HGNC Symbol;Acc:HGNC:17793]
ENSGALG00000009546	749.579	359.948	2.08247	1.05829	0	0	up	yes	chr6:30810573-30839263:+	HTRA1	100857572	HtrA serine peptidase 1 [Source:HGNC Symbol;Acc:HGNC:9476]
ENSGALG00000009562	0.579871	0.0934201	6.20713	2.63393	0.0433198	0.0439238	up	yes	chr5:28222462-28230939:-	PLEK2	423278	pleckstrin-2 [Source:RefSeq peptide;Acc:NP_001264366]
ENSGALG00000009638	24.6445	9.06175	2.71962	1.4434	7.13246e-19	4.46393e-18	up	yes	chr1:30541566-30613151:+	ANO6	417802	anoctamin 6 [Source:HGNC Symbol;Acc:HGNC:25240]
ENSGALG00000009687	0.289935	1.96182	0.147789	-2.75839	0.000139422	0.000263408	down	yes	chr3:20175604-20250749:-	KCNK2	770954	potassium channel, two pore domain subfamily K, member 2 [Source:HGNC Symbol;Acc:HGNC:6277]
ENSGALG00000009700	75.0932	174.228	0.431005	-1.21423	9.56547e-95	2.45313e-93	down	yes	chr2:24033200-24043554:-	PDK4	420570	pyruvate dehydrogenase kinase, isozyme 4 [Source:RefSeq peptide;Acc:NP_001186838]
ENSGALG00000009725	0.289935	1.96182	0.147789	-2.75839	0.000139422	0.000263408	down	yes	chr5:29864000-29890748:-	SCG5	--	secretogranin V [Source:HGNC Symbol;Acc:HGNC:10816]
ENSGALG00000009732	142.455	64.9269	2.19408	1.13362	6.12476e-70	1.22594e-68	up	yes	chr4:28118550-28128788:-	PCDH18	422438	protocadherin 18 [Source:HGNC Symbol;Acc:HGNC:14268]
ENSGALG00000009739	1.25639	8.96833	0.140091	-2.83556	1.44408e-16	8.03458e-16	down	yes	chr1:31191404-31200927:-	AMIGO2	417810	amphoterin-induced protein 2 precursor [Source:RefSeq peptide;Acc:NP_001186479]
ENSGALG00000009740	46.4863	94.3543	0.492678	-1.02128	7.04071e-40	8.46598e-39	down	yes	chr5:29940334-29974856:+	RASGRP1	423290	RAS guanyl releasing protein 1 (calcium and DAG-regulated) [Source:HGNC Symbol;Acc:HGNC:9878]
ENSGALG00000009787	0.0483226	2.14866	0.0224896	-5.4746	7.748e-07	2.00346e-06	down	yes	chr6:32788287-32797282:-	CLRN3	423961	clarin 3 [Source:HGNC Symbol;Acc:HGNC:20795]
ENSGALG00000009830	3.76916	7.66045	0.492029	-1.02319	0.000162253	0.00030271	down	yes	chr4:29125100-29158609:-	MGAT4D	422448	MGAT4 family, member D [Source:HGNC Symbol;Acc:HGNC:43619]
ENSGALG00000009903	11.7907	2.61576	4.50756	2.17235	3.93623e-16	2.14283e-15	up	yes	chr1:35013708-35017857:-	IFN-gamma	396054	Interferon gamma [Source:UniProtKB/Swiss-Prot;Acc:P49708]
ENSGALG00000009945	0.483226	7.75387	0.0623206	-4.00415	8.10386e-19	5.06224e-18	down	yes	chr1:35273571-35305258:-	CPM	417843	carboxypeptidase M precursor [Source:RefSeq peptide;Acc:NP_001186554]
ENSGALG00000009995	39.0446	10.6499	3.6662	1.87429	2.73648e-41	3.40907e-40	up	yes	chr5:34050021-34304671:+	AKAP6	423314	A kinase (PRKA) anchor protein 6 [Source:HGNC Symbol;Acc:HGNC:376]
ENSGALG00000010031	81.3752	36.3404	2.23925	1.16301	2.37663e-42	3.00063e-41	up	yes	chr4:31431945-31559864:+	ARHGAP10	422471	Rho GTPase activating protein 10 [Source:HGNC Symbol;Acc:HGNC:26099]
ENSGALG00000010032	3.18929	9.90253	0.322068	-1.63456	7.19757e-10	2.55014e-09	down	yes	chr3:26632539-26715148:-	PLB1	771916	phospholipase B1 [Source:HGNC Symbol;Acc:HGNC:30041]
ENSGALG00000010050	1.0631	0.18684	5.68987	2.5084	0.00774864	0.00990692	up	yes	chr3:27585425-27734936:+	LRFN2	428571	leucine rich repeat and fibronectin type III domain containing 2 [Source:HGNC Symbol;Acc:HGNC:21226]
ENSGALG00000010051	18.7491	7.00651	2.67596	1.42006	2.09271e-14	1.0307e-13	up	yes	chr3:28046781-28075053:+	MOCS1	395270	molybdenum cofactor synthesis 1 [Source:HGNC Symbol;Acc:HGNC:7190]
ENSGALG00000010090	2.89935	1.02762	2.82142	1.49642	0.00177045	0.00265377	up	yes	chr4:32836084-32871927:+	FAM160A1	--	family with sequence similarity 160, member A1 [Source:HGNC Symbol;Acc:HGNC:34237]
ENSGALG00000010119	6.76516	2.8026	2.41388	1.27136	2.45861e-05	5.23734e-05	up	yes	chr4:33473906-33509289:-	CDKL2	428736	cyclin-dependent kinase-like 2 (CDC2-related kinase) [Source:HGNC Symbol;Acc:HGNC:1782]
ENSGALG00000010125	3.76916	0.840781	4.48293	2.16444	4.38733e-06	1.03873e-05	up	yes	chr4:33528138-33541938:-	CSGALNACT1	422488	chondroitin sulfate N-acetylgalactosaminyltransferase 1 [Source:HGNC Symbol;Acc:HGNC:24290]
ENSGALG00000010145	0.0483226	0.56052	0.0862102	-3.536	0.0225457	0.0251562	down	yes	chr3:29337956-29424515:+	MDGA1	421431	MAM domain-containing glycosylphosphatidylinositol anchor protein 1 precursor [Source:RefSeq peptide;Acc:NP_001038112]
ENSGALG00000010152	0.483226	4.2039	0.114947	-3.12096	3.12618e-09	1.05307e-08	down	yes	chr1:36088861-36107303:-	TSPAN8	417854	tetraspanin-8 [Source:RefSeq peptide;Acc:NP_001186579]
ENSGALG00000010158	73.1603	21.58	3.39019	1.76136	9.25425e-70	1.84671e-68	up	yes	chrZ:25704768-25796933:+	KANK1	395475	KN motif and ankyrin repeat domains 1 [Source:HGNC Symbol;Acc:HGNC:19309]
ENSGALG00000010187	1.9329	0.65394	2.95578	1.56354	0.00838345	0.010609	up	yes	chrZ:26924618-26985411:+	SLC1A1	427352	solute carrier family 1 (neuronal/epithelial high affinity glutamate transporter, system Xag), member 1 [Source:HGNC Symbol;Acc:HGNC:10939]
ENSGALG00000010200	0.483226	1.4013	0.344841	-1.536	0.0267166	0.0290641	down	yes	chr1:36575949-36791862:+	TRHDE	427868	thyrotropin-releasing hormone degrading enzyme [Source:HGNC Symbol;Acc:HGNC:30748]
ENSGALG00000010233	0.0966451	0.747361	0.129315	-2.95104	0.0149867	0.0177027	down	yes	chr5:37167461-37170933:-	SYNDIG1L	423351	synapse differentiation inducing 1-like [Source:HGNC Symbol;Acc:HGNC:32388]
ENSGALG00000010237	427.171	186.186	2.29432	1.19807	1.17838e-224	7.36801e-223	up	yes	chr5:37207826-37210000:+	NPC2	423353	epididymal secretory protein E1 precursor [Source:RefSeq peptide;Acc:NP_001026374]
ENSGALG00000010259	1.15974	0.0934201	12.4143	3.63393	0.000915688	0.00146165	up	yes	chr2:24839286-24897492:-	COL28A1	--	collagen, type XXVIII, alpha 1 [Source:HGNC Symbol;Acc:HGNC:22442]
ENSGALG00000010309	3.09264	0.840781	3.6783	1.87904	0.00014809	0.000278343	up	yes	chr5:37434156-37436408:+	ZC2HC1C	428890	zinc finger, C2HC-type containing 1C [Source:HGNC Symbol;Acc:HGNC:20354]
ENSGALG00000010312	5.21884	0.28026	18.6214	4.21889	1.61091e-13	7.52212e-13	up	yes	chr9:22445272-22499563:+	PLCH1	425030	phospholipase C, eta 1 [Source:HGNC Symbol;Acc:HGNC:29185]
ENSGALG00000010331	3.47922	14.7604	0.235714	-2.08489	6.99551e-19	4.38239e-18	down	yes	chr9:22527165-22563563:-	MME	425031	neprilysin [Source:RefSeq peptide;Acc:NP_001004412]
ENSGALG00000010338	523.333	156.292	3.34844	1.74349	0	0	up	yes	chr4:34433792-34435418:-	CXCL13L2	422510	Chemokine [Source:UniProtKB/TrEMBL;Acc:F1NBL8]
ENSGALG00000010343	0.579871	0.0934201	6.20713	2.63393	0.0433198	0.0439238	up	yes	chr8:20388275-20392555:+	TSPAN1	424607	tetraspanin-1 [Source:RefSeq peptide;Acc:NP_001264519]
ENSGALG00000010362	4.83226	0.747361	6.46576	2.69282	3.57194e-09	1.19708e-08	up	yes	chr9:22904487-22905440:-	SUCNR1	771768	succinate receptor 1 [Source:HGNC Symbol;Acc:HGNC:4542]
ENSGALG00000010373	15.5599	4.2039	3.70129	1.88803	1.36441e-17	7.99086e-17	up	yes	chr9:22992557-22993576:+	P2RY12	--	purinergic receptor P2Y, G-protein coupled, 12 [Source:HGNC Symbol;Acc:HGNC:18124]
ENSGALG00000010374	76.7362	32.5102	2.36037	1.23902	4.4973e-44	5.86999e-43	up	yes	chr9:22996097-22997128:+	P2RY13	101749756	purinergic receptor P2Y, G-protein coupled, 13 [Source:HGNC Symbol;Acc:HGNC:4537]
ENSGALG00000010380	13.0471	3.92364	3.32525	1.73346	1.66635e-13	7.76442e-13	up	yes	chr9:23026393-23027406:+	P2RY14	101749627	purinergic receptor P2Y, G-protein coupled, 14 [Source:HGNC Symbol;Acc:HGNC:16442]
ENSGALG00000010391	2.51277	6.0723	0.413809	-1.27296	6.31692e-05	0.000126286	down	yes	chr4:34906759-34949844:+	MMRN1	428741	multimerin 1 [Source:HGNC Symbol;Acc:HGNC:7178]
ENSGALG00000010402	9.08464	1.21446	7.48039	2.90311	3.98117e-17	2.27679e-16	up	yes	chr4:36621105-36636068:-	HPGDS	395863	Hematopoietic prostaglandin D synthase [Source:UniProtKB/Swiss-Prot;Acc:O73888]
ENSGALG00000010430	0.19329	1.21446	0.159157	-2.65148	0.00333804	0.00468674	down	yes	chr9:23340172-23344820:+	TM4SF1	425046	Gallus gallus transmembrane 4 L six family member 1 (TM4SF1), mRNA. [Source:RefSeq mRNA;Acc:NM_001277478]
ENSGALG00000010435	43.7802	96.5964	0.453229	-1.14169	1.54733e-48	2.20361e-47	down	yes	chr3:30420675-30444025:-	RASGRP3	421460	ras guanyl-releasing protein 3 [Source:RefSeq peptide;Acc:NP_001006401]
ENSGALG00000010458	0.579871	0.0934201	6.20713	2.63393	0.0433198	0.0439238	up	yes	chr5:38491459-38495653:-	NOXRED1	772029	NADP-dependent oxidoreductase domain containing 1 [Source:HGNC Symbol;Acc:HGNC:20487]
ENSGALG00000010490	0.869806	2.05524	0.423213	-1.24054	0.0225501	0.0251568	down	yes	chr6:34398117-34408511:+	DPYSL4	--	dihydropyrimidinase-like 4 [Source:HGNC Symbol;Acc:HGNC:3016]
ENSGALG00000010500	1.35303	0.28026	4.82777	2.27136	0.00459321	0.00623826	up	yes	chr6:34788047-34790162:-	Nkx-6.2	395591	homeobox protein Nkx-6.2 [Source:RefSeq peptide;Acc:NP_001186477]
ENSGALG00000010540	2.22284	0.747361	2.97425	1.57253	0.00452747	0.00616188	up	yes	chr8:22914258-22948105:-	TTC39A	424632	tetratricopeptide repeat domain 39A [Source:HGNC Symbol;Acc:HGNC:18657]
ENSGALG00000010554	8.98799	4.39074	2.04703	1.03353	3.80187e-05	7.864e-05	up	yes	chr3:31217051-31257735:+	RMDN2	421465	regulator of microtubule dynamics 2 [Source:HGNC Symbol;Acc:HGNC:26567]
ENSGALG00000010645	7.73161	25.3168	0.305394	-1.71126	2.47881e-24	1.87274e-23	down	yes	chr4:39028667-39055624:+	ENPP6	422551	ectonucleotide pyrophosphatase/phosphodiesterase 6 [Source:HGNC Symbol;Acc:HGNC:23409]
ENSGALG00000010649	23.7747	10.6499	2.23239	1.15859	1.99539e-13	9.24511e-13	up	yes	chr3:33231896-33269855:-	CNST	421487	consortin, connexin sorting protein [Source:HGNC Symbol;Acc:HGNC:26486]
ENSGALG00000010707	0.0966451	1.12104	0.0862102	-3.536	0.00125583	0.00195284	down	yes	chr5:43496232-43497305:-	GPR68	--	G protein-coupled receptor 68 [Source:HGNC Symbol;Acc:HGNC:4519]
ENSGALG00000010769	283.557	99.8661	2.83937	1.50557	8.5951e-212	4.99374e-210	up	yes	chr4:43211798-43236772:-	HPGD	422567	15-hydroxyprostaglandin dehydrogenase [Source:RefSeq peptide;Acc:NP_001264713]
ENSGALG00000010770	120.613	245.041	0.492216	-1.02264	6.90991e-101	1.89023e-99	down	yes	chr2:26871392-26920922:+	SCIN	420588	Adseverin [Source:UniProtKB/Swiss-Prot;Acc:Q5ZIV9]
ENSGALG00000010793	17.976	39.143	0.459239	-1.12268	3.76115e-20	2.49173e-19	down	yes	chr5:43921697-44004214:+	SLC24A4	772279	solute carrier family 24 (sodium/potassium/calcium exchanger), member 4 [Source:HGNC Symbol;Acc:HGNC:10978]
ENSGALG00000010811	458.774	148.258	3.09444	1.62968	0	0	up	yes	chr5:44071053-44095822:-	LGMN	423418	legumain [Source:HGNC Symbol;Acc:HGNC:9472]
ENSGALG00000010841	6.57187	0.4671	14.0695	3.8145	9.84502e-16	5.25064e-15	up	yes	chr8:24687128-24702955:-	C1orf168	--	chromosome 1 open reading frame 168 [Source:HGNC Symbol;Acc:HGNC:27295]
ENSGALG00000010854	6.08864	30.922	0.196903	-2.34444	2.23511e-43	2.87164e-42	down	yes	chr2:29228468-29653602:+	HDAC9	420599	histone deacetylase 9 [Source:RefSeq peptide;Acc:NP_001026152]
ENSGALG00000010873	0.0483226	1.49472	0.0323288	-4.95104	4.47631e-05	9.14097e-05	down	yes	chr7:18356767-18360929:-	DHRS9	424169	dehydrogenase/reductase (SDR family) member 9 [Source:HGNC Symbol;Acc:HGNC:16888]
ENSGALG00000010902	0.0966451	0.840781	0.114947	-3.12096	0.00805719	0.0102337	down	yes	chr7:18442947-18552421:-	CERS6	771503	ceramide synthase 6 [Source:HGNC Symbol;Acc:HGNC:23826]
ENSGALG00000010915	4.73561	1.02762	4.60832	2.20424	1.93022e-07	5.39483e-07	up	yes	chr2:30995532-30998226:+	IL6	395337	Interleukin-6 [Source:UniProtKB/Swiss-Prot;Acc:Q90YI0]
ENSGALG00000010926	6.08864	2.8026	2.1725	1.11935	0.000297302	0.000526821	up	yes	chr4:45074192-45077215:-	SPP1	395210	osteopontin precursor [Source:RefSeq peptide;Acc:NP_989866]
ENSGALG00000010934	3.38258	1.58814	2.1299	1.09078	0.00827479	0.0104776	up	yes	chr8:26226028-26357392:+	INADL	424682	InaD-like (Drosophila) [Source:HGNC Symbol;Acc:HGNC:28881]
ENSGALG00000010943	4.44567	0.0934201	47.588	5.57253	1.13135e-12	4.985e-12	up	yes	chr7:19094498-19151896:+	SCN1A	771555	sodium channel, voltage gated, type I alpha subunit [Source:HGNC Symbol;Acc:HGNC:10585]
ENSGALG00000010949	1.73961	0.00225715	770.712	5.21889	9.38915e-06	2.13148e-05	up	yes	chr2:31263758-31275529:+	GPNMB	428431	glycoprotein (transmembrane) nmb [Source:HGNC Symbol;Acc:HGNC:4462]
ENSGALG00000010958	0.869806	4.76442	0.182563	-2.45354	2.598e-08	7.97409e-08	down	yes	chr1:40131212-40428161:-	PPFIA2	--	protein tyrosine phosphatase, receptor type, f polypeptide (PTPRF), interacting protein (liprin), alpha 2 [Source:HGNC Symbol;Acc:HGNC:9246]
ENSGALG00000010971	2.12619	0.934201	2.27595	1.18647	0.0251058	0.0275124	up	yes	chr7:19226361-19245814:-	CSRNP3	772101	cysteine-serine-rich nuclear protein 3 [Source:HGNC Symbol;Acc:HGNC:30729]
ENSGALG00000010980	0.0966451	0.65394	0.147789	-2.75839	0.0278611	0.0301096	down	yes	chr2:31470769-31506970:+	STK31	420621	serine/threonine kinase 31 [Source:HGNC Symbol;Acc:HGNC:11407]
ENSGALG00000010986	0.869806	0.18684	4.65535	2.21889	0.025075	0.0274882	up	yes	chr3:37348013-37353782:+	GNG4	771582	guanine nucleotide binding protein (G protein), gamma 4 [Source:HGNC Symbol;Acc:HGNC:4407]
ENSGALG00000011025	237.36	110.516	2.14775	1.10282	2.38358e-110	7.27854e-109	up	yes	chr3:38475376-38612626:+	SIPA1L2	421523	signal-induced proliferation-associated 1 like 2 [Source:HGNC Symbol;Acc:HGNC:23800]
ENSGALG00000011071	2.51277	0.934201	2.68976	1.42748	0.00495935	0.00668299	up	yes	chr5:45165017-45184249:-	CLMN	--	calmin (calponin-like, transmembrane) [Source:HGNC Symbol;Acc:HGNC:19972]
ENSGALG00000011082	0.19329	0.840781	0.229894	-2.12096	0.0322439	0.0342042	down	yes	chr7:20330959-20538685:+	KCNH7	424184	potassium channel, voltage gated eag related subfamily H, member 7 [Source:HGNC Symbol;Acc:HGNC:18863]
ENSGALG00000011109	0.19329	1.4013	0.137936	-2.85793	0.00104366	0.00164947	down	yes	chr4:45357312-45394279:-	MAPK10	422592	mitogen-activated protein kinase 10 [Source:HGNC Symbol;Acc:HGNC:6872]
ENSGALG00000011113	0.0966451	0.840781	0.114947	-3.12096	0.00805719	0.0102337	down	yes	chr8:27431896-27462447:+	SGIP1	776038	SH3-domain GRB2-like (endophilin) interacting protein 1 [Source:HGNC Symbol;Acc:HGNC:25412]
ENSGALG00000011149	328.787	162.177	2.02733	1.01958	4.7529e-134	1.73356e-132	up	yes	chr7:21327981-21363749:+	PLA2R1	404304	secretory phospholipase A2 receptor precursor [Source:RefSeq peptide;Acc:NP_996866]
ENSGALG00000011176	18.7491	9.06175	2.06904	1.04896	1.7216e-09	5.93322e-09	up	yes	chr2:34379570-34406233:-	SCRN1	420635	secernin 1 [Source:HGNC Symbol;Acc:HGNC:22192]
ENSGALG00000011205	2.31948	6.91309	0.335521	-1.57553	5.34869e-07	1.41481e-06	down	yes	chr3:40939403-41033678:-	SMOC2	421559	SPARC related modular calcium binding 2 [Source:HGNC Symbol;Acc:HGNC:20323]
ENSGALG00000011220	11.6941	4.48416	2.60786	1.38286	3.27104e-09	1.10017e-08	up	yes	chr5:48441122-48448485:-	SLC25A29	423456	solute carrier family 25 (mitochondrial carnitine/acylcarnitine carrier), member 29 [Source:HGNC Symbol;Acc:HGNC:20116]
ENSGALG00000011227	8.98799	4.11048	2.1866	1.12869	9.64931e-06	2.18525e-05	up	yes	chr4:46222167-46249662:+	CDS1	422611	CDP-diacylglycerol synthase (phosphatidate cytidylyltransferase) 1 [Source:HGNC Symbol;Acc:HGNC:1800]
ENSGALG00000011288	5.41213	1.77498	3.04912	1.60839	6.71068e-06	1.55296e-05	up	yes	chr3:41160297-41172875:+	DACT2	421561	dishevelled-binding antagonist of beta-catenin 2 [Source:HGNC Symbol;Acc:HGNC:21231]
ENSGALG00000011294	2.41613	1.02762	2.35119	1.23339	0.0138193	0.0165019	up	yes	chr2:37844468-37965174:-	cTR	396431	Thyroid hormone receptor beta [Source:UniProtKB/Swiss-Prot;Acc:P68306]
ENSGALG00000011296	1.64297	0.65394	2.51241	1.32907	0.0314228	0.0334956	up	yes	chr3:41319933-41347556:+	FRMD1	421562	FERM domain containing 1 [Source:HGNC Symbol;Acc:HGNC:21240]
ENSGALG00000011320	2.70606	7.94071	0.340784	-1.55307	1.05408e-07	3.02991e-07	down	yes	chr1:45037004-45076411:-	TMCC3	417905	transmembrane and coiled-coil domain family 3 [Source:HGNC Symbol;Acc:HGNC:29199]
ENSGALG00000011336	0.966451	3.54996	0.272243	-1.87704	4.8614e-05	9.8782e-05	down	yes	chr4:48499138-48552999:-	TECRL	422618	trans-2,3-enoyl-CoA reductase-like [Source:HGNC Symbol;Acc:HGNC:27365]
ENSGALG00000011353	2.12619	5.32494	0.399289	-1.32449	0.000111831	0.000215119	down	yes	chr8:28465964-28515307:+	TNNI3K	100533999	serine/threonine-protein kinase TNNI3K [Source:RefSeq peptide;Acc:NP_001191745]
ENSGALG00000011360	1.25639	0.4671	2.68976	1.42748	0.0469523	0.0469829	up	yes	chr7:21919596-21923725:-	PRKAG3	424208	5'-AMP-activated protein kinase subunit gamma-3 [Source:RefSeq peptide;Acc:NP_001026429]
ENSGALG00000011376	14.4968	5.51178	2.63014	1.39514	3.29368e-11	1.31533e-10	up	yes	chr5:49550497-49551932:-	ANKRD9	423469	ankyrin repeat domain 9 [Source:HGNC Symbol;Acc:HGNC:20096]
ENSGALG00000011418	1.9329	5.23152	0.369472	-1.43646	4.63612e-05	9.44382e-05	down	yes	chr3:41759132-41766064:-	CCR6	769278	C-C chemokine receptor type 6 [Source:RefSeq peptide;Acc:NP_001107553]
ENSGALG00000011419	13.2404	5.04468	2.62462	1.39211	2.47686e-10	9.15613e-10	up	yes	chr4:48787273-48788448:+	DUSP4	395642	Gallus gallus dual specificity phosphatase 4 (DUSP4), mRNA. [Source:RefSeq mRNA;Acc:NM_204838]
ENSGALG00000011433	0.38658	1.21446	0.318314	-1.65148	0.0297219	0.0318636	down	yes	chr7:22032622-22037892:-	VIL1	396423	villin-1 [Source:RefSeq peptide;Acc:NP_990773]
ENSGALG00000011434	137.526	30.8286	4.46098	2.15736	1.12778e-168	5.2887e-167	up	yes	chr7:22049015-22053574:-	SLC11A1	395811	Natural resistance-associated macrophage protein 1 [Source:UniProtKB/Swiss-Prot;Acc:P51027]
ENSGALG00000011489	21.6485	4.39074	4.93049	2.30173	3.0168e-30	2.82541e-29	up	yes	chr3:42233586-42241528:+	T	395782	brachyury protein [Source:RefSeq peptide;Acc:NP_990271]
ENSGALG00000011535	98.0948	44.0943	2.22466	1.15359	4.66725e-50	6.83969e-49	up	yes	chr2:41819534-41843672:+	NOD1	420677	nucleotide-binding oligomerization domain containing 1 [Source:HGNC Symbol;Acc:HGNC:16390]
ENSGALG00000011544	93.0692	22.234	4.1859	2.06554	9.72542e-109	2.88915e-107	up	yes	chr1:71808627-71817151:+	BCL2L14	419096	BCL2-like 14 (apoptosis facilitator) [Source:HGNC Symbol;Acc:HGNC:16657]
ENSGALG00000011549	4.54232	11.3972	0.398545	-1.32718	1.50541e-08	4.71314e-08	down	yes	chr1:46574632-46987937:-	ANKS1B	--	ankyrin repeat and sterile alpha motif domain containing 1B [Source:HGNC Symbol;Acc:HGNC:24600]
ENSGALG00000011551	7.34503	767.446	0.00957074	-6.70715	0	0	down	yes	chr4:49427342-49435676:-	IGJ	374117	immunoglobulin J polypeptide, linker protein for immunoglobulin alpha and mu polypeptides precursor [Source:RefSeq peptide;Acc:NP_989594]
ENSGALG00000011593	3.28593	6.72625	0.488524	-1.0335	0.000366189	0.000638548	down	yes	chr7:24797914-24798846:+	TMEM177	424232	transmembrane protein 177 [Source:HGNC Symbol;Acc:HGNC:28143]
ENSGALG00000011609	22.1317	10.463	2.11523	1.08081	2.02256e-11	8.18662e-11	up	yes	chr5:17831849-17958154:-	ABTB2	425717	ankyrin repeat and BTB (POZ) domain containing 2 [Source:HGNC Symbol;Acc:HGNC:23842]
ENSGALG00000011614	0.483226	2.98944	0.161644	-2.62911	4.57646e-06	1.07893e-05	down	yes	chr1:47292275-47464213:+	ANO4	427878	anoctamin 4 [Source:HGNC Symbol;Acc:HGNC:23837]
ENSGALG00000011624	1.44968	0.4671	3.10357	1.63393	0.0184286	0.0211778	up	yes	chr3:44860100-44870618:-	PNLDC1	428595	poly(A)-specific ribonuclease (PARN)-like domain containing 1 [Source:HGNC Symbol;Acc:HGNC:21185]
ENSGALG00000011635	0.676516	2.52234	0.268209	-1.89857	0.000559521	0.000937335	down	yes	chr7:25539597-25568408:-	TFCP2L1	424238	transcription factor CP2-like 1 [Source:HGNC Symbol;Acc:HGNC:17925]
ENSGALG00000011639	11.8873	25.13	0.473034	-1.07998	9.35673e-13	4.15065e-12	down	yes	chr5:51637378-51687737:+	CEP170B	423494	centrosomal protein 170B [Source:HGNC Symbol;Acc:HGNC:20362]
ENSGALG00000011646	18.9424	74.1755	0.255373	-1.96932	6.24528e-82	1.43867e-80	down	yes	chr5:51693869-51705952:+	PLD4	423496	phospholipase D family, member 4 [Source:HGNC Symbol;Acc:HGNC:23792]
ENSGALG00000011654	0.966451	2.14866	0.449792	-1.15267	0.0277867	0.0300787	down	yes	chr2:42792237-42811141:+	ACPP	776390	acid phosphatase, prostate [Source:HGNC Symbol;Acc:HGNC:125]
ENSGALG00000011684	2.80271	6.63282	0.422551	-1.2428	4.06875e-05	8.37121e-05	down	yes	chr4:51022487-51030446:+	STAP1	428761	signal transducing adaptor family member 1 [Source:HGNC Symbol;Acc:HGNC:24133]
ENSGALG00000011706	40.6876	12.0512	3.37623	1.75541	2.06352e-39	2.4632e-38	up	yes	chr2:42898303-42902920:+	ACKR4	100859797	atypical chemokine receptor 4 [Source:HGNC Symbol;Acc:HGNC:1611]
ENSGALG00000011715	890.681	76.3242	11.6697	3.5447	0	0	up	yes	chr5:52784177-52786081:-	hsp70	423504	heat shock 70 kDa protein [Source:RefSeq peptide;Acc:NP_001006686]
ENSGALG00000011722	1.25639	0.37368	3.3622	1.7494	0.0212971	0.023942	up	yes	chr1:47744134-47762172:-	STRA8	417938	stimulated by retinoic acid 8 [Source:HGNC Symbol;Acc:HGNC:30653]
ENSGALG00000011733	46.1964	22.7011	2.03499	1.02502	1.7673e-20	1.18276e-19	up	yes	chr2:43274889-43275953:-	CCR2	420696	C-C chemokine receptor type 2 [Source:RefSeq peptide;Acc:NP_001039300]
ENSGALG00000011734	0.19329	2.24208	0.0862102	-3.536	5.06459e-06	1.18582e-05	down	yes	chr2:43294542-43295675:-	CCR8L	776400	chemokine (C-C motif) receptor 8 [Source:RefSeq peptide;Acc:NP_001074363]
ENSGALG00000011735	0.19329	14.1999	0.0136121	-6.19896	6.92742e-37	7.81451e-36	down	yes	chr2:43321685-43322692:+	CCXCR1-L	428452	chemokine XC receptor 1 [Source:RefSeq peptide;Acc:NP_001039303]
ENSGALG00000011798	281.817	106.966	2.63464	1.39761	1.55517e-188	7.97669e-187	up	yes	chr1:48100662-48107192:-	HEBP1	417961	heme-binding protein 1 [Source:RefSeq peptide;Acc:NP_001025925]
ENSGALG00000011838	1.0631	3.36312	0.316104	-1.66153	0.000280067	0.000499517	down	yes	chr1:48801436-48846720:-	GUCY2C	417968	guanylate cyclase 2C [Source:HGNC Symbol;Acc:HGNC:4688]
ENSGALG00000011856	4.34903	8.78149	0.49525	-1.01377	6.13774e-05	0.000122816	down	yes	chr1:48973389-48974713:+	C7orf55	--	chromosome 7 open reading frame 55 [Source:HGNC Symbol;Acc:HGNC:26946]
ENSGALG00000011859	0.773161	0.18684	4.13809	2.04896	0.0445733	0.0449036	up	yes	chr1:49013481-49017413:-	GBE	417972	eye-globin [Source:RefSeq peptide;Acc:NP_001008786]
ENSGALG00000011861	0.676516	0.00225715	299.721	3.85632	0.00972594	0.0120935	up	yes	chr5:53769482-53815142:-	SYT16	423516	synaptotagmin XVI [Source:HGNC Symbol;Acc:HGNC:23142]
ENSGALG00000011875	8.50477	2.3355	3.64152	1.86454	3.86917e-10	1.40654e-09	up	yes	chr4:53296273-53334717:+	TRPC3	374153	short transient receptor potential channel 3 [Source:RefSeq peptide;Acc:NP_001244208]
ENSGALG00000011882	6.66851	2.61576	2.54936	1.35013	1.1464e-05	2.56962e-05	up	yes	chr2:43644683-43666625:+	CDCP1	420703	CUB domain containing protein 1 [Source:HGNC Symbol;Acc:HGNC:24357]
ENSGALG00000011960	2.02955	8.68807	0.233602	-2.09788	8.14686e-12	3.38094e-11	down	yes	chr2:44992369-44994437:+	CCR4	428457	chemokine (C-C motif) receptor 4 [Source:HGNC Symbol;Acc:HGNC:1605]
ENSGALG00000011961	9.37457	4.01706	2.33369	1.22261	1.46421e-06	3.68031e-06	up	yes	chr4:53544222-53582180:+	TNIP3	771693	TNFAIP3 interacting protein 3 [Source:HGNC Symbol;Acc:HGNC:19315]
ENSGALG00000011970	16.1397	6.44598	2.50384	1.32414	1.75999e-11	7.15028e-11	up	yes	chr1:49611935-49615544:+	CHADL	417998	chondroadherin-like precursor [Source:RefSeq peptide;Acc:NP_001239205]
ENSGALG00000012019	15.1733	6.91309	2.19486	1.13413	7.85597e-09	2.53947e-08	up	yes	chr4:56052213-56091725:+	ARSJ	422687	arylsulfatase family, member J [Source:HGNC Symbol;Acc:HGNC:26286]
ENSGALG00000012067	7.24838	3.45654	2.097	1.06833	0.000144287	0.000272052	up	yes	chr7:27709433-27719636:-	LMLN	424264	leishmanolysin-like (metallopeptidase M8 family) [Source:HGNC Symbol;Acc:HGNC:15991]
ENSGALG00000012076	31.4097	13.9196	2.25651	1.17409	1.3751e-17	8.04627e-17	up	yes	chr4:56784342-56785278:+	TIFA	422692	TRAF-interacting protein with forkhead-associated domain [Source:HGNC Symbol;Acc:HGNC:19075]
ENSGALG00000012097	97.5149	46.0561	2.11731	1.08223	4.47798e-45	5.92726e-44	up	yes	chr2:47255420-47310958:+	AOAH	420737	acyloxyacyl hydrolase (neutrophil) [Source:HGNC Symbol;Acc:HGNC:548]
ENSGALG00000012122	0.676516	0.0934201	7.24165	2.85632	0.0227675	0.0253482	up	yes	chr1:50264535-50351743:-	CACNA1I	427900	calcium channel, voltage-dependent, T type, alpha 1I subunit [Source:HGNC Symbol;Acc:HGNC:1396]
ENSGALG00000012123	4.25238	0.747361	5.68987	2.5084	1.00584e-07	2.90143e-07	up	yes	chr5:5217602-5235474:-	Pax-6	395943	Paired box protein Pax-6 [Source:UniProtKB/Swiss-Prot;Acc:P47237]
ENSGALG00000012169	0.773161	0.00225715	342.539	4.04896	0.00500471	0.0067303	up	yes	chrLGE22C19W28_E50C23:543750-550149:+	KRT8	426896	keratin 8, type II [Source:HGNC Symbol;Acc:HGNC:6446]
ENSGALG00000012173	58.6636	8.50123	6.9006	2.78672	2.26572e-97	6.04678e-96	up	yes	chr5:56155603-56157659:-	LGALS3	--	lectin, galactoside-binding, soluble, 3 [Source:HGNC Symbol;Acc:HGNC:6563]
ENSGALG00000012197	0.483226	0.00225715	214.087	3.37089	0.0377419	0.0391572	up	yes	chr7:29940678-29960328:+	ACMSD	424288	aminocarboxymuconate semialdehyde decarboxylase [Source:HGNC Symbol;Acc:HGNC:19288]
ENSGALG00000012200	21.2619	5.6052	3.79325	1.92343	5.21432e-24	3.90348e-23	up	yes	chr5:56229034-56245844:+	GCH1	396146	GTP cyclohydrolase 1 [Source:RefSeq peptide;Acc:NP_990554]
ENSGALG00000012206	6.28193	2.98944	2.10137	1.07133	0.000390596	0.000676615	up	yes	chr5:56330500-56340141:-	CGRRF1	776040	cell growth regulator with ring finger domain 1 [Source:HGNC Symbol;Acc:HGNC:15528]
ENSGALG00000012235	0.0966451	1.58814	0.0608542	-4.0385	5.83173e-05	0.000117098	down	yes	chr2:49217227-49220714:+	NEUROD6	420754	neuronal differentiation 6 [Source:HGNC Symbol;Acc:HGNC:13804]
ENSGALG00000012292	15.8498	32.6036	0.486136	-1.04057	3.0408e-15	1.57816e-14	down	yes	chr4:60176033-60307733:+	BANK1	422711	B-cell scaffold protein with ankyrin repeats 1 [Source:HGNC Symbol;Acc:HGNC:18233]
ENSGALG00000012295	8.7947	2.61576	3.3622	1.7494	1.11286e-09	3.90083e-09	up	yes	chr5:57678104-57689519:-	CDKL1	423575	cyclin-dependent kinase-like 1 (CDC2-related kinase) [Source:HGNC Symbol;Acc:HGNC:1781]
ENSGALG00000012298	0.676516	0.00225715	299.721	3.85632	0.00972594	0.0120935	up	yes	chr4:60340370-60360614:-	SLC39A8	430411	solute carrier family 39 (zinc transporter), member 8 [Source:HGNC Symbol;Acc:HGNC:20862]
ENSGALG00000012300	53.5414	25.3168	2.11485	1.08056	1.88687e-25	1.48892e-24	up	yes	chr3:46154328-46173538:+	RAB32	421616	ras-related protein Rab-32 [Source:RefSeq peptide;Acc:NP_001264601]
ENSGALG00000012351	13.4337	57.4533	0.233819	-2.09654	4.03206e-69	7.99747e-68	down	yes	chr2:52094038-52119044:+	STK17A	420775	serine/threonine-protein kinase 17A [Source:RefSeq peptide;Acc:NP_001026166]
ENSGALG00000012352	1.83626	7.09993	0.25863	-1.95104	3.74196e-09	1.25087e-08	down	yes	chr2:52203860-52216106:+	BLVRA	420776	biliverdin reductase A [Source:HGNC Symbol;Acc:HGNC:1062]
ENSGALG00000012354	2.70606	6.63282	0.40798	-1.29343	2.30187e-05	4.91941e-05	down	yes	chr2:52265213-52336191:+	VOPP1	776358	vesicular, overexpressed in cancer, prosurvival protein 1 [Source:HGNC Symbol;Acc:HGNC:34518]
ENSGALG00000012357	31.2164	95.0082	0.328565	-1.60575	3.32073e-79	7.36538e-78	down	yes	chr7:30263671-30266354:-	CXCR4	395324	C-X-C chemokine receptor type 4 [Source:RefSeq peptide;Acc:NP_989948]
ENSGALG00000012377	10.8243	3.54996	3.04912	1.60839	1.91835e-10	7.19276e-10	up	yes	chr7:30750466-30763505:+	HNMT	424298	histamine N-methyltransferase isoform 1 [Source:RefSeq peptide;Acc:NP_001264802]
ENSGALG00000012390	1.64297	0.18684	8.79344	3.13643	0.000205359	0.000375554	up	yes	chr3:47607407-47658949:+	PPP1R14C	421630	protein phosphatase 1, regulatory (inhibitor) subunit 14C [Source:HGNC Symbol;Acc:HGNC:14952]
ENSGALG00000012400	62.0462	29.8944	2.07551	1.05347	4.09919e-28	3.5931e-27	up	yes	chr5:58026413-58072476:-	TXNDC16	423584	thioredoxin domain containing 16 [Source:HGNC Symbol;Acc:HGNC:19965]
ENSGALG00000012412	10.5343	24.4761	0.430393	-1.21627	9.1801e-15	4.64329e-14	down	yes	chr3:47933232-48068830:+	MTHFD1L	421633	methylenetetrahydrofolate dehydrogenase (NADP+ dependent) 1-like [Source:HGNC Symbol;Acc:HGNC:21055]
ENSGALG00000012436	1.64297	0.65394	2.51241	1.32907	0.0314228	0.0334956	up	yes	chr1:51083236-51095519:+	CARD10	--	caspase recruitment domain family, member 10 [Source:HGNC Symbol;Acc:HGNC:16422]
ENSGALG00000012446	0.19329	2.98944	0.0646576	-3.95104	4.30901e-08	1.29355e-07	down	yes	chr1:51176830-51179256:+	ELFN2	427906	extracellular leucine-rich repeat and fibronectin type III domain containing 2 [Source:HGNC Symbol;Acc:HGNC:29396]
ENSGALG00000012464	1.0631	14.1999	0.0748667	-3.73953	9.93574e-32	9.77975e-31	down	yes	chr5:58668917-58679545:+	SOUL	395567	SOUL protein [Source:RefSeq peptide;Acc:NP_990120]
ENSGALG00000012494	3.8658	13.2656	0.291415	-1.77885	3.74477e-14	1.81711e-13	down	yes	chr16:2102-4938:+	CD1A1	425801	CD1c molecule precursor [Source:RefSeq peptide;Acc:NP_001017412]
ENSGALG00000012515	11.984	27.1852	0.440827	-1.18171	1.42375e-15	7.5139e-15	down	yes	chr2:55706730-55755519:+	TPPP	420800	tubulin polymerization promoting protein [Source:HGNC Symbol;Acc:HGNC:24164]
ENSGALG00000012550	1133.26	263.351	4.30323	2.10542	0	0	up	yes	chr1:51949101-51955226:-	HMOX1	396287	heme oxygenase 1 [Source:RefSeq peptide;Acc:NP_990675]
ENSGALG00000012593	1.0631	0.18684	5.68987	2.5084	0.00774864	0.00990692	up	yes	chrZ:40020752-40067183:-	SLC28A3	427459	solute carrier family 28 (concentrative nucleoside transporter), member 3 [Source:HGNC Symbol;Acc:HGNC:16484]
ENSGALG00000012610	242.772	119.297	2.03502	1.02504	2.37599e-100	6.47263e-99	up	yes	chrZ:41267479-41272899:+	CTSL2	427466	cathepsin L1 precursor [Source:RefSeq peptide;Acc:NP_001161481]
ENSGALG00000012628	7.53832	17.0025	0.443366	-1.17343	3.42289e-10	1.25263e-09	down	yes	chrZ:42038942-42061948:+	HABP4	395444	Intracellular hyaluronan-binding protein 4 [Source:UniProtKB/Swiss-Prot;Acc:Q9I9R0]
ENSGALG00000012671	0.0966451	0.65394	0.147789	-2.75839	0.0278611	0.0301096	down	yes	chr2:58655089-58661243:+	PRL	396453	Prolactin [Source:UniProtKB/Swiss-Prot;Acc:P14676]
ENSGALG00000012681	6.47522	13.3591	0.484706	-1.04482	4.04475e-07	1.08388e-06	down	yes	chr2:59654813-59707760:+	MBOAT1	--	membrane bound O-acyltransferase domain containing 1 [Source:HGNC Symbol;Acc:HGNC:21579]
ENSGALG00000012683	2.70606	5.6052	0.482777	-1.05057	0.000977853	0.00155332	down	yes	chr2:60324506-60357712:-	RNF144B	420827	ring finger protein 144B [Source:HGNC Symbol;Acc:HGNC:21578]
ENSGALG00000012705	7.44167	3.2697	2.27595	1.18647	2.78666e-05	5.89787e-05	up	yes	chr2:61611282-61643300:+	GMPR	420842	GMP reductase 1 [Source:RefSeq peptide;Acc:NP_001026169]
ENSGALG00000012712	34.9855	16.2551	2.15228	1.10587	8.89234e-18	5.27378e-17	up	yes	chr2:62005225-62018159:+	RBM24	420846	RNA-binding protein 24 [Source:RefSeq peptide;Acc:NP_001012881]
ENSGALG00000012719	1.15974	0.0934201	12.4143	3.63393	0.000915688	0.00146165	up	yes	chr1:54839974-54855734:+	GLT8D2	418085	glycosyltransferase 8 domain-containing protein 2 precursor [Source:RefSeq peptide;Acc:NP_001264312]
ENSGALG00000012755	0.38658	1.96182	0.197052	-2.34335	0.000506379	0.000856615	down	yes	chr1:55432530-55480957:+	IGF-I	418090	Insulin-like growth factor I [Source:UniProtKB/Swiss-Prot;Acc:P18254]
ENSGALG00000012761	283.267	136.674	2.07258	1.05143	1.18543e-121	4.01169e-120	up	yes	chr1:55643576-55658917:-	DRAM1	418095	DNA-damage regulated autophagy modulator 1 [Source:HGNC Symbol;Acc:HGNC:25645]
ENSGALG00000012801	51.7051	153.863	0.336047	-1.57327	1.99228e-123	6.95739e-122	down	yes	chr2:64976838-65001770:-	LY86	420872	lymphocyte antigen 86 precursor [Source:RefSeq peptide;Acc:NP_001004399]
ENSGALG00000012802	148.254	19.4314	7.6296	2.93161	1.19885e-255	9.25977e-254	up	yes	chr2:65105832-65167267:+	F13A1	395420	coagulation factor XIII A chain [Source:RefSeq peptide;Acc:NP_990016]
ENSGALG00000012830	19.1357	71.6532	0.26706	-1.90476	7.37097e-76	1.56105e-74	down	yes	chr2:66546040-66558972:+	IRF-4	374179	interferon regulatory factor 4 [Source:RefSeq peptide;Acc:NP_989630]
ENSGALG00000012835	0.38658	1.49472	0.25863	-1.95104	0.00683238	0.00888247	down	yes	chrJH375607.1:3615-6310:-	SLC16A13	425860	solute carrier family 16, member 13 [Source:HGNC Symbol;Acc:HGNC:31037]
ENSGALG00000012872	11.8873	1.68156	7.06923	2.82155	2.37953e-21	1.64966e-20	up	yes	chr2:67823487-67830028:-	SERPINB12	420899	serpin peptidase inhibitor, clade B (ovalbumin), member 12 [Source:HGNC Symbol;Acc:HGNC:14220]
ENSGALG00000012873	1.0631	0.0934201	11.3797	3.5084	0.00173719	0.00261286	up	yes	chr2:67838330-67852581:-	SERPINB5	420900	serpin peptidase inhibitor, clade B (ovalbumin), member 5 [Source:HGNC Symbol;Acc:HGNC:8949]
ENSGALG00000012942	0.19329	0.840781	0.229894	-2.12096	0.0322439	0.0342042	down	yes	chr2:74276764-74466274:+	CDH18	--	cadherin 18, type 2 [Source:HGNC Symbol;Acc:HGNC:1757]
ENSGALG00000012988	3.18929	1.4013	2.27595	1.18647	0.00608531	0.00801923	up	yes	chr1:60438890-60496703:+	B4GALNT3	--	beta-1,4-N-acetyl-galactosaminyl transferase 3 [Source:HGNC Symbol;Acc:HGNC:24137]
ENSGALG00000012989	0.0483226	0.840781	0.0574734	-4.12096	0.00326095	0.00459717	down	yes	chr1:60503834-60505016:-	NINJ2	418151	ninjurin 2 [Source:HGNC Symbol;Acc:HGNC:7825]
ENSGALG00000013043	2.60942	0.840781	3.10357	1.63393	0.00156634	0.00238429	up	yes	chr2:78404319-78411897:+	FAM173B	428500	family with sequence similarity 173, member B [Source:HGNC Symbol;Acc:HGNC:27029]
ENSGALG00000013083	0.0966451	2.14866	0.0449792	-4.4746	1.56175e-06	3.90889e-06	down	yes	chr2:80510980-80537096:-	ZPBP	404537	zona pellucida-binding protein 1 [Source:RefSeq peptide;Acc:NP_001025551]
ENSGALG00000013085	7.63496	15.788	0.483593	-1.04813	3.34116e-08	1.01413e-07	down	yes	chr1:62933511-63081609:+	PTPRO	373911	receptor-type tyrosine-protein phosphatase O [Source:RefSeq peptide;Acc:NP_989453]
ENSGALG00000013090	1.54632	0.18684	8.27617	3.04896	0.000378662	0.000658374	up	yes	chr6:21800170-21804682:+	LOXL4	769927	lysyl oxidase-like 4 [Source:HGNC Symbol;Acc:HGNC:17171]
ENSGALG00000013094	3.96245	0.4671	8.48308	3.08459	1.05852e-08	3.3719e-08	up	yes	chr2:80708843-80754977:-	DDC	420947	dopa decarboxylase (aromatic L-amino acid decarboxylase) [Source:HGNC Symbol;Acc:HGNC:2719]
ENSGALG00000013145	22.0351	7.28677	3.02399	1.59645	1.6154e-19	1.04078e-18	up	yes	chr2:84337586-84458094:-	EPB41L4B	--	erythrocyte membrane protein band 4.1 like 4B [Source:HGNC Symbol;Acc:HGNC:19818]
ENSGALG00000013183	0.966451	2.42892	0.397893	-1.32955	0.0088729	0.0111639	down	yes	chr2:85762002-85791468:-	TERT	420972	telomerase reverse transcriptase [Source:RefSeq peptide;Acc:NP_001026178]
ENSGALG00000013281	0.773161	0.18684	4.13809	2.04896	0.0445733	0.0449036	up	yes	chr4:60636158-60645504:-	RSPH4A	422717	radial spoke head 4 homolog A (Chlamydomonas) [Source:HGNC Symbol;Acc:HGNC:21558]
ENSGALG00000013297	5.41213	1.96182	2.75872	1.464	2.64231e-05	5.60682e-05	up	yes	chr5:3526417-3559728:+	BBOX1	426932	butyrobetaine (gamma), 2-oxoglutarate dioxygenase (gamma-butyrobetaine hydroxylase) 1 [Source:HGNC Symbol;Acc:HGNC:964]
ENSGALG00000013362	0.579871	1.8684	0.310357	-1.688	0.00617233	0.00811761	down	yes	chr15:11049422-11052377:-	CABP7	770960	calcium binding protein 7 [Source:HGNC Symbol;Acc:HGNC:20834]
ENSGALG00000013363	3.38258	7.19335	0.470237	-1.08854	0.000120856	0.000230454	down	yes	chr2:128668725-128710037:-	NCALD	396048	Neurocalcin-delta [Source:UniProtKB/Swiss-Prot;Acc:P62758]
ENSGALG00000013371	9.27793	24.5695	0.37762	-1.40499	3.91892e-18	2.3757e-17	down	yes	chr28:1215840-1216976:+	S1PR4	430495	sphingosine-1-phosphate receptor 4 [Source:HGNC Symbol;Acc:HGNC:3170]
ENSGALG00000013402	2.02955	0.840781	2.41388	1.27136	0.0208549	0.0235094	up	yes	chr2:88979697-89045510:-	ahrr	420989	aryl hydrocarbon receptor repressor [Source:RefSeq peptide;Acc:NP_001188316]
ENSGALG00000013403	2.70606	6.0723	0.44564	-1.16605	0.000189089	0.000347834	down	yes	chr2:89091628-89098413:-	MSANTD3	--	Myb/SANT-like DNA-binding domain containing 3 [Source:HGNC Symbol;Acc:HGNC:23370]
ENSGALG00000013431	0.0966451	1.49472	0.0646576	-3.95104	0.000107365	0.000207379	down	yes	chr28:972503-976394:+	RAX2	373893	Retinal homeobox protein Rx1 [Source:UniProtKB/Swiss-Prot;Acc:Q9PVY0]
ENSGALG00000013457	46.3896	110.796	0.418693	-1.25603	3.68235e-64	6.82928e-63	down	yes	chr25:64084-79924:-	PLEKHO1	426108	pleckstrin homology domain-containing family O member 1 [Source:RefSeq peptide;Acc:NP_001026527]
ENSGALG00000013495	93.8424	34.3786	2.72968	1.44873	1.59115e-67	3.06345e-66	up	yes	chr27:4309012-4313780:+	GSDMA	426132	gasdermin-A [Source:RefSeq peptide;Acc:NP_001026532]
ENSGALG00000013515	1.15974	3.2697	0.354693	-1.49536	0.000906079	0.00144772	down	yes	chr22:2840728-2865827:-	SLC4A5	--	solute carrier family 4 (sodium bicarbonate cotransporter), member 5 [Source:HGNC Symbol;Acc:HGNC:18168]
ENSGALG00000013548	412.578	24.2892	16.9861	4.08628	0	0	up	yes	chrZ:16520886-16525301:+	GZMA	395108	granzyme A precursor [Source:RefSeq peptide;Acc:NP_989788]
ENSGALG00000013575	323.954	100.987	3.20788	1.68162	2.85367e-283	2.40194e-281	up	yes	chr2:89725778-89729168:+	ISG12(2)	403120	putative ISG12-2 protein [Source:RefSeq peptide;Acc:NP_001001296]
ENSGALG00000013588	63.2059	24.009	2.6326	1.39649	1.10607e-43	1.43228e-42	up	yes	chrJH375554.1:87531-91259:-	TMEM106C	426186	transmembrane protein 106C [Source:HGNC Symbol;Acc:HGNC:28775]
ENSGALG00000013603	18.5559	8.03413	2.30963	1.20766	1.94272e-11	7.86829e-11	up	yes	chr3:48758839-48759372:+	MYCT1	421641	myc target 1 [Source:HGNC Symbol;Acc:HGNC:23172]
ENSGALG00000013604	1.9329	0.840781	2.29894	1.20097	0.0310672	0.0331812	up	yes	chr3:48776284-48795822:+	VIP	396323	VIP peptides Intestinal peptide PHI-27-like Vasoactive intestinal peptide [Source:UniProtKB/Swiss-Prot;Acc:P48143]
ENSGALG00000013624	57.6971	174.509	0.330626	-1.59673	1.03399e-142	4.04075e-141	down	yes	chr2:90153586-90209672:+	FAM65B	421003	protein FAM65B [Source:RefSeq peptide;Acc:NP_001012883]
ENSGALG00000013674	2.51277	0.934201	2.68976	1.42748	0.00495935	0.00668299	up	yes	chr4:63228829-63342046:-	TUSC3	422738	tumor suppressor candidate 3 [Source:HGNC Symbol;Acc:HGNC:30242]
ENSGALG00000013701	0.579871	0.00225715	256.904	3.63393	0.019067	0.021797	up	yes	chr21:4925271-4927174:-	CTRC	430670	chymotrypsin-C precursor [Source:RefSeq peptide;Acc:NP_001264846]
ENSGALG00000013703	8.98799	3.92364	2.29073	1.19581	3.59026e-06	8.59631e-06	up	yes	chr2:91882134-91893812:+	FAM69C	421014	family with sequence similarity 69, member C [Source:HGNC Symbol;Acc:HGNC:31729]
ENSGALG00000013722	6.76516	2.52234	2.68209	1.42336	4.22171e-06	1.00169e-05	up	yes	chr12:3221940-3226152:+	SEMA3B	426234	sema domain, immunoglobulin domain (Ig), short basic domain, secreted, (semaphorin) 3B [Source:HGNC Symbol;Acc:HGNC:10724]
ENSGALG00000013728	64.7522	137.888	0.4696	-1.0905	9.3435e-64	1.72311e-62	down	yes	chr4:64350166-64393109:+	PPAT	422743	amidophosphoribosyltransferase precursor [Source:RefSeq peptide;Acc:NP_001004401]
ENSGALG00000013748	1.73961	5.1381	0.338571	-1.56247	1.73917e-05	3.79341e-05	down	yes	chr2:93698470-93716328:+	CD226	772097	CD226 molecule [Source:HGNC Symbol;Acc:HGNC:16961]
ENSGALG00000013771	6.37858	16.6288	0.383587	-1.38238	1.73331e-12	7.56123e-12	down	yes	chr4:64418839-64453487:-	KIAA1211	--	KIAA1211 [Source:HGNC Symbol;Acc:HGNC:29219]
ENSGALG00000013775	2.02955	4.57758	0.443366	-1.17343	0.00112344	0.00176494	down	yes	chr2:95168835-95230257:+	cad19	421029	cadherin-19 precursor [Source:RefSeq peptide;Acc:NP_001093757]
ENSGALG00000013822	0.38658	1.21446	0.318314	-1.65148	0.0297219	0.0318636	down	yes	chr3:53273170-53301050:+	TXLNB	395515	beta-taxilin [Source:RefSeq peptide;Acc:NP_990085]
ENSGALG00000013846	1.9329	7.00651	0.275872	-1.85793	1.4487e-08	4.53992e-08	down	yes	chr3:53682720-53762709:-	ARFGEF3	421681	ARFGEF family member 3 [Source:HGNC Symbol;Acc:HGNC:21213]
ENSGALG00000013869	21.8418	45.0285	0.485066	-1.04375	1.47712e-20	9.92599e-20	down	yes	chr3:54146104-54166542:+	IL20RA	--	interleukin 20 receptor, alpha [Source:HGNC Symbol;Acc:HGNC:6003]
ENSGALG00000013875	5.89535	2.14866	2.74373	1.45614	1.25232e-05	2.78801e-05	up	yes	chr2:148565719-148571435:-	FAM83H	426293	family with sequence similarity 83, member H [Source:HGNC Symbol;Acc:HGNC:24797]
ENSGALG00000013882	6.76516	3.08286	2.19444	1.13385	0.000116665	0.000223501	up	yes	chr22:2960160-2962450:+	MXD1	426299	Gallus gallus MAX dimerization protein 1 (MXD1), mRNA. [Source:RefSeq mRNA;Acc:NM_001039310]
ENSGALG00000013890	0.966451	0.00225715	428.174	4.37089	0.00135665	0.00209572	up	yes	chr2:96441917-96442894:-	MC5R	421047	melanocortin receptor 5 [Source:RefSeq peptide;Acc:NP_001026186]
ENSGALG00000013914	4.34903	1.96182	2.21683	1.1485	0.00180073	0.00269547	up	yes	chr10:19616509-19620261:+	SERINC4	430755	serine incorporator 4 [Source:HGNC Symbol;Acc:HGNC:32237]
ENSGALG00000013925	1.44968	8.31439	0.174358	-2.51988	8.26212e-14	3.92782e-13	down	yes	chr4:64878556-64930842:-	KIT	378783	Mast/stem cell growth factor receptor Kit [Source:UniProtKB/Swiss-Prot;Acc:Q08156]
ENSGALG00000013934	0.966451	0.28026	3.44841	1.78593	0.0404877	0.0415203	up	yes	chr6:32510862-32552726:-	FAM196A	101748342	family with sequence similarity 196, member A [Source:HGNC Symbol;Acc:HGNC:33859]
ENSGALG00000013948	1.15974	3.7368	0.310357	-1.688	0.000107591	0.000207755	down	yes	chr4:65555016-65557517:-	RASL11B	422756	RAS-like, family 11, member B [Source:HGNC Symbol;Acc:HGNC:23804]
ENSGALG00000014014	1.44968	3.7368	0.387946	-1.36607	0.000919675	0.0014673	down	yes	chr3:57586334-57923906:-	LAMA2	--	laminin, alpha 2 [Source:HGNC Symbol;Acc:HGNC:6482]
ENSGALG00000014094	10.5343	27.0918	0.388838	-1.36276	5.25324e-19	3.31625e-18	down	yes	chr1:68225821-68267171:+	STK38L	418217	serine/threonine-protein kinase 38-like [Source:RefSeq peptide;Acc:NP_001025941]
ENSGALG00000014127	12.6605	36.3404	0.348387	-1.52124	3.9246e-29	3.56871e-28	down	yes	chr4:66159821-66172212:+	TXK	770387	TXK tyrosine kinase [Source:HGNC Symbol;Acc:HGNC:12434]
ENSGALG00000014182	13.1437	4.85784	2.70567	1.43599	1.08396e-10	4.15887e-10	up	yes	chr19:6439176-6447413:+	Adenosine receptor A2b	395971	Adenosine receptor A2b [Source:UniProtKB/Swiss-Prot;Acc:O13076]
ENSGALG00000014185	16.5263	5.69862	2.90005	1.53608	2.758e-14	1.34926e-13	up	yes	chr2:114787387-114799160:+	ADHFE1	426446	alcohol dehydrogenase, iron containing, 1 [Source:HGNC Symbol;Acc:HGNC:16354]
ENSGALG00000014196	11.4041	4.29732	2.65377	1.40805	3.1408e-09	1.05745e-08	up	yes	chr13:13640151-13649060:+	NME5	426732	nucleoside diphosphate kinase homolog 5 [Source:RefSeq peptide;Acc:NP_001244300]
ENSGALG00000014201	297.667	105.471	2.82226	1.49685	2.41162e-220	1.47972e-218	up	yes	chr1:69267299-69326091:+	PARVB	418235	parvin, beta [Source:HGNC Symbol;Acc:HGNC:14653]
ENSGALG00000014229	0.676516	0.00225715	299.721	3.85632	0.00972594	0.0120935	up	yes	chrAADN03026493.1:2141-5450:+	CFAP45	426452	cilia and flagella associated protein 45 [Source:HGNC Symbol;Acc:HGNC:17229]
ENSGALG00000014233	13.4337	2.89602	4.63866	2.21371	1.47717e-18	9.13184e-18	up	yes	chr1:70623970-70705990:+	FBLN1	373979	fibulin-1 precursor [Source:RefSeq peptide;Acc:NP_989496]
ENSGALG00000014240	1.54632	0.4671	3.31047	1.72704	0.0113504	0.0139002	up	yes	chr1:71473108-71512233:-	PKDREJ	--	polycystin (PKD) family receptor for egg jelly [Source:HGNC Symbol;Acc:HGNC:9015]
ENSGALG00000014267	36.6285	14.667	2.49735	1.3204	5.06609e-24	3.79684e-23	up	yes	chr4:68541428-68547721:+	RBM47	770355	RNA binding motif protein 47 [Source:HGNC Symbol;Acc:HGNC:30358]
ENSGALG00000014268	0.19329	1.30788	0.147789	-2.75839	0.00186966	0.00278847	down	yes	chr4:68574227-68579148:-	CHRNA9	395522	Neuronal acetylcholine receptor subunit alpha-9 [Source:UniProtKB/Swiss-Prot;Acc:Q9PTS8]
ENSGALG00000014280	0.0483226	1.49472	0.0323288	-4.95104	4.47631e-05	9.14097e-05	down	yes	chr1:75409240-75413213:-	AICDA	418257	activation-induced cytidine deaminase [Source:RefSeq peptide;Acc:NP_001230151]
ENSGALG00000014337	0.0966451	4.57758	0.0211127	-5.56575	5.27746e-13	2.37804e-12	down	yes	chr4:69522430-69572232:-	NWD2	428789	NACHT and WD repeat domain containing 2 [Source:HGNC Symbol;Acc:HGNC:29229]
ENSGALG00000014366	89.8799	14.1064	6.37156	2.67165	8.78334e-142	3.39206e-140	up	yes	chrJH376210.1:13811-34765:+	HNRPK	426516	heterogeneous nuclear ribonucleoprotein K [Source:RefSeq peptide;Acc:NP_001026556]
ENSGALG00000014369	22.1317	49.8863	0.443643	-1.17253	6.07441e-27	5.08676e-26	down	yes	chr3:37078799-37097401:-	EDARADD	497625	ectodysplasin-A receptor-associated adapter protein [Source:RefSeq peptide;Acc:NP_001012405]
ENSGALG00000014406	3.09264	1.49472	2.06904	1.04896	0.0144533	0.0171529	up	yes	chr4:74526045-74539587:-	PACRGL	422818	PARK2 co-regulated-like [Source:HGNC Symbol;Acc:HGNC:28442]
ENSGALG00000014412	99.0612	43.4403	2.2804	1.18929	5.84736e-53	9.03283e-52	up	yes	chr1:76253583-76258549:-	CSTA	418268	cystatin A (stefin A) [Source:HGNC Symbol;Acc:HGNC:2481]
ENSGALG00000014419	13.337	6.35256	2.09947	1.07003	2.44063e-07	6.73819e-07	up	yes	chr4:74557149-74802699:-	SLIT2	373967	slit homolog 2 protein precursor [Source:RefSeq peptide;Acc:NP_001254004]
ENSGALG00000014453	2.70606	12.892	0.209903	-2.25221	3.20873e-18	1.95239e-17	down	yes	chr1:78602134-78606692:-	FAM46C	426544	Protein FAM46C [Source:UniProtKB/Swiss-Prot;Acc:Q5ZL95]
ENSGALG00000014455	32.5694	80.9018	0.40258	-1.31265	1.44199e-50	2.13222e-49	down	yes	chr1:76507821-76515304:-	LPAR5	418279	lysophosphatidic acid receptor 5 [Source:HGNC Symbol;Acc:HGNC:13307]
ENSGALG00000014477	52.9615	110.796	0.478008	-1.06489	1.07025e-49	1.55799e-48	down	yes	chr1:76687604-76699067:+	CD4	395362	T-cell surface glycoprotein CD4 precursor [Source:RefSeq peptide;Acc:NP_989980]
ENSGALG00000014509	29.5734	10.9301	2.70567	1.43599	3.58989e-22	2.54796e-21	up	yes	chr4:76205540-76234046:-	BST1	422828	ADP-ribosyl cyclase 2 precursor [Source:RefSeq peptide;Acc:NP_001186972]
ENSGALG00000014523	26.4808	56.5191	0.468527	-1.0938	2.81683e-27	2.39241e-26	down	yes	chr2:127183885-127242408:+	MATN2	--	matrilin 2 [Source:HGNC Symbol;Acc:HGNC:6908]
ENSGALG00000014537	3.47922	8.78149	0.3962	-1.3357	5.92796e-07	1.55675e-06	down	yes	chr5:28673487-28690778:+	BMF	769140	bcl-2-modifying factor [Source:RefSeq peptide;Acc:NP_001106763]
ENSGALG00000014585	2463.39	787.811	3.12687	1.64472	0	0	up	yes	chr19:4792410-4793550:+	CCLI10	417534	Chemokine [Source:UniProtKB/TrEMBL;Acc:E1C733]
ENSGALG00000014603	512.122	220.004	2.32778	1.21896	2.5869e-276	2.12297e-274	up	yes	chr1:76859359-76868459:+	C1S	418294	complement C1s subcomponent precursor [Source:RefSeq peptide;Acc:NP_001025948]
ENSGALG00000014627	69.1979	27.6523	2.50242	1.32333	4.94133e-44	6.43675e-43	up	yes	chr12:15329789-15396454:-	FRMD4B	426071	FERM domain containing 4B [Source:HGNC Symbol;Acc:HGNC:24886]
ENSGALG00000014645	20.6821	62.1243	0.332914	-1.58678	1.45873e-51	2.18653e-50	down	yes	chrZ:60141410-60260421:+	MEF2C	--	Uncharacterized protein [Source:UniProtKB/TrEMBL;Acc:E1C5C0]
ENSGALG00000014653	3.47922	1.02762	3.38571	1.75946	0.000119476	0.00022822	up	yes	chr25:1494541-1500679:+	HORMAD1	425071	HORMA domain containing 1 [Source:HGNC Symbol;Acc:HGNC:25245]
ENSGALG00000014673	7.9249	2.3355	3.39323	1.76266	6.11214e-09	1.9984e-08	up	yes	chrZ:57230467-57233647:-	RFESD	427118	Rieske (Fe-S) domain containing [Source:HGNC Symbol;Acc:HGNC:29587]
ENSGALG00000014681	1.0631	2.89602	0.367088	-1.4458	0.00232399	0.00339512	down	yes	chrZ:56954953-56986064:+	PCSK1	769230	proprotein convertase subtilisin/kexin type 1 [Source:HGNC Symbol;Acc:HGNC:8743]
ENSGALG00000014695	1.35303	4.29732	0.314854	-1.66724	3.84124e-05	7.93295e-05	down	yes	chr1:77089395-77125849:-	CLCN1	427949	chloride channel, voltage-sensitive 1 [Source:HGNC Symbol;Acc:HGNC:2019]
ENSGALG00000014722	24.8378	4.2039	5.90827	2.56274	8.62673e-39	1.015e-37	up	yes	chr1:77917404-77926160:-	KLRG1	769174	killer cell lectin-like receptor subfamily G, member 1 [Source:HGNC Symbol;Acc:HGNC:6380]
ENSGALG00000014727	16.2364	54.7442	0.296586	-1.75348	2.42358e-52	3.69176e-51	down	yes	chrZ:18112317-18254795:-	PDE4D	769469	phosphodiesterase 4D, cAMP-specific [Source:HGNC Symbol;Acc:HGNC:8783]
ENSGALG00000014736	15.4632	2.14866	7.19667	2.84733	1.59621e-27	1.3663e-26	up	yes	chr1:77334316-77359530:+	KEL	418306	Kell blood group, metallo-endopeptidase [Source:HGNC Symbol;Acc:HGNC:6308]
ENSGALG00000014823	0.0483226	0.56052	0.0862102	-3.536	0.0225457	0.0251562	down	yes	chr3:58527005-58539770:-	C6orf58	421712	chromosome 6 open reading frame 58 [Source:HGNC Symbol;Acc:HGNC:20960]
ENSGALG00000014827	0.869806	3.64338	0.238736	-2.06651	1.16323e-05	2.60468e-05	down	yes	chr3:58602133-58610245:+	KIAA0408	101750381	KIAA0408 [Source:HGNC Symbol;Acc:HGNC:21636]
ENSGALG00000014840	0.0966451	0.747361	0.129315	-2.95104	0.0149867	0.0177027	down	yes	chrZ:12824879-12849014:-	C6	431585	complement component C6 precursor [Source:RefSeq peptide;Acc:NP_001138321]
ENSGALG00000014847	0.676516	2.14866	0.314854	-1.66724	0.00360234	0.00502452	down	yes	chr2:100573569-100647380:+	MYOM1	395805	myomesin-1 [Source:RefSeq peptide;Acc:NP_990290]
ENSGALG00000014861	0.0966451	0.840781	0.114947	-3.12096	0.00805719	0.0102337	down	yes	chrZ:13504755-13512913:+	NIM1	768482	serine/threonine-protein kinase NIM1 [Source:RefSeq peptide;Acc:NP_001239059]
ENSGALG00000014864	162.847	61.4704	2.64919	1.40555	1.02787e-110	3.18316e-109	up	yes	chr3:60658437-60671812:-	SMPDL3A	776223	sphingomyelin phosphodiesterase, acid-like 3A [Source:HGNC Symbol;Acc:HGNC:17389]
ENSGALG00000014877	15.7532	47.0837	0.334577	-1.57959	2.95193e-39	3.51092e-38	down	yes	chrZ:14595541-14615092:-	ZOV3	395242	embigin [Source:RefSeq peptide;Acc:NP_989888]
ENSGALG00000014908	4.15574	11.3038	0.36764	-1.44363	1.85691e-09	6.38614e-09	down	yes	chrZ:15930691-15938408:+	FST	396119	Follistatin [Source:UniProtKB/Swiss-Prot;Acc:Q90844]
ENSGALG00000014958	5.992	14.5735	0.411156	-1.28224	4.57769e-10	1.6495e-09	down	yes	chrZ:23704323-23726114:-	ANKDD1B	431596	ankyrin repeat and death domain containing 1B [Source:HGNC Symbol;Acc:HGNC:32525]
ENSGALG00000014963	75.5765	30.4549	2.48158	1.31126	2.78855e-47	3.90354e-46	up	yes	chr3:63293228-63315726:-	DSE	421745	dermatan sulfate epimerase [Source:HGNC Symbol;Acc:HGNC:21144]
ENSGALG00000014980	4.05909	1.77498	2.28684	1.19335	0.0018776	0.00279968	up	yes	chr1:79549648-79579733:-	MAATS1	--	MYCBP-associated, testis expressed 1 [Source:HGNC Symbol;Acc:HGNC:24010]
ENSGALG00000014988	0.38658	2.05524	0.188095	-2.41047	0.000295979	0.000524902	down	yes	chr1:79597189-79606955:+	POPDC2	404229	popeye domain-containing protein 2 [Source:RefSeq peptide;Acc:NP_996747]
ENSGALG00000014997	2.51277	5.32494	0.471887	-1.08349	0.000983618	0.00156097	down	yes	chr1:79608386-79625612:-	PLA1A	770199	phospholipase A1 member A [Source:HGNC Symbol;Acc:HGNC:17661]
ENSGALG00000015015	0.483226	0.00225715	214.087	3.37089	0.0377419	0.0391572	up	yes	chr4:78460392-78464160:-	CYTL1	422849	cytokine-like 1 [Source:HGNC Symbol;Acc:HGNC:24435]
ENSGALG00000015016	1.15974	2.3355	0.49657	-1.00993	0.0393776	0.0405847	down	yes	chr1:79783606-79814414:-	SLC22A15	418336	solute carrier family 22, member 15 [Source:HGNC Symbol;Acc:HGNC:20301]
ENSGALG00000015020	9.95445	2.70918	3.67434	1.87748	1.02158e-11	4.22088e-11	up	yes	chrZ:24766638-24772418:-	TMEM171	427220	transmembrane protein 171 [Source:HGNC Symbol;Acc:HGNC:27031]
ENSGALG00000015055	0.19329	1.8684	0.103452	-3.27296	5.47006e-05	0.000110296	down	yes	chr3:65931799-65962885:+	SLC22A16	421757	solute carrier family 22 (organic cation/carnitine transporter), member 16 [Source:HGNC Symbol;Acc:HGNC:20302]
ENSGALG00000015056	67.4583	31.2957	2.15551	1.10803	7.02828e-33	7.14282e-32	up	yes	chr2:102780728-102893609:+	LAMA3	428524	laminin, alpha 3 [Source:HGNC Symbol;Acc:HGNC:6483]
ENSGALG00000015057	0.966451	2.05524	0.470237	-1.08854	0.0398881	0.0410015	down	yes	chr3:65969395-65975774:+	DDO	770953	D-aspartate oxidase [Source:HGNC Symbol;Acc:HGNC:2727]
ENSGALG00000015080	0.0483226	0.65394	0.0738944	-3.75839	0.0117432	0.0143148	down	yes	chrZ:33647849-33748971:-	SLC24A2	414891	sodium/potassium/calcium exchanger 2 [Source:RefSeq peptide;Acc:NP_001001772]
ENSGALG00000015082	898.413	1852.33	0.485017	-1.04389	0	0	down	yes	chrZ:33595465-33600075:-	RPS6	396148	40S ribosomal protein S6 [Source:RefSeq peptide;Acc:NP_990556]
ENSGALG00000015087	2.12619	5.23152	0.406419	-1.29896	0.000161837	0.000302106	down	yes	chr1:81373015-81656000:+	LSAMP	395687	Limbic system-associated membrane protein [Source:UniProtKB/Swiss-Prot;Acc:Q98919]
ENSGALG00000015115	5.992	20.2722	0.295578	-1.75839	1.65301e-20	1.10853e-19	down	yes	chrZ:34741071-34806237:+	MAMDC2	427247	MAM domain containing 2 [Source:HGNC Symbol;Acc:HGNC:23673]
ENSGALG00000015122	8.21483	17.0959	0.480516	-1.05734	7.12298e-09	2.31278e-08	down	yes	chr2:103821689-103883809:+	TAF4B	421086	TAF4b RNA polymerase II, TATA box binding protein (TBP)-associated factor, 105kDa [Source:HGNC Symbol;Acc:HGNC:11538]
ENSGALG00000015126	17.2028	3.17628	5.41603	2.43723	5.83536e-26	4.71808e-25	up	yes	chrZ:34939812-35198504:-	TRPM3	427249	transient receptor potential cation channel, subfamily M, member 3 [Source:HGNC Symbol;Acc:HGNC:17992]
ENSGALG00000015133	0.0966451	2.14866	0.0449792	-4.4746	1.56175e-06	3.90889e-06	down	yes	chr1:82594873-82595979:+	GPR15	427956	G protein-coupled receptor 15 [Source:HGNC Symbol;Acc:HGNC:4469]
ENSGALG00000015163	8.11819	4.01706	2.02093	1.01502	0.000114773	0.000220391	up	yes	chr2:106040321-106047320:+	RNF138	421096	ring finger protein 138, E3 ubiquitin protein ligase [Source:HGNC Symbol;Acc:HGNC:17765]
ENSGALG00000015169	0.483226	2.05524	0.235119	-2.08854	0.000915199	0.00146158	down	yes	chr2:106060413-106083857:+	MEP1B	--	meprin A, beta [Source:HGNC Symbol;Acc:HGNC:7020]
ENSGALG00000015207	20.5854	73.2413	0.281063	-1.83104	1.44535e-73	2.98401e-72	down	yes	chr1:83010008-83046065:+	F5	--	coagulation factor V (proaccelerin, labile factor) [Source:HGNC Symbol;Acc:HGNC:3542]
ENSGALG00000015275	17.7827	7.66045	2.32137	1.21497	4.10095e-11	1.62486e-10	up	yes	chr1:84256504-84262957:+	NIT2	418386	nitrilase family, member 2 [Source:HGNC Symbol;Acc:HGNC:29878]
ENSGALG00000015284	2.89935	6.35256	0.456407	-1.13161	0.0001932	0.000355099	down	yes	chrZ:51161498-51174131:-	RGMB	427277	repulsive guidance molecule family member b [Source:HGNC Symbol;Acc:HGNC:26896]
ENSGALG00000015286	185.752	372.186	0.499084	-1.00265	2.07352e-147	8.30077e-146	down	yes	chr3:66547545-66556746:+	SESN1	421766	sestrin 1 [Source:HGNC Symbol;Acc:HGNC:21595]
ENSGALG00000015287	1.0631	2.42892	0.437682	-1.19204	0.0162681	0.0190043	down	yes	chr1:84288844-84301834:+	LNP1	418388	leukemia NUP98 fusion partner 1 [Source:HGNC Symbol;Acc:HGNC:28014]
ENSGALG00000015290	3.96245	8.12755	0.487533	-1.03643	8.63464e-05	0.000168868	down	yes	chrZ:51375633-51406317:+	LIX1	374264	Protein limb expression 1 [Source:UniProtKB/Swiss-Prot;Acc:Q8UVV7]
ENSGALG00000015315	6.95845	17.2827	0.402625	-1.31249	4.79844e-12	2.03246e-11	down	yes	chrZ:51826653-51834509:+	TRIM14	427282	tripartite motif-containing protein 14 [Source:RefSeq peptide;Acc:NP_001026602]
ENSGALG00000015331	71.904	179.273	0.401086	-1.31802	1.76253e-110	5.43262e-109	down	yes	chrZ:51882532-51919708:-	GNE	427285	bifunctional UDP-N-acetylglucosamine 2-epimerase/N-acetylmannosamine kinase [Source:RefSeq peptide;Acc:NP_001026603]
ENSGALG00000015422	0.869806	0.0934201	9.3107	3.21889	0.00627978	0.00823746	up	yes	chrZ:53782385-54246036:-	NRG1	373906	Pro-neuregulin-1, membrane-bound isoform Neuregulin-1 [Source:UniProtKB/Swiss-Prot;Acc:Q05199]
ENSGALG00000015463	2.51277	9.52885	0.263702	-1.92302	1.33992e-11	5.4878e-11	down	yes	chr1:91310529-91316924:+	CD2	768858	CD2 molecule [Source:HGNC Symbol;Acc:HGNC:1639]
ENSGALG00000015488	0.579871	0.00225715	256.904	3.63393	0.019067	0.021797	up	yes	chr1:91839809-91841011:+	GJA8	395846	gap junction alpha-8 protein [Source:RefSeq peptide;Acc:NP_990328]
ENSGALG00000015494	3.09264	0.65394	4.72924	2.24161	2.13071e-05	4.56998e-05	up	yes	chr1:91933437-91934537:-	HTR1F	427963	5-hydroxytryptamine (serotonin) receptor 1F, G protein-coupled [Source:HGNC Symbol;Acc:HGNC:5292]
ENSGALG00000015504	0.483226	1.68156	0.287367	-1.79903	0.00660611	0.00862246	down	yes	chr2:113502155-113517713:-	TTPA	771074	tocopherol (alpha) transfer protein [Source:HGNC Symbol;Acc:HGNC:12404]
ENSGALG00000015520	1.25639	0.4671	2.68976	1.42748	0.0469523	0.0469829	up	yes	chr2:114674302-114710966:+	TRIM55	420166	tripartite motif-containing protein 55 [Source:RefSeq peptide;Acc:NP_001186333]
ENSGALG00000015545	1.25639	2.98944	0.420274	-1.2506	0.00563281	0.00748867	down	yes	chrZ:64939174-64940361:+	TMEM246	427309	transmembrane protein 246 [Source:HGNC Symbol;Acc:HGNC:28180]
ENSGALG00000015558	0.0966451	2.42892	0.0397893	-4.65148	2.62657e-07	7.21515e-07	down	yes	chr2:115185937-115273389:-	CPA6	420171	carboxypeptidase A6 [Source:RefSeq peptide;Acc:NP_001006344]
ENSGALG00000015570	3.47922	1.21446	2.86483	1.51845	0.000536544	0.000903453	up	yes	chr3:72133419-72134678:+	GPR63	100857561	G protein-coupled receptor 63 [Source:HGNC Symbol;Acc:HGNC:13302]
ENSGALG00000015573	5.41213	1.8684	2.89666	1.53439	1.35556e-05	3.00258e-05	up	yes	chr3:72192774-72220889:-	FHL5	421803	four and a half LIM domains protein 5 [Source:RefSeq peptide;Acc:NP_001264652]
ENSGALG00000015598	2.31948	0.37368	6.20713	2.63393	5.31719e-05	0.000107379	up	yes	chrZ:63601953-63729018:-	RASGRF2	100859132	Ras protein-specific guanine nucleotide-releasing factor 2 [Source:HGNC Symbol;Acc:HGNC:9876]
ENSGALG00000015605	6.95845	15.6946	0.443366	-1.17343	1.61947e-09	5.59889e-09	down	yes	chr3:74768582-74811042:+	BACH2	421809	BTB and CNC homology 1, basic leucine zipper transcription factor 2 [Source:HGNC Symbol;Acc:HGNC:14078]
ENSGALG00000015617	324.341	728.303	0.445338	-1.16703	0	0	down	yes	chrZ:63183171-63185001:+	RPS23	427323	ribosomal protein S23 [Source:HGNC Symbol;Acc:HGNC:10410]
ENSGALG00000015662	41.3641	19.7116	2.09846	1.06933	1.0237e-19	6.66091e-19	up	yes	chr1:97342196-97364220:-	LIPI	418466	lipase, member I [Source:HGNC Symbol;Acc:HGNC:18821]
ENSGALG00000015665	25.4177	54.5573	0.465889	-1.10194	1.09735e-26	9.14265e-26	down	yes	chr4:81924388-81959922:-	SH3BP2	422883	SH3 domain-binding protein 2 [Source:RefSeq peptide;Acc:NP_001026336]
ENSGALG00000015669	3.8658	1.77498	2.17794	1.12296	0.00385128	0.00533096	up	yes	chrZ:65896892-65938677:+	PTBP3	427333	polypyrimidine tract binding protein 3 [Source:HGNC Symbol;Acc:HGNC:10253]
ENSGALG00000015673	11.0175	4.57758	2.40685	1.26714	7.88973e-08	2.3001e-07	up	yes	chr2:119025058-119150906:+	ZFHX4	395904	zinc finger homeobox 4 [Source:HGNC Symbol;Acc:HGNC:30939]
ENSGALG00000015677	31.1197	15.5077	2.00672	1.00484	6.9298e-14	3.29921e-13	up	yes	chrZ:65978329-66017991:+	SUSD1	427334	sushi domain containing 1 [Source:HGNC Symbol;Acc:HGNC:25413]
ENSGALG00000015729	45.9064	22.6077	2.03057	1.02188	2.88582e-20	1.92152e-19	up	yes	chrZ:66635458-66700595:-	LPAR1	427339	lysophosphatidic acid receptor 1 [Source:RefSeq peptide;Acc:NP_001108554]
ENSGALG00000015744	84.7578	33.9115	2.49938	1.32157	1.98287e-53	3.07757e-52	up	yes	chr2:120668873-120704236:-	TPD52	770339	tumor protein D52 [Source:RefSeq peptide;Acc:NP_001073222]
ENSGALG00000015758	11.6941	24.2892	0.481451	-1.05454	5.81465e-12	2.43929e-11	down	yes	chr2:120988402-121062954:-	PAG1	420195	phosphoprotein membrane anchor with glycosphingolipid microdomains 1 [Source:HGNC Symbol;Acc:HGNC:30043]
ENSGALG00000015764	83.9846	9.71569	8.64423	3.11174	4.03003e-154	1.68524e-152	up	yes	chr2:121148557-121153615:+	FABP5	420197	fatty acid binding protein 5 (psoriasis-associated) [Source:RefSeq peptide;Acc:NP_001006346]
ENSGALG00000015767	2.22284	0.00225715	984.799	5.57253	4.90469e-07	1.30473e-06	up	yes	chr2:121225723-121228944:-	FABP4	374165	fatty acid-binding protein, adipocyte [Source:RefSeq peptide;Acc:NP_989621]
ENSGALG00000015776	0.676516	0.00225715	299.721	3.85632	0.00972594	0.0120935	up	yes	chr3:75116068-75141855:+	GABRR2	421815	gamma-aminobutyric acid (GABA) A receptor, rho 2 [Source:HGNC Symbol;Acc:HGNC:4091]
ENSGALG00000015820	15.9464	2.70918	5.88607	2.55731	1.89691e-25	1.49505e-24	up	yes	chr2:122499872-122513695:+	CA13	100858989	carbonic anhydrase XIII [Source:HGNC Symbol;Acc:HGNC:14914]
ENSGALG00000015833	0.773161	6.16572	0.125397	-2.99543	1.94778e-12	8.45751e-12	down	yes	chr3:76375727-76397579:-	NT5E	421833	5'-nucleotidase, ecto (CD73) [Source:HGNC Symbol;Acc:HGNC:8021]
ENSGALG00000015835	0.38658	1.12104	0.344841	-1.536	0.0475103	0.0474328	down	yes	chr1:103488818-103564194:-	GRIK1	418489	glutamate receptor, ionotropic, kainate 1 [Source:HGNC Symbol;Acc:HGNC:4579]
ENSGALG00000015845	0.0483226	0.56052	0.0862102	-3.536	0.0225457	0.0251562	down	yes	chr3:76997777-76999819:-	RIPPLY2	421838	ripply transcriptional repressor 2 [Source:HGNC Symbol;Acc:HGNC:21390]
ENSGALG00000015846	14.98	50.6337	0.29585	-1.75706	1.1156e-48	1.59569e-47	down	yes	chr3:77046813-77117276:+	SNAP91	428635	clathrin coat assembly protein AP180 [Source:RefSeq peptide;Acc:NP_001012969]
ENSGALG00000015862	142.745	53.9968	2.64358	1.40249	5.67606e-97	1.5087e-95	up	yes	chr2:122641587-122657831:+	CA2	396257	Carbonic anhydrase 2 [Source:UniProtKB/Swiss-Prot;Acc:P07630]
ENSGALG00000015868	33.7291	5.69862	5.91882	2.56531	4.19543e-52	6.36125e-51	up	yes	chr2:122812317-122830102:+	ATP6V0D2	420210	V-type proton ATPase subunit d 2 [Source:UniProtKB/Swiss-Prot;Acc:Q5ZHL0]
ENSGALG00000015914	1.9329	5.1381	0.37619	-1.41047	6.84633e-05	0.000135918	down	yes	chr2:124187670-124207058:-	CALB1	396519	Calbindin [Source:UniProtKB/Swiss-Prot;Acc:P04354]
ENSGALG00000015936	0.676516	0.00225715	299.721	3.85632	0.00972594	0.0120935	up	yes	chr1:104507530-104508296:-	C21orf62	418501	chromosome 21 open reading frame 62 [Source:HGNC Symbol;Acc:HGNC:1305]
ENSGALG00000015944	1.64297	4.2039	0.390819	-1.35543	0.000475689	0.000808029	down	yes	chr3:81337238-81638081:-	RIMS1	421867	regulating synaptic membrane exocytosis 1 [Source:HGNC Symbol;Acc:HGNC:17282]
ENSGALG00000015947	1.73961	0.747361	2.32767	1.21889	0.0384852	0.0398088	up	yes	chr2:125754667-125783019:-	CDH17	420225	cadherin-17 precursor [Source:RefSeq peptide;Acc:NP_001186424]
ENSGALG00000015967	0.38658	1.30788	0.295578	-1.75839	0.0183843	0.0211507	down	yes	chr4:87094015-87096026:+	LRRTM1	771502	leucine rich repeat transmembrane neuronal 1 [Source:HGNC Symbol;Acc:HGNC:19408]
ENSGALG00000015974	2.12619	5.04468	0.421472	-1.24649	0.000334456	0.000587897	down	yes	chr4:87863056-87903531:+	ADRA1D	422933	adrenoceptor alpha 1D [Source:HGNC Symbol;Acc:HGNC:280]
ENSGALG00000015977	20.7787	55.3047	0.375713	-1.4123	4.53363e-39	5.37266e-38	down	yes	chr4:87924322-87944779:-	SMOX	422934	spermine oxidase [Source:HGNC Symbol;Acc:HGNC:15862]
ENSGALG00000015986	26.3841	12.5183	2.10765	1.07563	3.06165e-13	1.40011e-12	up	yes	chr1:104814586-104820145:-	DONSON	418504	downstream neighbor of SON [Source:HGNC Symbol;Acc:HGNC:2993]
ENSGALG00000015989	2.12619	0.4671	4.5519	2.18647	0.000518855	0.000875464	up	yes	chr2:126258109-126269454:-	C8orf37	420235	chromosome 8 open reading frame 37 [Source:HGNC Symbol;Acc:HGNC:27232]
ENSGALG00000016009	0.0966451	0.65394	0.147789	-2.75839	0.0278611	0.0301096	down	yes	chr1:105217561-105217938:+	KCNE2	427979	potassium channel, voltage gated subfamily E regulatory beta subunit 2 [Source:HGNC Symbol;Acc:HGNC:6242]
ENSGALG00000016013	0.0483226	0.56052	0.0862102	-3.536	0.0225457	0.0251562	down	yes	chr4:88366228-88374898:-	HTR7	422942	83 5-hydroxytryptamine (serotonin) receptor 7, adenylate cyclase-coupled [Source:RefSeq peptide;Acc:NP_001165240]
ENSGALG00000016017	2.996	7.94071	0.377296	-1.40623	7.87285e-07	2.03494e-06	down	yes	chr4:88388933-88471731:-	SLC4A11	422943	solute carrier family 4, sodium borate transporter, member 11 [Source:HGNC Symbol;Acc:HGNC:16438]
ENSGALG00000016054	1.54632	0.0934201	16.5523	4.04896	7.20791e-05	0.000142448	up	yes	chr1:106629205-106630185:-	KCNJ6	427983	potassium channel, inwardly rectifying subfamily J, member 6 [Source:HGNC Symbol;Acc:HGNC:6267]
ENSGALG00000016074	26.5774	8.68807	3.05907	1.61309	1.53879e-23	1.13896e-22	up	yes	chr2:129328906-129695917:+	RIMS2	--	regulating synaptic membrane exocytosis 2 [Source:HGNC Symbol;Acc:HGNC:17283]
ENSGALG00000016075	1.25639	5.32494	0.235944	-2.08349	9.91443e-08	2.86114e-07	down	yes	chr2:129731467-129734439:+	DCSTAMP	420265	dendrocyte expressed seven transmembrane protein [Source:HGNC Symbol;Acc:HGNC:18549]
ENSGALG00000016090	0.966451	0.28026	3.44841	1.78593	0.0404877	0.0415203	up	yes	chr4:89237871-89241342:-	Gnot1	396302	Gnot1 homeodomain protein [Source:RefSeq peptide;Acc:NP_990685]
ENSGALG00000016102	8.50477	3.17628	2.67759	1.42093	2.58851e-07	7.11655e-07	up	yes	chr4:89675597-89685115:+	CYP26B1	428809	cytochrome P450, family 26, subfamily B, polypeptide 1 [Source:HGNC Symbol;Acc:HGNC:20581]
ENSGALG00000016112	70.7442	34.8457	2.03021	1.02163	2.42661e-30	2.28244e-29	up	yes	chr2:136064124-136069743:+	NOV	396204	protein NOV precursor [Source:RefSeq peptide;Acc:NP_990599]
ENSGALG00000016114	20.1988	9.15517	2.20628	1.14161	2.16669e-11	8.7538e-11	up	yes	chr2:135902063-135921714:-	TNFRSF11B	378803	tumor necrosis factor receptor superfamily member 11B precursor [Source:RefSeq peptide;Acc:NP_001028813]
ENSGALG00000016142	354.398	141.531	2.50402	1.32425	5.13718e-218	3.06609e-216	up	yes	chr1:108280289-108296301:+	Mx	395313	interferon-induced GTP-binding protein Mx [Source:RefSeq peptide;Acc:NP_989940]
ENSGALG00000016144	10.5343	3.83022	2.75031	1.4596	4.92664e-09	1.62864e-08	up	yes	chr1:108297493-108311113:-	TMPRSS2	418528	transmembrane protease, serine 2 [Source:HGNC Symbol;Acc:HGNC:11876]
ENSGALG00000016152	1130.65	410.021	2.75755	1.46339	0	0	up	yes	chr2:147927176-147933270:-	LY6E	395550	lymphocyte antigen 6E precursor [Source:RefSeq peptide;Acc:NP_990106]
ENSGALG00000016166	109.982	46.8035	2.34987	1.23258	6.70746e-62	1.21647e-60	up	yes	chr2:145622308-145655804:-	SLC45A4	420308	solute carrier family 45, member 4 [Source:HGNC Symbol;Acc:HGNC:29196]
ENSGALG00000016195	154.632	336.873	0.459022	-1.12336	1.95258e-160	8.54616e-159	down	yes	chr2:144142255-144374426:-	COL22A1	420315	collagen, type XXII, alpha 1 precursor [Source:RefSeq peptide;Acc:NP_001132911]
ENSGALG00000016202	3.38258	10.1828	0.332186	-1.58994	9.07598e-10	3.19156e-09	down	yes	chr1:109325650-109359901:-	HSF2BP	418548	heat shock transcription factor 2 binding protein [Source:HGNC Symbol;Acc:HGNC:5226]
ENSGALG00000016206	130.374	57.1731	2.28034	1.18925	4.02651e-69	7.99747e-68	up	yes	chr1:109531457-109582644:+	AGPAT3	418550	1-acylglycerol-3-phosphate O-acyltransferase 3 [Source:HGNC Symbol;Acc:HGNC:326]
ENSGALG00000016221	1.54632	0.28026	5.51745	2.464	0.00147774	0.00226255	up	yes	chr1:110382985-110442596:+	EFHC2	418559	EF-hand domain-containing family member C2 [Source:RefSeq peptide;Acc:NP_001032918]
ENSGALG00000016286	8.98799	23.8221	0.377296	-1.40623	1.19139e-17	6.99628e-17	down	yes	chr1:115230776-115238899:+	CXorf21	100857674	chromosome X open reading frame 21 [Source:HGNC Symbol;Acc:HGNC:25667]
ENSGALG00000016311	15.0766	6.63282	2.27303	1.18462	2.57109e-09	8.72798e-09	up	yes	chr2:138436990-138444511:+	TRIB1	428386	tribbles pseudokinase 1 [Source:HGNC Symbol;Acc:HGNC:16891]
ENSGALG00000016324	5.60542	0.4671	12.0005	3.58502	4.1193e-13	1.87288e-12	up	yes	chr3:87785842-87793876:+	GSTA3	395612	glutathione S-transferase alpha 3 [Source:RefSeq peptide;Acc:NP_990149]
ENSGALG00000016325	481.776	108.834	4.42669	2.14623	0	0	up	yes	chr3:87798977-87804665:+	GSTA3	414896	Glutathione S-transferase [Source:UniProtKB/Swiss-Prot;Acc:Q08392]
ENSGALG00000016348	387.064	146.67	2.63902	1.4	7.72296e-259	6.03612e-257	up	yes	chr1:117759376-117761976:-	SAT1	374006	Diamine acetyltransferase 1 [Source:UniProtKB/Swiss-Prot;Acc:Q8AXL1]
ENSGALG00000016364	0.579871	1.77498	0.326691	-1.614	0.00973598	0.0120991	down	yes	chr3:91537818-91550506:-	FAM150B	421910	family with sequence similarity 150, member B [Source:HGNC Symbol;Acc:HGNC:27683]
ENSGALG00000016368	0.579871	0.0934201	6.20713	2.63393	0.0433198	0.0439238	up	yes	chr2:137696848-137701773:-	KLHL38	428388	kelch-like family member 38 [Source:HGNC Symbol;Acc:HGNC:34435]
ENSGALG00000016394	13.9169	29.2405	0.475946	-1.07113	2.00884e-14	9.90135e-14	down	yes	chr2:136937865-136952782:-	HAS2	395594	hyaluronan synthase 2 [Source:RefSeq peptide;Acc:NP_990137]
ENSGALG00000016419	61.5629	22.5142	2.7344	1.45122	4.99306e-45	6.59574e-44	up	yes	chr3:95690442-95751830:+	ASAP2	768599	ArfGAP with SH3 domain, ankyrin repeat and PH domain 2 [Source:HGNC Symbol;Acc:HGNC:2721]
ENSGALG00000016431	0.579871	44.0009	0.0131786	-6.24566	2.30978e-110	7.08614e-109	down	yes	chrZ:81615205-81720849:+	Pax5	387330	paired box protein Pax-5 [Source:RefSeq peptide;Acc:NP_989755]
ENSGALG00000016446	26.5774	6.0723	4.37682	2.12988	1.4935e-33	1.53928e-32	up	yes	chr3:96480139-96496443:+	ATP6V1C2	421939	ATPase, H+ transporting, lysosomal 42kDa, V1 subunit C2 [Source:HGNC Symbol;Acc:HGNC:18264]
ENSGALG00000016455	9.18128	2.24208	4.09498	2.03386	5.62443e-12	2.36099e-11	up	yes	chr3:96906122-96965158:+	GREB1	421944	growth regulation by estrogen in breast cancer 1 [Source:HGNC Symbol;Acc:HGNC:24885]
ENSGALG00000016459	0.676516	4.85784	0.139263	-2.84412	1.13424e-09	3.97153e-09	down	yes	chr3:98116394-98118503:+	FAM84A	421946	family with sequence similarity 84, member A [Source:HGNC Symbol;Acc:HGNC:20743]
ENSGALG00000016478	0.773161	1.96182	0.394104	-1.34335	0.0177589	0.0205087	down	yes	chr3:101078563-101093823:-	MATN3	395954	Matrilin-3 [Source:UniProtKB/Swiss-Prot;Acc:O42401]
ENSGALG00000016498	22.5183	1.77498	12.6865	3.66522	1.26091e-48	1.79962e-47	up	yes	chr3:103746139-103779362:+	MFSD2B	428656	major facilitator superfamily domain containing 2B [Source:HGNC Symbol;Acc:HGNC:37207]
ENSGALG00000016554	0.773161	0.00225715	342.539	4.04896	0.00500471	0.0067303	up	yes	chr1:121320883-121343323:+	ACE2	418623	angiotensin I converting enzyme 2 [Source:HGNC Symbol;Acc:HGNC:13557]
ENSGALG00000016558	8.98799	2.98944	3.00658	1.58812	8.94719e-09	2.87241e-08	up	yes	chr1:121427181-121458777:+	FIGF	395255	vascular endothelial growth factor D precursor [Source:RefSeq peptide;Acc:NP_989899]
ENSGALG00000016563	4.15574	9.06175	0.458602	-1.12468	9.40999e-06	2.134e-05	down	yes	chr1:121508255-121521572:+	ASB9	418625	ankyrin repeat and SOCS box protein 9 [Source:RefSeq peptide;Acc:NP_001006262]
ENSGALG00000016590	6.47522	72.7742	0.0889768	-3.49043	1.87963e-147	7.57074e-146	down	yes	chr1:122856250-122862991:-	TLR7	418638	toll-like receptor 7 [Source:RefSeq peptide;Acc:NP_001011688]
ENSGALG00000016591	1.25639	0.28026	4.48293	2.16444	0.00801899	0.0102009	up	yes	chr3:104967445-104979487:+	DRC1	422009	dynein regulatory complex subunit 1 [Source:HGNC Symbol;Acc:HGNC:24245]
ENSGALG00000016592	0.38658	1.58814	0.243417	-2.0385	0.0041135	0.00565478	down	yes	chr1:122869211-122893310:-	PRPS2	418639	Ribose-phosphate pyrophosphokinase 2 [Source:UniProtKB/Swiss-Prot;Acc:Q5ZI49]
ENSGALG00000016605	31.5063	12.0512	2.61437	1.38646	2.19997e-22	1.57165e-21	up	yes	chr3:105019505-105046269:-	EFR3B	422012	EFR3 homolog B [Source:HGNC Symbol;Acc:HGNC:29155]
ENSGALG00000016607	4.63896	1.96182	2.36462	1.24161	0.00060537	0.00100669	up	yes	chr1:124238806-124261503:-	CLCN4	428005	chloride channel, voltage-sensitive 4 [Source:HGNC Symbol;Acc:HGNC:2022]
ENSGALG00000016628	0.289935	2.42892	0.119368	-3.06651	7.93453e-06	1.82078e-05	down	yes	chr1:126290134-126408797:+	NLGN4	428006	neuroligin-4, X-linked [Source:RefSeq peptide;Acc:NP_001165241]
ENSGALG00000016666	998.441	302.588	3.29967	1.72232	0	0	up	yes	chr3:106998423-107007359:-	CTSB	396329	cathepsin B [Source:HGNC Symbol;Acc:HGNC:2527]
ENSGALG00000016669	2.89935	0.37368	7.75891	2.95585	1.62391e-06	4.05223e-06	up	yes	chr3:107081012-107082273:+	GAL2	395840	Gallinacin-2 [Source:UniProtKB/Swiss-Prot;Acc:P46158]
ENSGALG00000016684	41.654	4.29732	9.69302	3.27695	5.4283e-81	1.24175e-79	up	yes	chr3:108386328-108399624:+	RHAG	395118	ammonium transporter Rh type A [Source:RefSeq peptide;Acc:NP_989795]
ENSGALG00000016687	35.662	100.52	0.354776	-1.49502	1.4272e-75	3.01284e-74	down	yes	chr1:128441122-128467057:+	P2Y purinoceptor 8	418665	P2Y purinoceptor 8 [Source:UniProtKB/Swiss-Prot;Acc:Q5ZI82]
ENSGALG00000016705	7.44167	14.9472	0.497864	-1.00618	2.03594e-07	5.67099e-07	down	yes	chr3:108690126-108952089:-	SUPT3H	422053	transcription initiation protein SPT3 homolog [Source:RefSeq peptide;Acc:NP_001026273]
ENSGALG00000016707	2.80271	1.4013	2.00008	1.00005	0.025178	0.0275823	up	yes	chr3:109252463-109301586:-	CLIC5	422054	chloride intracellular channel 5 [Source:HGNC Symbol;Acc:HGNC:13517]
ENSGALG00000016721	286.939	141.625	2.02605	1.01867	4.55365e-117	1.50231e-115	up	yes	chr1:129423877-129442045:-	PLCXD1	418673	PI-PLC X domain-containing protein 1 [Source:RefSeq peptide;Acc:NP_001122109]
ENSGALG00000016755	0.966451	0.28026	3.44841	1.78593	0.0404877	0.0415203	up	yes	chr1:131760125-131800278:-	KIAA1211L	100858050	KIAA1211-like [Source:HGNC Symbol;Acc:HGNC:33454]
ENSGALG00000016761	2.80271	1.12104	2.50009	1.32198	0.00513023	0.00687657	up	yes	chr1:131881179-131884663:-	LYG2	395708	lysozyme g precursor [Source:RefSeq peptide;Acc:NP_001001470]
ENSGALG00000016783	47.0662	19.4314	2.42217	1.2763	6.3334e-29	5.71947e-28	up	yes	chr1:133163682-133185156:+	IL1R1	396481	interleukin-1 receptor type 1 precursor [Source:RefSeq peptide;Acc:NP_990816]
ENSGALG00000016803	2.51277	0.747361	3.3622	1.7494	0.00112804	0.00177095	up	yes	chr1:135007544-135053400:-	ST6GAL2	403122	beta-galactoside alpha-2,6-sialyltransferase 2 [Source:RefSeq peptide;Acc:NP_001161219]
ENSGALG00000016809	1.64297	3.92364	0.418735	-1.25589	0.00146194	0.00224094	down	yes	chr1:135819209-135882851:-	Edar	428015	tumor necrosis factor receptor superfamily member EDAR precursor [Source:RefSeq peptide;Acc:NP_001012629]
ENSGALG00000016828	506.034	186.093	2.71926	1.44321	0	0	up	yes	chr1:136801888-136830896:+	GRTP1	418742	growth hormone regulated TBC protein 1 [Source:HGNC Symbol;Acc:HGNC:20310]
ENSGALG00000016829	679.898	251.58	2.70251	1.4343	0	0	up	yes	chr1:136831179-136848516:-	LAMP1	396220	lysosome-associated membrane glycoprotein 1 precursor [Source:RefSeq peptide;Acc:NP_990614]
ENSGALG00000016837	4.44567	1.77498	2.50463	1.3246	0.00041518	0.000715238	up	yes	chr1:137442561-137737925:+	MYO16	418751	myosin XVI [Source:HGNC Symbol;Acc:HGNC:29822]
ENSGALG00000016844	172.125	80.9952	2.12512	1.08755	8.68505e-79	1.89435e-77	up	yes	chr1:138392844-138416609:-	RAB20	418753	RAB20, member RAS oncogene family [Source:HGNC Symbol;Acc:HGNC:18260]
ENSGALG00000016868	2.31948	0.747361	3.10357	1.63393	0.00287065	0.00410423	up	yes	chr1:142765240-142969863:+	NALCN	418770	sodium leak channel, non selective [Source:HGNC Symbol;Acc:HGNC:19082]
ENSGALG00000016902	1.9329	4.671	0.413809	-1.27296	0.000450135	0.000768599	down	yes	chr1:146831053-147232836:-	GPC5	418795	glypican 5 [Source:HGNC Symbol;Acc:HGNC:4453]
ENSGALG00000016919	66.3952	20.1787	3.29035	1.71824	2.2118e-61	3.96752e-60	up	yes	chr1:153686167-153693674:-	IRG1	418812	immunoresponsive 1 homolog [Source:RefSeq peptide;Acc:NP_001025992]
ENSGALG00000016927	17.8793	2.52234	7.08839	2.82546	2.49017e-31	2.41487e-30	up	yes	chr1:155257165-155276151:-	KLF5	418818	Kruppel-like factor 5 (intestinal) [Source:HGNC Symbol;Acc:HGNC:6349]
ENSGALG00000016954	12.5639	34.1917	0.367453	-1.44437	1.37031e-25	1.08784e-24	down	yes	chr1:165264942-165276995:+	RGCC	418833	regulator of cell cycle [Source:HGNC Symbol;Acc:HGNC:20369]
ENSGALG00000016992	4.15574	1.96182	2.11831	1.08291	0.00361706	0.00504076	up	yes	chr1:167643341-167672972:-	HTR2A	428070	5-hydroxytryptamine (serotonin) receptor 2A, G protein-coupled [Source:HGNC Symbol;Acc:HGNC:5293]
ENSGALG00000017019	113.075	40.918	2.76345	1.46647	1.96361e-82	4.53931e-81	up	yes	chr1:169452454-169518079:+	WDFY2	770107	WD repeat and FYVE domain-containing protein 2 [Source:RefSeq peptide;Acc:NP_001073218]
ENSGALG00000017027	2.41613	0.56052	4.31051	2.10786	0.000299405	0.000530119	up	yes	chr1:169746469-169766315:+	THSD1	418884	thrombospondin, type I, domain containing 1 [Source:HGNC Symbol;Acc:HGNC:17754]
ENSGALG00000017037	17.7827	8.31439	2.13879	1.09679	1.18958e-09	4.15422e-09	up	yes	chr1:170531538-170540593:-	NHLRC3	418890	NHL repeat containing 3 [Source:HGNC Symbol;Acc:HGNC:33751]
ENSGALG00000017093	0.289935	38.6759	0.00749653	-7.05956	9.00622e-94	2.27417e-92	down	yes	chr1:175281894-175309466:+	FLT3	100858422	fms-related tyrosine kinase 3 [Source:HGNC Symbol;Acc:HGNC:3765]
ENSGALG00000017103	2.22284	6.44598	0.344841	-1.536	2.01402e-06	4.9784e-06	down	yes	chr1:175770579-175792411:-	WASF3	418934	WAS protein family, member 3 [Source:HGNC Symbol;Acc:HGNC:12734]
ENSGALG00000017150	6.47522	14.8538	0.435931	-1.19783	2.44707e-09	8.3355e-09	down	yes	chr1:178739748-178801405:+	ARHGAP20	418962	Rho GTPase activating protein 20 [Source:HGNC Symbol;Acc:HGNC:18357]
ENSGALG00000017183	2.41613	15.6012	0.154869	-2.69088	2.90583e-26	2.37579e-25	down	yes	chr1:181647083-181654718:+	MMP13	395683	matrix metallopeptidase 13 [Source:HGNC Symbol;Acc:HGNC:7159]
ENSGALG00000017184	6.37858	0.37368	17.0696	4.09336	6.08227e-16	3.27848e-15	up	yes	chr1:181775556-181779895:+	MMP7	418983	matrilysin precursor [Source:RefSeq peptide;Acc:NP_001006278]
ENSGALG00000017185	1306.64	560.988	2.32918	1.21982	0	0	up	yes	chr1:181805653-181822734:+	TMEM123	418984	transmembrane protein 123 precursor [Source:RefSeq peptide;Acc:NP_001006279]
ENSGALG00000017217	1.25639	0.4671	2.68976	1.42748	0.0469523	0.0469829	up	yes	chr1:185029047-185032736:+	VSTM5	100859821	V-set and transmembrane domain containing 5 [Source:HGNC Symbol;Acc:HGNC:34443]
ENSGALG00000017229	0.579871	2.42892	0.238736	-2.06651	0.00034383	0.0006026	down	yes	chr1:185616759-185962787:-	FAT3	395167	protocadherin Fat 3 precursor [Source:RefSeq peptide;Acc:NP_001104793]
ENSGALG00000017244	12.4672	46.4298	0.268518	-1.89691	1.56559e-49	2.269e-48	down	yes	chr1:188021745-188022863:-	PRSS23	419017	protease, serine, 23 [Source:HGNC Symbol;Acc:HGNC:14370]
ENSGALG00000017254	2.89935	9.34201	0.310357	-1.688	9.1572e-10	3.21839e-09	down	yes	chr1:188459667-189196267:-	DLG2	419024	discs, large homolog 2 (Drosophila) [Source:HGNC Symbol;Acc:HGNC:2901]
ENSGALG00000017280	5.70206	1.58814	3.5904	1.84414	3.63754e-07	9.8197e-07	up	yes	chr1:73670404-73671879:+	KCNA1	428101	potassium channel, voltage gated shaker related subfamily A, member 1 [Source:HGNC Symbol;Acc:HGNC:6218]
ENSGALG00000017311	0.773161	2.70918	0.285385	-1.80902	0.000538889	0.000906704	down	yes	chr1:194915190-194923866:-	P4HA3	419057	prolyl 4-hydroxylase, alpha polypeptide III [Source:HGNC Symbol;Acc:HGNC:30135]
ENSGALG00000017371	0.0483226	0.65394	0.0738944	-3.75839	0.0117432	0.0143148	down	yes	chr9:6123833-6124579:-	SPSB4	429129	splA/ryanodine receptor domain and SOCS box containing 4 [Source:HGNC Symbol;Acc:HGNC:30630]
ENSGALG00000017510	0.483226	2.24208	0.215525	-2.21407	0.00032823	0.000577572	down	yes	chrZ:68021765-68022316:-	TUSC1	101751372	tumor suppressor candidate 1 [Source:HGNC Symbol;Acc:HGNC:31010]
ENSGALG00000017833	0.289935	1.02762	0.282142	-1.82551	0.0319821	0.0339979	down	yes	chr17:1557138-1557266:+	SNORA65	--	Small nucleolar RNA SNORA65 [Source:RFAM;Acc:RF00302]
ENSGALG00000017858	0.19329	0.840781	0.229894	-2.12096	0.0322439	0.0342042	down	yes	chr4:54475099-54475229:-	SNORA24	--	Small nucleolar RNA SNORA24 [Source:RFAM;Acc:RF00399]
ENSGALG00000017873	0.289935	1.12104	0.25863	-1.95104	0.0191542	0.0218662	down	yes	chr8:12997780-12997875:-	SNORD21	--	Small nucleolar RNA SNORD21 [Source:RFAM;Acc:RF00068]
ENSGALG00000017906	0.0483226	0.56052	0.0862102	-3.536	0.0225457	0.0251562	down	yes	chr15:9394038-9394178:+	U4	416981	U4 spliceosomal RNA [Source:RFAM;Acc:RF00015]
ENSGALG00000018264	2.51277	5.04468	0.498103	-1.00548	0.00255383	0.00369716	down	yes	chr12:6076930-6077032:-	gga-let-7d	777836	gga-let-7d [Source:miRBase;Acc:MI0001232]
ENSGALG00000019054	7.73161	2.89602	2.66973	1.4167	9.56375e-07	2.44695e-06	up	yes	chr1:186813786-186845023:-	NAALAD2	419010	N-acetylated alpha-linked acidic dipeptidase 2 [Source:HGNC Symbol;Acc:HGNC:14526]
ENSGALG00000019063	1.83626	0.65394	2.80799	1.48954	0.0131584	0.0158134	up	yes	chr1:181682354-181690001:+	MMP10	418981	stromelysin-1 precursor [Source:RefSeq peptide;Acc:NP_001265018]
ENSGALG00000019215	4.54232	2.05524	2.21011	1.14412	0.0014721	0.00225443	up	yes	chr1:90584389-90602400:+	ARL6	--	ADP-ribosylation factor-like 6 [Source:HGNC Symbol;Acc:HGNC:13210]
ENSGALG00000019231	15.9464	5.97888	2.66713	1.41529	2.02998e-12	8.79694e-12	up	yes	chr1:82841597-82864019:+	CD200R1	768673	Cell surface glycoprotein CD200 receptor 1-A [Source:UniProtKB/Swiss-Prot;Acc:Q2YHT7]
ENSGALG00000019232	2.22284	0.56052	3.96567	1.98756	0.000840425	0.00135336	up	yes	chr1:82632011-82677284:+	CFAP44	418359	cilia and flagella associated protein 44 [Source:HGNC Symbol;Acc:HGNC:25631]
ENSGALG00000019261	10.7276	2.3355	4.59328	2.19952	5.07448e-15	2.60073e-14	up	yes	chr1:70002408-70079769:+	ARHGAP8	418239	rho GTPase-activating protein 8 [Source:RefSeq peptide;Acc:NP_001191318]
ENSGALG00000019322	0.19329	6.0723	0.0318314	-4.9734	1.84809e-16	1.02218e-15	down	yes	chr1:49333004-49334611:+	TNFRSF13C	417983	tumor necrosis factor receptor superfamily, member 13C [Source:RefSeq peptide;Acc:NP_001032917]
ENSGALG00000019514	280.657	134.245	2.09064	1.06395	7.27822e-123	2.50176e-121	up	yes	chr2:91853635-91867910:-	CNDP2	421013	cytosolic non-specific dipeptidase [Source:RefSeq peptide;Acc:NP_001006385]
ENSGALG00000019552	55.281	16.7222	3.30585	1.72502	1.10259e-51	1.66029e-50	up	yes	chr2:67753130-67763712:-	SERPINB2	420896	serpin peptidase inhibitor, clade B (ovalbumin), member 2 [Source:HGNC Symbol;Acc:HGNC:8584]
ENSGALG00000019553	11.5008	1.96182	5.86229	2.55146	9.36213e-19	5.8316e-18	up	yes	chr2:67745615-67751998:-	SERPINB10	395715	Heterochromatin-associated protein MENT [Source:UniProtKB/Swiss-Prot;Acc:O73790]
ENSGALG00000019651	0.579871	1.8684	0.310357	-1.688	0.00617233	0.00811761	down	yes	chr2:28722114-28732817:-	AGR3	420597	anterior gradient protein 3 homolog precursor [Source:RefSeq peptide;Acc:NP_001186542]
ENSGALG00000019696	1.64297	0.28026	5.86229	2.55146	0.000831367	0.00134173	up	yes	chr2:3982185-3983950:-	CATHL2	420407	Cathelicidin-2 [Source:UniProtKB/Swiss-Prot;Acc:Q2IAL7]
ENSGALG00000019719	7.73161	1.58814	4.86834	2.28343	1.06849e-11	4.40636e-11	up	yes	chr27:4549328-4553968:-	KRT19	395861	keratin, type I cytoskeletal 19 [Source:RefSeq peptide;Acc:NP_990340]
ENSGALG00000019751	134.53	271.385	0.495716	-1.01241	9.9692e-110	3.01616e-108	down	yes	chr26:16131-27205:+	MICAL1	429474	NEDD9-interacting protein with calponin homology and LIM domains [Source:RefSeq peptide;Acc:NP_001026747]
ENSGALG00000020002	9.8578	29.2405	0.337129	-1.56863	8.8692e-25	6.81836e-24	down	yes	chr3:44704894-44728363:-	SLC22A3	421582	solute carrier family 22 (organic cation transporter), member 3 [Source:HGNC Symbol;Acc:HGNC:10967]
ENSGALG00000020151	7.44167	17.563	0.423714	-1.23884	2.72496e-11	1.09286e-10	down	yes	chr4:64646052-64657877:+	NMU	422748	Neuromedin-U-25 Neuromedin-U-9 [Source:UniProtKB/Swiss-Prot;Acc:P34963]
[truncated: 186 more rows]

## Sheet: 14dpi
Title: Dynamic Changes in the Splenic Transcriptome of Chickens during the Early Infection and Progress of Marek’s Disease Authors: Lu Dang1,2,#, Man Teng2,#, Hua-Wei Li1,2, Hui-Zhen Li2,3, Sheng-Ming Ma2,4, Pu Zhao2, Xiu-Jie Li2, Rui-Guang Deng2, Gai-Ping Zhang1,3,5,*, Jun Luo2,4,* Affiliation: 1 College of Veterinary Medicine, Northwest A&F University, Yangling 712100, People’s Republic of Chin…
[truncated: 1,971 more rows]

[truncated: 3 more sheets: 21dpi, 30dpi, 60dpi]
