# Supplementary material for: Dynamic Changes in the Splenic Transcriptome of Chickens during the Early Infection and Progress of Marek’s Disease
Source: Sci Rep. 2017 Sep 14;7:11648. doi: 10.1038/s41598-017-11304-y (PMC5599560; doi:10.1038/s41598-017-11304-y)
Supplement: Supplementary file 5 — Dataset 4 [file 41598_2017_11304_MOESM5_ESM.xls]

## Sheet: Sheet1
Title: Dynamic Changes in the Splenic Transcriptome of Chickens during the Early Infection and Progress of Marek’s Disease Authors: Lu Dang1,2,#, Man Teng2,#, Hua-Wei Li1,2, Hui-Zhen Li2,3, Sheng-Ming Ma2,4, Pu Zhao2, Xiu-Jie Li2, Rui-Guang Deng2, Gai-Ping Zhang1,3,5,*, Jun Luo2,4,* Affiliation: 1 College of Veterinary Medicine, Northwest A&F University, Yangling 712100, People’s Republic of Chin…
Table S4. Primers used for qRT-PCR analysis of host gene expression levels.
No.	Target gene	Genbank Acc. No.	Primer name	Type	Sequence(5’-3’)	Amplicon (bp)
1	AVD	NM_205320	qRT-PCR-AVD-F	5’	TCTGCCAGAAAGTGCTCGC	239
			qRT-PCR-AVD-R	3’	AAGACAGTGGTGGACTCTGAAAAC
2	BCL11A	NM_001031031.1	qRT-PCR-BCL11A-F	5’	CTGTGGCCAGTGTCAGATGAAC	183
			qRT-PCR-BCL11A-R	3’	TCTGGCGTAACCTGGATGC
3	C1S	NM_001030777.1	qRT-PCR-C1S-F	5’	GGCTTTTTCCAGATGTGGTACC	236
			qRT-PCR-C1S-R	3’	CCACCAGAGAGGATCTTCACAG
4	CD79B	NM_001006328.2	qRT-PCR-CD79B-F	5’	CATCCGTCCACTTCATCTGCTAC	209
			qRT-PCR-CD79B-R	3’	CTCCGTGAGGTTCTTGCTGTC
5	CTSD	NM_205177.1	qRT-PCR-CTSD-F	5’	ACTCATCAGGATCCCCCTCAC	184
			qRT-PCR-CTSD-R	3’	CTCACCATAATACTGGGCATCC
6	EGR1	NM_204136.2	qRT-PCR-EGR1-F	5’	CCAACCAAACAACACGGCTAC	177
			qRT-PCR-EGR1-R	3’	AAGAGGAGGGCGATGATGAAG
7	FN1	NM_001198712.1	qRT-PCR-FN1-F	5’	CCTCCAGAAATAGGTGCAATGAC	179
			qRT-PCR-FN1-R	3’	AGAGCCAGATCCAGTGCTAGTTG
8	GRAP	NM_001277553.1	qRT-PCR-GRAP -F	5’	TCTCCGTCAACTACGGGCAG	191
			qRT-PCR-GRAP -R	3’	GGGTCTTTTCACCTCTGGGC
9	GZMA	NM_204457.1	qRT-PCR-GZMA-F	5’	GGACTCATGTCGAGGGGATTC	189
			qRT-PCR-GZMA-R	3’	TTTGGTCAAAACCCGGTCAG
10	LYG2	NM_001001470.1	qRT-PCR-LYG2-F	5’	ATTTCTGCCTACAATGCTGGTG	263
			qRT-PCR-LYG2-R	3’	GCCTGCAAATGTTTGTTCCTG
11	SIK1	NM_204682.1	qRT-PCR-SIK1-F	5’	CTGTGGATCCCAACTTCAACG	185
			qRT-PCR-SIK1-R	3’	AGTGACTTCAGCCAGCGTGTG
12	XDH	NM_205127.1	qRT-PCR-XDH-F	5’	GAAACAGGGATCACCTTTGGC	167
			qRT-PCR-XDH-R	3’	CCAAGAGCTGCAACATTCCTG
13	GAPDH	NM_204305.1	qRT-PCR-GAPDH -F	5’	AAGTCCCTGAAAATTGTCAGCAAT	119
			qRT-PCR-GAPDH -R	3’	ATGGCATGGACAGTGGTCATAAG
